# Supplementary material for: The metaproteome of the gut microbiota in pediatric patients affected by COVID-19
Source: Front Cell Infect Microbiol. 2023 Dec 22;13:1327889. doi: 10.3389/fcimb.2023.1327889 (PMC10766818; doi:10.3389/fcimb.2023.1327889)
Supplement: Supplementary file 1 [file DataSheet_1.zip]

Archive with 5 entries (5 files):
- SupplementaryFigures&Data.docx
- SupplementaryFile1.xlsx
- SupplementaryFile2.xlsx
- SupplementaryFile3.xlsx
- SupplementaryFile4.xlsx
