# Supplementary material for: The metaproteome of the gut microbiota in pediatric patients affected by COVID-19
Source: Front Cell Infect Microbiol. 2023 Dec 22;13:1327889. doi: 10.3389/fcimb.2023.1327889 (PMC10766818; doi:10.3389/fcimb.2023.1327889)
Supplement: Supplementary file 1 [file DataSheet_1.zip › SupplementaryFile1.xlsx]

## Sheet: Supplementary File1 
ID Patient	ID Sample	Date of admission	Sex	Age (Year)	Fever	Cough	Shortness of Breath	Diarrhoea	Abdominal pain	Cephalea	Arthromyalgia	White Blood Cells 1x103/µL	Neutrophils 1x103/µL	Lymphocytes 1x103/µL	Lymphopenia	C-reactive protein mg/dL	Chest X Ray	Chest CT findings	Abdomen ultrasound	Abdomen CT	Severity	Antibiotic	Antiviral	Other pathogen	Comorbidities
1	C002	2020-03-24	M	13.6466	1	0	0	0	0	0	0	5.44	2.26	2.32	0	0.66	NA	NA	NA	NA	MILD	0	0	0	0
4	C017	2020-03-21	M	0.958904	1	1	0	0	0	0	0	4.01	1.2	1.88	0	0.54	NA	NA	NA	NA	MILD	0	0	0	0
6	C024	2020-03-27	F	15.6411	1	0	1	0	0	0	0	2.79	1.2	1.34	1	0.37	Left lung infiltrates	Left opacities	NA	NA	MODERATE	1	0	0	0
16	C094	2020-04-04	F	15.4466	1	1	1	0	0	0	0	11.36	9.08	0.7	1	0.05	Intestizial and left opacity	NA	NA	NA	MODERATE	0	0	0	0
22	C128	2020-04-06	M	9.42466	1	0	0	1	0	1	1	4.44	1.79	1.86	1	0.03	NA	NA	NA	NA	MILD	0	0	0	0
24	C144	2020-04-07	M	6.64932	1	0	0	0	0	0	1	5.64	1.58	3.15	0	0.06	NA	NA	NA	NA	MILD	0	0	0	0
25	C154	2020-04-07	M	8.59726	0	0	0	0	0	0	0	4.21	1.89	1.87	1	0.04	NA	NA	NA	NA	ASYMPTOMATIC	0	0	0	0
26	C163	2020-04-09	M	6.73699	1	0	0	0	0	0	0	4.43	1	3.01	0	0.1	NA	NA	NA	NA	MILD	0	0	0	0
33	C213	2020-04-17	F	2.1589	0	1	0	0	0	0	0	11.44	2.44	7.36	0	0.06	NA	NA	NA	NA	MILD	0	0	0	0
36	C240	2020-04-20	F	15.1589	0	1	0	0	0	0	0	5.48	2.14	2.1	0	0.2	Right interstizial involvement	NA	NA	NA	MILD	1	0	0	0
38	C257	2020-04-21	F	10.9205	1	1	0	0	0	0	0	7.59	3.97	2.76	0	0.07	Nil	NA	NA	NA	MILD	0	0	0	0
48	C318	2020-04-26	F	15.5342	1	1	0	0	0	0	0	9.81	7.32	1.34	1	9.77	Interstizial involvement	Normal	Ileum and colon thickening	NA	MILD	0	0	0	0
50	C336	2020-04-30	M	8.96712	1	0	0	0	1	0	0	6.18	2.54	2.39	0	0.03	NA	NA	Normal	NA	MILD	0	0	0	0
53	C346	2020-05-03	M	8.59726	1	1	0	0	0	0	0	6.36	2.77	3	0	0.13	NA	NA	NA	NA	MILD	0	0	0	0
54	C358	2020-05-03	F	6.47945	0	0	0	0	0	0	0	8.78	2.94	4.56	0	0.14	NA	NA	NA	NA	ASYMPTOMATIC	0	0	0	0
61	C389	2020-05-20	M	9.56164	0	0	0	1	0	0	0	8.5	5.2	2.8	0	0.07	NA	NA	Normal	NA	MILD	0	0	0	0
67	C425	2020-06-10	F	13.1068	1	0	0	0	0	0	0	6.41	4.18	1.34	1	0.06	NA	NA	NA	NA	MILD	0	0	0	0
69	C442	2020-06-15	F	4.48219	0	0	0	0	0	0	0	5.12	1.84	2.65	0	0.15	NA	NA	NA	NA	ASYMPTOMATIC	0	0	0	0
70	C445	2020-06-15	F	2.52603	0	0	0	0	0	0	0	6.91	2.76	3.2	0	0.15	NA	NA	NA	NA	ASYMPTOMATIC	0	0	0	0
79	C481	2020-07-27	F	12.9726	1	0	0	0	0	0	0	3.74	0.84	2.4	0	0.42	Interstizial involvement and left opacity	NA	NA	NA	MILD	0	0	0	0
101	C529	2020-09-01	M	15.3671	1	0	0	0	0	0	0	5.07	2.93	1.31	1	0.78	Nil	NA	NA	NA	MILD	1	0	0	0
					1 = yes
					0 = no
					NA = not assayed
