# Supplementary material for: The metaproteome of the gut microbiota in pediatric patients affected by COVID-19
Source: Front Cell Infect Microbiol. 2023 Dec 22;13:1327889. doi: 10.3389/fcimb.2023.1327889 (PMC10766818; doi:10.3389/fcimb.2023.1327889)
Supplement: Supplementary file 1 [file DataSheet_1.zip › SupplementaryFile2.xlsx]

## Sheet: 675 bacterial PG
PG ID	Protein name	Description	Preferred name	Log10(COVID-19/CTRL)	t-test p-value	Significativity	LCA	Superkingdom	Phylum	Class	Order	Family	Genus	Species	Protein IDs	Majority protein IDs	Protein group IDs	Peptide counts (all)	Peptide counts (razor)	Number of proteins	Peptides	Score	Gene_Ontology_id	Gene_Ontology_name	Gene_Ontology_namespace	EC_id	EC_de	EC_an	EC_ca	KEGG_ko	KEGG_Pathway_Entry	KEGG_Pathway_Name	KEGG_Module	KEGG_Reaction	KEGG_rclass	BRITE	KEGG_TC	CAZy	BiGG_Reaction	PFAMs	COG accession	COG category	COG name	C002	C017	C024	C094	C128	C144
PG_9651	30S ribosomal protein S12	Interacts with and stabilizes bases of the 16S rRNA that are involved in tRNA selection in the A site and with the mRNA backbone. Located at the interface of the 30S and 50S subunits, it traverses the body of the 30S subunit contacting proteins on the other side and probably holding the rRNA structure together. The combined cluster of proteins S8, S12 and S17 appears to hold together the shoulder…	rpsL	0.714582	0.000968907	***	Ruminococcus bromii	Bacteria	Bacillota	Clostridia	Eubacteriales	Oscillospiraceae	Ruminococcus	Ruminococcus bromii	MGYG000002482_01891;MGYG000000258_00263;MGYG000001685_01867;MGYG000004520_01942	MGYG000002482_01891	9651	14;12;6;9;	8;7;2;5;	4	14	6.03	-			-				ko:K02950	ko03010,map03010	Ribosome	M00178,M00179	-	-	br01610,ko00000,ko00001,ko00002,ko03011	-	-	-	Ribosom_S12_S23	COG0048	J	Ribosomal protein S12	5.82803	6.26626	7.33555	7.13942	8.29376	7.30777
PG_5378	10 kDa chaperonin	Binds to Cpn60 in the presence of Mg-ATP and suppresses the ATPase activity of the latter	groS	0.70685	0.000760675	***	Ruminococcus bromii	Bacteria	Bacillota	Clostridia	Eubacteriales	Oscillospiraceae	Ruminococcus	Ruminococcus bromii	MGYG000000258_00952;MGYG000002482_01255;MGYG000004520_01621;MGYG000003421_01657	MGYG000000258_00952	5378	20;18;2;3;	19;17;2;3;	4	20	7.14	-			-				ko:K04078	-		-	-	-	ko00000,ko03029,ko03110	-	-	-	Cpn10	COG0234	O	Co-chaperonin GroES (HSP10)	6.4482	7.86999	7.53064	8.57822	8.4831	7.6101
PG_26003	hypothetical protein	Bacterial extracellular solute-binding protein	-	0.693252	0.00135165	**	Ruminococcus bromii	Bacteria	Bacillota	Clostridia	Eubacteriales	Oscillospiraceae	Ruminococcus	Ruminococcus bromii	MGYG000003112_00499	MGYG000003112_00499	24772;26003;366	21;	7;	1	21	3.64	-			-				ko:K15770	ko02010,map02010	ABC transporters	M00491	-	-	ko00000,ko00001,ko00002,ko02000	3.A.1.1.16,3.A.1.1.2	-	-	SBP_bac_8	COG2182	G	Maltose-binding periplasmic protein MalE	6.16972	7.50124	7.46872	7.82145	7.99191	7.1924
PG_24613	hypothetical protein	Transcriptional regulator, BlaI MecI CopY family	-	0.672814	0.000168236	***	Ruminococcus bromii	Bacteria	Bacillota	Clostridia	Eubacteriales	Oscillospiraceae	Ruminococcus	Ruminococcus bromii	MGYG000002482_01159	MGYG000002482_01159	24613	5;	5;	1	5	3.79	-			-				-	-		-	-	-	-	-	-	-	Penicillinase_R	COG3682	K	Transcriptional regulator, CopY/TcrY family	5.85073	6.48572	6.98606	7.41182	8.02017	6.92779
PG_11312	hypothetical protein	-	-	0.634901	0.00127306	**	Ruminococcus bromii	Bacteria	Bacillota	Clostridia	Eubacteriales	Oscillospiraceae	Ruminococcus	Ruminococcus bromii	MGYG000002482_00015	MGYG000002482_00015	11313;11312	7;	7;	1	7	5.69	-			-				-	-		-	-	-	-	-	-	-	-				6.26598	7.37344	7.28966	7.43976	8.14019	7.17099
PG_2989	hypothetical protein	PTS system, lichenan-specific IIA component	-	0.623706	0.000898641	***	Ruminococcus bromii	Bacteria	Bacillota	Clostridia	Eubacteriales	Oscillospiraceae	Ruminococcus	Ruminococcus bromii	MGYG000000258_01862;MGYG000000373_01738;MGYG000002602_00072;MGYG000002482_00014	MGYG000000258_01862	2989	61;2;10;58;	48;2;2;45;	4	61	8.08	-			-				-	-		-	-	-	-	-	-	-	APH	COG0510	H	Thiamine kinase or a related kinase	7.12605	8.55064	8.13112	8.66734	9.0784	8.13792
PG_3509	Glutamine synthetase	glutamine synthetase	glnA	0.621717	0.00216421	**	Faecalibacterium prausnitzii	Bacteria	Bacillota	Clostridia	Eubacteriales	Oscillospiraceae	Faecalibacterium	Faecalibacterium prausnitzii	MGYG000003166_01369	MGYG000003166_01369	1710;2759;5082;3509;3048;1773	72;	3;	1	72	7.84	-			6.3.1.2	Glutamine synthetase.	ATP + L-glutamate + NH(3) = ADP + phosphate + L-glutamine.	L-glutamine synthetase.;Glutamate--ammonia ligase.	ko:K01915	ko00220,ko00250,ko00630,ko00910,ko01100,ko01120,ko01230,ko02020,ko04217,ko04724,ko04727,map00220,map00250,map00630,map00910,map01100,map01120,map01230,map02020,map04217,map04724,map04727	Arginine biosynthesis;Alanine, aspartate and glutamate metabolism;Glyoxylate and dicarboxylate metabolism;Nitrogen metabolism;Metabolic pathways;Microbial metabolism in diverse environments;Biosynthesis of amino acids;Two-component system	-	R00253	RC00010,RC02798	ko00000,ko00001,ko01000,ko04147	-	-	-	GSIII_N,Gln-synt_C	COG3968	E	Glutamine synthetase type III	5.77913	6.5979	5.93873	6.61512	6.65223	6.14362
PG_6647	2-iminobutanoate/2-iminopropanoate deaminase	Catalyzes the anaerobic formation of alpha-ketobutyrate and ammonia from threonine in a two-step reaction. The first step involved a dehydration of threonine and a production of enamine intermediates (aminocrotonate), which tautomerizes to its imine form (iminobutyrate). Both intermediates are unstable and short- lived. The second step is the nonenzymatic hydrolysis of the enamine imine intermedi…	ilvA	0.621081	0.00123035	**	Ruminococcus bromii	Bacteria	Bacillota	Clostridia	Eubacteriales	Oscillospiraceae	Ruminococcus	Ruminococcus bromii	MGYG000000258_00761;MGYG000002482_00488;MGYG000003427_00536;MGYG000000089_01886;MGYG000004275_01056	MGYG000000258_00761;MGYG000002482_00488	6647	6;6;1;1;1;	6;6;1;1;1;	5	6	6.75	-			4.3.1.19	Threonine ammonia-lyase.	L-threonine = 2-oxobutanoate + NH(3).	Threonine deaminase.;L-threonine dehydratase.;L-serine dehydratase.;L-threonine hydro-lyase (deaminating).;Serine deaminase.;Threonine dehydrase.;L-threonine deaminase.;Threonine dehydratase.	ko:K01754	ko00260,ko00290,ko01100,ko01110,ko01130,ko01200,ko01230,map00260,map00290,map01100,map01110,map01130,map01200,map01230	Glycine, serine and threonine metabolism;Valine, leucine and isoleucine biosynthesis;Metabolic pathways;Biosynthesis of secondary metabolites;Carbon metabolism;Biosynthesis of amino acids	M00570	R00220,R00996	RC00418,RC02600	ko00000,ko00001,ko00002,ko01000	-	-	-	ACT,PALP,Thr_dehydrat_C	COG1171	E	Threonine deaminase	6.28664	7.87392	7.41763	8.27437	8.42987	7.49518
PG_5404	Tryptophan synthase beta chain	The beta subunit is responsible for the synthesis of L- tryptophan from indole and L-serine	trpB	0.615964	0.00170642	**	Ruminococcus bromii	Bacteria	Bacillota	Clostridia	Eubacteriales	Oscillospiraceae	Ruminococcus	Ruminococcus bromii	MGYG000002482_00738;MGYG000001547_02726;MGYG000002025_00104;MGYG000002186_00058;MGYG000000467_01118	MGYG000002482_00738	5404;1939	33;4;4;5;4;	4;1;1;1;1;	5	33	7.13	-			4.2.1.20	Tryptophan synthase.	L-serine + 1-C-(indol-3-yl)glycerol 3-phosphate = L-tryptophan +D-glyceraldehyde 3-phosphate + H(2)O.	Indoleglycerol phosphate aldolase.;Tryptophan synthetase.;Tryptophan desmolase.;L-tryptophan synthetase.	ko:K06001	ko00260,ko00400,ko01100,ko01110,ko01130,ko01230,map00260,map00400,map01100,map01110,map01130,map01230	Glycine, serine and threonine metabolism;Phenylalanine, tyrosine and tryptophan biosynthesis;Metabolic pathways;Biosynthesis of secondary metabolites;Biosynthesis of amino acids	M00023	R00674,R02340,R02722	RC00209,RC00210,RC00700,RC00701,RC02868	ko00000,ko00001,ko00002,ko01000	-	-	-	PALP	COG1350	E	Predicted alternative tryptophan synthase beta-subunit (paralog of TrpB)	6.74628	7.10697	6.87209	7.46449	7.8672	6.07482
PG_2666	hypothetical protein	-	-	0.611552	0.00106619	**	Ruminococcus bromii	Bacteria	Bacillota	Clostridia	Eubacteriales	Oscillospiraceae	Ruminococcus	Ruminococcus bromii	MGYG000002482_01410;MGYG000000258_00644	MGYG000002482_01410	2666	7;6;	7;6;	2	7	8.27	-			-				-	-		-	-	-	-	-	-	-	DUF1490				6.25577	7.092	7.07835	7.81615	8.25935	7.24022
PG_6415	30S ribosomal protein S11	rRNA binding	rps13	0.593506	0.00133042	**	Eubacteriales	Bacteria	Bacillota	Clostridia	Eubacteriales				MGYG000000258_00308;MGYG000004520_00281;MGYG000000743_02033	MGYG000000258_00308;MGYG000004520_00281	6415;8078;41258;4932;3496;3556;6486	20;19;1;	7;7;1;	3	20	6.81	GO:0000313,GO:0000314,GO:0003674,GO:0003735,GO:0005198,GO:0005575,GO:0005622,GO:0005623,GO:0005737,GO:0005739,GO:0005759,GO:0005761,GO:0005763,GO:0005840,GO:0006412,GO:0006518,GO:0006807,GO:0008150,GO:0008152,GO:0009058,GO:0009059,GO:0009507,GO:0009526,GO:0009532,GO:0009536,GO:0009570,GO:0009941,GO:0009987,GO:0010467,GO:0015935,GO:0019538,GO:0022613,GO:0031967,GO:0031974,GO:0031975,GO:0032543,GO:…	organellar ribosome;organellar small ribosomal subunit;molecular_function;structural constituent of ribosome;structural molecule activity;cellular_component;intracellular;cell;cytoplasm;mitochondrion;mitochondrial matrix;mitochondrial ribosome;mitochondrial small ribosomal subunit;ribosome;translation;peptide metabolic process;nitrogen compound metabolic process;biological_process;metabolic proce…	cellular_component;cellular_component;molecular_function;molecular_function;molecular_function;cellular_component;cellular_component;cellular_component;cellular_component;cellular_component;cellular_component;cellular_component;cellular_component;cellular_component;biological_process;biological_process;biological_process;biological_process;biological_process;biological_process;biological_process;…	2.7.7.6	DNA-directed RNA polymerase.	Nucleoside triphosphate + RNA(n) = diphosphate + RNA(n+1).	RNA nucleotidyltransferase (DNA-directed).;RNA polymerase II.;DNA-dependent RNA polymerase.;RNA polymerase I.;RNA polymerase III.	ko:K02952,ko:K03040	ko00230,ko00240,ko01100,ko03010,ko03020,map00230,map00240,map01100,map03010,map03020	Purine metabolism;Pyrimidine metabolism;Metabolic pathways;Ribosome;RNA polymerase	M00178,M00179,M00183	R00435,R00441,R00442,R00443	RC02795	br01610,br01611,ko00000,ko00001,ko00002,ko01000,ko03011,ko03021,ko03400	-	-	-	EOS1,Erv26,PAP_fibrillin,RNA_pol_A_CTD,RNA_pol_A_bac,RNA_pol_L,Ribosomal_L18p,Ribosomal_L27A,Ribosomal_L6,Ribosomal_S11,Ribosomal_S13,Ribosomal_S4,Ribosomal_S5,Ribosomal_S5_C,S4,SecY	COG0100	J	Ribosomal protein S11	5.94605	6.91348	7.53877	7.50536	8.10269	7.37214
PG_4945	50S ribosomal protein L7/L12	Forms part of the ribosomal stalk which helps the ribosome interact with GTP-bound translation factors. Is thus essential for accurate translation	rplL	0.581725	0.0039707	**	Bacteria	Bacteria							MGYG000000258_01583;MGYG000000217_01250;MGYG000002082_01855	MGYG000000258_01583	4296;6927;11465;31725;4945;42896;8863;3654;2447;1910;27483	33;1;3;	23;1;0;	3	33	7.28	-			-				ko:K02935	ko03010,map03010	Ribosome	M00178	-	-	br01610,ko00000,ko00001,ko00002,ko03011	-	-	-	Ribosomal_L12,Ribosomal_L12_N	COG0222	J	Ribosomal protein L7/L12	7.06653	8.11423	8.16444	8.81785	8.54312	7.91645
PG_111	Elongation factor Tu	This protein promotes the GTP-dependent binding of aminoacyl-tRNA to the A-site of ribosomes during protein biosynthesis	tuf	0.579853	0.00146796	**	Streptococcus uberis	Bacteria	Bacillota	Bacilli	Lactobacillales	Streptococcaceae	Streptococcus	Streptococcus uberis	MGYG000000258_00266	MGYG000000258_00266	141;343;39;1060;303;482;1384;2284;1225;52;33;214;1969;255;77;333;445;2805;1164;57;476;2012;383;6431;219;339;50;10;1004;1026;111;37;3167;30;25;1165;191;536;46;45;460;62;451;1103;1022;40;105;48;329;80;240;175;41;268;226;1079;38;120;43;68;36;376;583;832	186;	72;	1	186	11.97	-			-				ko:K02358	-		-	-	-	ko00000,ko03012,ko03029,ko04147	-	-	-	GTP_EFTU,GTP_EFTU_D2,GTP_EFTU_D3	COG0050	J	Translation elongation factor EF-Tu, a GTPase	7.32212	8.50193	8.42575	8.94314	9.00607	8.50816
PG_1534	Elongation factor G	Catalyzes the GTP-dependent ribosomal translocation step during translation elongation. During this step, the ribosome changes from the pre-translocational (PRE) to the post- translocational (POST) state as the newly formed A-site-bound peptidyl-tRNA and P-site-bound deacylated tRNA move to the P and E sites, respectively. Catalyzes the coordinated movement of the two tRNA molecules, the mRNA and…	fusA	0.573885	0.00172967	**	Clostridium botulinum	Bacteria	Bacillota	Clostridia	Eubacteriales	Clostridiaceae	Clostridium	Clostridium botulinum	MGYG000004555_01056	MGYG000004555_01056	1534	50;	5;	1	50	9.13	-			-				ko:K02355	-		-	-	-	ko00000,ko03012,ko03029	-	-	-	EFG_C,EFG_II,EFG_IV,GTP_EFTU,GTP_EFTU_D2	COG0480	J	Translation elongation factor EF-G, a GTPase	6.49475	7.30178	7.0002	7.44627	8.01693	6.8585
PG_211	hypothetical protein	Bacterial extracellular solute-binding protein	-	0.568587	0.00661015	**	Ruminococcus bromii	Bacteria	Bacillota	Clostridia	Eubacteriales	Oscillospiraceae	Ruminococcus	Ruminococcus bromii	MGYG000002482_01886	MGYG000002482_01886	211;366	101;	101;	1	101	11.58	-			-				ko:K15770	ko02010,map02010	ABC transporters	M00491	-	-	ko00000,ko00001,ko00002,ko02000	3.A.1.1.16,3.A.1.1.2	-	-	SBP_bac_8	COG2182	G	Maltose-binding periplasmic protein MalE	7.50474	9.17968	8.85187	9.38945	9.45351	8.64638
PG_1088	4-hydroxy-3-methylbut-2-enyl diphosphate reductase	Catalyzes the conversion of 1-hydroxy-2-methyl-2-(E)- butenyl 4-diphosphate (HMBPP) into a mixture of isopentenyl diphosphate (IPP) and dimethylallyl diphosphate (DMAPP). Acts in the terminal step of the DOXP MEP pathway for isoprenoid precursor biosynthesis	ispH	0.562855	0.00743375	**	Faecalibacterium prausnitzii	Bacteria	Bacillota	Clostridia	Eubacteriales	Oscillospiraceae	Faecalibacterium	Faecalibacterium prausnitzii	MGYG000002040_01384;MGYG000000198_01645;MGYG000004306_01592	MGYG000002040_01384	1088;3111;316;315;26244;1126	56;1;1;	2;1;1;	3	56	9.62	-			1.17.7.4	4-hydroxy-3-methylbut-2-enyl diphosphate reductase.	(1) Isopentenyl diphosphate + 2 oxidized ferredoxin [iron-sulfur] cluster+ H(2)O = (E)-4-hydroxy-3-methylbut-2-en-1-yl diphosphate + 2 reducedferredoxin [iron-sulfur] cluster + 2 H(+).(2) Dimethylallyl diphosphate + 2 oxidized ferredoxin [iron-sulfur]cluster + H(2)O = (E)-4-hydroxy-3-methylbut-2-en-1-yl diphosphate +2 reduced ferredoxin [iron-sulfur] cluster + 2 H(+).	HMBPP reductase.;(E)-4-hydroxy-3-methylbut-2-en-1-yl diphosphate reductase.	ko:K02945,ko:K03527	ko00900,ko01100,ko01110,ko01130,ko03010,map00900,map01100,map01110,map01130,map03010	Terpenoid backbone biosynthesis;Metabolic pathways;Biosynthesis of secondary metabolites;Ribosome	M00096,M00178	R05884,R08210	RC01137,RC01487	br01610,ko00000,ko00001,ko00002,ko01000,ko03011	-	-	-	Cytidylate_kin,LYTB,S1	COG0761	I	4-Hydroxy-3-methylbut-2-enyl diphosphate reductase IspH	5.19637	7.08962	6.71174	7.59195	7.73727	6.71563
PG_848	Fructose-bisphosphate aldolase	Fructose-1,6-bisphosphate aldolase, class II	fba	0.553638	0.00344832	**	Ruminococcus bromii	Bacteria	Bacillota	Clostridia	Eubacteriales	Oscillospiraceae	Ruminococcus	Ruminococcus bromii	MGYG000000258_00162;MGYG000000390_01856	MGYG000000258_00162	848	85;3;	18;0;	2	85	9.96	-			4.1.2.13	Fructose-bisphosphate aldolase.	D-fructose 1,6-bisphosphate = glycerone phosphate + D-glyceraldehyde3-phosphate.	Aldolase.;Fructose-1,6-bisphosphate triosephosphate-lyase.;D-fructose-1,6-bisphosphate D-glyceraldehyde-3-phosphate-lyase.	ko:K01624	ko00010,ko00030,ko00051,ko00680,ko00710,ko01100,ko01110,ko01120,ko01130,ko01200,ko01230,map00010,map00030,map00051,map00680,map00710,map01100,map01110,map01120,map01130,map01200,map01230	Glycolysis / Gluconeogenesis;Pentose phosphate pathway;Fructose and mannose metabolism;Methane metabolism;Carbon fixation in photosynthetic organisms;Metabolic pathways;Biosynthesis of secondary metabolites;Microbial metabolism in diverse environments;Carbon metabolism;Biosynthesis of amino acids	M00001,M00003,M00165,M00167,M00344,M00345	R01068,R01070,R01829,R02568	RC00438,RC00439,RC00603,RC00604	ko00000,ko00001,ko00002,ko01000	-	-	-	F_bP_aldolase	COG0191	G	Fructose/tagatose bisphosphate aldolase	6.54112	8.18524	7.43812	8.26018	8.39329	7.57452
PG_25076	hypothetical protein	Helix-turn-helix XRE-family like proteins	-	0.551111	0.00242106	**	Eubacterium	Bacteria	Bacillota	Clostridia	Eubacteriales	Eubacteriaceae	Eubacterium		MGYG000002552_01872	MGYG000002552_01872	25076	2;	2;	1	2	3.74	-			-				-	-		-	-	-	-	-	-	-	HC2,HTH_19,HTH_3,HTH_31	COG1476	K	DNA-binding transcriptional regulator, XRE-family HTH domain	6.38905	7.2542	6.8903	7.02451	7.2225	7.0406
PG_24770	TonB-dependent receptor SusC	TonB-linked outer membrane protein, SusC RagA family	-	0.548412	0.000285611	***	Phocaeicola sartorii	Bacteria	Bacteroidota	Bacteroidia	Bacteroidales		Phocaeicola	Phocaeicola sartorii	MGYG000004797_03691	MGYG000004797_03691	24770	10;	5;	1	10	3.77	-			-				-	-		-	-	-	-	-	-	-	CarbopepD_reg_2,Plug,TonB_dep_Rec	COG1629,COG4771			7.34648	5.66679	6.09931	6.11111	6.3876	6.20646
PG_4031	Phosphoribosylformylglycinamidine synthase	phosphoribosylformylglycinamidine synthase	purL	0.54597	0.00233206	**	Ruminococcus bromii	Bacteria	Bacillota	Clostridia	Eubacteriales	Oscillospiraceae	Ruminococcus	Ruminococcus bromii	MGYG000002482_00842;MGYG000001423_01536	MGYG000002482_00842	3664;4031	121;1;	9;1;	2	121	7.61	-			6.3.5.3	Phosphoribosylformylglycinamidine synthase.	ATP + N(2)-formyl-N(1)-(5-phospho-D-ribosyl)glycinamide + L-glutamine +H(2)O = ADP + phosphate + 2-(formamido)-N(1)-(5-phospho-D-ribosyl)acetamidine + L-glutamate.	FGAR amidotransferase.;Formylglycinamide ribotide amidotransferase.;Phosphoribosylformylglycinamidine synthetase.;FGAM synthase.;FGAM synthetase.;FGARAT.	ko:K01952	ko00230,ko01100,ko01110,ko01130,map00230,map01100,map01110,map01130	Purine metabolism;Metabolic pathways;Biosynthesis of secondary metabolites	M00048	R04463	RC00010,RC01160	ko00000,ko00001,ko00002,ko01000	-	-	-	AIRS,AIRS_C,GARS_A,GARS_C,GARS_N,GATase_5,PurS	COG0047	F	Phosphoribosylformylglycinamidine (FGAM) synthase, glutamine amidotransferase domain	6.21663	6.86769	6.92866	7.31664	7.75917	6.74507
PG_5439	30S ribosomal protein S6	Binds together with S18 to 16S ribosomal RNA	rpsF	0.537788	0.000590471	***	Ruminococcus bromii	Bacteria	Bacillota	Clostridia	Eubacteriales	Oscillospiraceae	Ruminococcus	Ruminococcus bromii	MGYG000000258_00784;MGYG000002482_00901;MGYG000004520_01814;MGYG000000390_00102;MGYG000003112_01006;MGYG000000139_02303	MGYG000000258_00784;MGYG000002482_00901	5439	12;12;7;2;5;4;	6;6;4;2;4;2;	6	12	7.12	-			-				ko:K02990	ko03010,map03010	Ribosome	M00178	-	-	br01610,ko00000,ko00001,ko00002,ko03011,ko03029	-	-	-	Ribosomal_S6	COG0360	J	Ribosomal protein S6	6.47363	7.48107	7.25973	7.83424	7.79321	7.13572
PG_36331				0.536725	0.0040045	**		Bacteria							MGYG000002882_00100	MGYG000002882_00100	36331	6;	6;	1	6	2.71																						5.25484	5.54009	6.06632	6.05107	6.8507	6.23552
PG_10333	50S ribosomal protein L13	This protein is one of the early assembly proteins of the 50S ribosomal subunit, although it is not seen to bind rRNA by itself. It is important during the early stages of 50S assembly	rplM	0.535221	0.00625074	**	Ruminococcus bromii	Bacteria	Bacillota	Clostridia	Eubacteriales	Oscillospiraceae	Ruminococcus	Ruminococcus bromii	MGYG000002482_00189	MGYG000002482_00189	10333	18;	10;	1	18	5.88	GO:0003674,GO:0003676,GO:0003723,GO:0003729,GO:0003735,GO:0005198,GO:0005488,GO:0005575,GO:0005618,GO:0005622,GO:0005623,GO:0005737,GO:0005829,GO:0005840,GO:0005886,GO:0006412,GO:0006417,GO:0006518,GO:0006807,GO:0008150,GO:0008152,GO:0008270,GO:0009058,GO:0009059,GO:0009889,GO:0009890,GO:0009892,GO:0009987,GO:0010467,GO:0010468,GO:0010556,GO:0010558,GO:0010605,GO:0010608,GO:0010629,GO:0015934,GO:…	molecular_function;nucleic acid binding;RNA binding;mRNA binding;structural constituent of ribosome;structural molecule activity;binding;cellular_component;cell wall;intracellular;cell;cytoplasm;cytosol;ribosome;plasma membrane;translation;regulation of translation;peptide metabolic process;nitrogen compound metabolic process;biological_process;metabolic process;zinc ion binding;biosynthetic proc…	molecular_function;molecular_function;molecular_function;molecular_function;molecular_function;molecular_function;molecular_function;cellular_component;cellular_component;cellular_component;cellular_component;cellular_component;cellular_component;cellular_component;cellular_component;biological_process;biological_process;biological_process;biological_process;biological_process;biological_process;…	-				ko:K02871	ko03010,map03010	Ribosome	M00178,M00179	-	-	br01610,ko00000,ko00001,ko00002,ko03011	-	-	-	Ribosomal_L13	COG0102	J	Ribosomal protein L13	6.66565	7.19925	7.61857	7.65361	8.05231	7.51855
PG_3548	Glutaconyl-CoA decarboxylase subunit gamma	Biotin-requiring enzyme	gcdC	0.533903	0.000868905	***	Ruminococcus bromii	Bacteria	Bacillota	Clostridia	Eubacteriales	Oscillospiraceae	Ruminococcus	Ruminococcus bromii	MGYG000000258_00552;MGYG000002482_01936;MGYG000003112_00276	MGYG000000258_00552	3548	7;5;3;	7;5;3;	3	7	7.83	-			-				-	-		-	-	-	-	-	-	-	Biotin_lipoyl	COG4770	I	Acetyl/propionyl-CoA carboxylase, alpha subunit	5.93219	6.57437	6.31359	7.3642	6.84625	7.27912
PG_833	Elongation factor Ts	Associates with the EF-Tu.GDP complex and induces the exchange of GDP to GTP. It remains bound to the aminoacyl-tRNA.EF- Tu.GTP complex up to the GTP hydrolysis stage on the ribosome	tsf	0.531865	0.00022169	***	Ruminococcus bromii	Bacteria	Bacillota	Clostridia	Eubacteriales	Oscillospiraceae	Ruminococcus	Ruminococcus bromii	MGYG000000258_00991	MGYG000000258_00991	833	61;	58;	1	61	9.98	-			-				ko:K02357	-		-	-	-	ko00000,ko03012,ko03029	-	-	-	EF_TS,UBA	COG0264	J	Translation elongation factor EF-Ts	7.43879	8.26715	7.95402	8.39534	8.89882	8.08938
PG_948	Reverse rubrerythrin-1	Psort location Cytoplasmic, score	rbr3A	0.53108	0.00765395	**	Ruminococcus bromii	Bacteria	Bacillota	Clostridia	Eubacteriales	Oscillospiraceae	Ruminococcus	Ruminococcus bromii	MGYG000000258_01487;MGYG000000646_01863;MGYG000002482_01544	MGYG000000258_01487	948	53;32;50;	21;6;20;	3	53	9.8	-			-				-	-		-	-	-	-	-	-	-	Rubredoxin,Rubrerythrin	COG1592	C	Rubrerythrin	6.39084	8.05755	7.70768	8.31791	8.4429	7.59506
PG_2251	Trigger factor	Involved in protein export. Acts as a chaperone by maintaining the newly synthesized protein in an open conformation. Functions as a peptidyl-prolyl cis-trans isomerase	tig	0.527924	0.000403968	***	Ruminococcus bromii	Bacteria	Bacillota	Clostridia	Eubacteriales	Oscillospiraceae	Ruminococcus	Ruminococcus bromii	MGYG000000258_01039	MGYG000000258_01039	9437;2251	48;	46;	1	48	8.51	GO:0005575,GO:0005622,GO:0005623,GO:0005737,GO:0044424,GO:0044464	cellular_component;intracellular;cell;cytoplasm;obsolete intracellular part;obsolete cell part	cellular_component;cellular_component;cellular_component;cellular_component;cellular_component;cellular_component	-				ko:K03545	-		-	-	-	ko00000	-	-	-	FKBP_C,Trigger_C,Trigger_N	COG0544	O	FKBP-type peptidyl-prolyl cis-trans isomerase (trigger factor)	7.15599	7.90169	7.89997	7.83841	8.6028	7.87023
PG_1306	Pyruvate, phosphate dikinase	Belongs to the PEP-utilizing enzyme family	ppdK	0.527242	0.00199023	**	Ruminococcus bromii	Bacteria	Bacillota	Clostridia	Eubacteriales	Oscillospiraceae	Ruminococcus	Ruminococcus bromii	MGYG000002482_01843	MGYG000002482_01843	1306	278;	40;	1	278	9.36	-			2.7.9.1	Pyruvate, phosphate dikinase.	ATP + pyruvate + phosphate = AMP + phosphoenolpyruvate + diphosphate.	Pyruvate,orthophosphate dikinase.;PPDK.;Pyruvate,phosphate dikinase.	ko:K01006	ko00620,ko00710,ko00720,ko01100,ko01120,ko01200,map00620,map00710,map00720,map01100,map01120,map01200	Pyruvate metabolism;Carbon fixation in photosynthetic organisms;Carbon fixation pathways in prokaryotes;Metabolic pathways;Microbial metabolism in diverse environments;Carbon metabolism	M00169,M00171,M00172,M00173	R00206	RC00002,RC00015	ko00000,ko00001,ko00002,ko01000	-	-	-	PEP-utilizers,PEP-utilizers_C,PPDK_N	COG1080	G	Phosphoenolpyruvate-protein kinase (PTS system EI component in bacteria)	7.2056	8.22823	8.22987	8.52136	8.6616	7.78825
PG_2839	50S ribosomal protein L5	This is 1 of the proteins that binds and probably mediates the attachment of the 5S RNA into the large ribosomal subunit, where it forms part of the central protuberance. In the 70S ribosome it contacts protein S13 of the 30S subunit (bridge B1b), connecting the 2 subunits	rplE	0.52675	0.00137548	**	Ruminococcus bromii	Bacteria	Bacillota	Clostridia	Eubacteriales	Oscillospiraceae	Ruminococcus	Ruminococcus bromii	MGYG000000258_00293;MGYG000003376_00338	MGYG000000258_00293	2839;4011;5570;32120	40;1;	24;1;	2	40	8.16	-			-				ko:K02931	ko03010,map03010	Ribosome	M00178,M00179	-	-	br01610,ko00000,ko00001,ko00002,ko03011	-	-	-	Ribosomal_L5,Ribosomal_L5_C	COG0094	J	Ribosomal protein L5	7.166	7.9073	7.95372	8.36911	8.73496	7.85768
PG_2173	Glycogen phosphorylase	Phosphorylase is an important allosteric enzyme in carbohydrate metabolism. Enzymes from different sources differ in their regulatory mechanisms and in their natural substrates. However, all known phosphorylases share catalytic and structural properties	glgP	0.526089	0.000405866	***	Ruminococcus bromii	Bacteria	Bacillota	Clostridia	Eubacteriales	Oscillospiraceae	Ruminococcus	Ruminococcus bromii	MGYG000002482_01729	MGYG000002482_01729	2173;2000	119;	9;	1	119	8.58	-			2.4.1.1	Glycogen phosphorylase.	((1->4)-alpha-D-glucosyl)(n) + phosphate = ((1->4)-alpha-D-glucosyl)(n-1)+ alpha-D-glucose 1-phosphate.	Polyphosphorylase.;Amylophosphorylase.;Muscle phosphorylase a and b.	ko:K00688	ko00500,ko01100,ko01110,ko02026,ko04217,ko04910,ko04922,ko04931,map00500,map01100,map01110,map02026,map04217,map04910,map04922,map04931	Starch and sucrose metabolism;Metabolic pathways;Biosynthesis of secondary metabolites;Biofilm formation - Escherichia coli	-	R02111	-	ko00000,ko00001,ko01000	-	GT35	-	Phosphorylase	COG0058	G	Glucan phosphorylase	6.01188	6.34221	6.91042	7.65464	7.91465	6.14114
PG_1885	Ketol-acid reductoisomerase (NADP(+))	Involved in the biosynthesis of branched-chain amino acids (BCAA). Catalyzes an alkyl-migration followed by a ketol- acid reduction of (S)-2-acetolactate (S2AL) to yield (R)-2,3- dihydroxy-isovalerate. In the isomerase reaction, S2AL is rearranged via a Mg-dependent methyl migration to produce 3- hydroxy-3-methyl-2-ketobutyrate (HMKB). In the reductase reaction, this 2-ketoacid undergoes a metal-…	ilvC	0.525196	0.00439187	**	Catenibacterium mitsuokai DSM 15897	Bacteria	Bacillota	Erysipelotrichia	Erysipelotrichales	Coprobacillaceae	Catenibacterium	Catenibacterium mitsuokai	MGYG000000258_00558;MGYG000004242_00570	MGYG000000258_00558	1161;1559;3889;3300;9836;2738;9583;14198;6274;1461;2976;5911;987;757;4946;8432;1711;790;4017;2495;3583;5353;3094;1483;1353;1192;1196;3222;1885;1189;4081;1111;18840;18006;1807;1588;1169;1508;791;4256;5991	116;2;	40;2;	2	116	8.82	-			1.1.1.86	Ketol-acid reductoisomerase (NADP(+)).	(1) (2R)-2,3-dihydroxy-3-methylbutanoate + NADP(+) = (2S)-2-hydroxy-2-methyl-3-oxobutanoate + NADPH.(2) (2R,3R)-2,3-dihydroxy-3-methylpentanoate + NADP(+) = (S)-2-hydroxy-2-ethyl-3-oxobutanoate + NADPH.	Dihydroxyisovalerate dehydrogenase (isomerizing).;Alpha-keto-beta-hydroxylacyl reductoisomerase.;Acetohydroxy acid isomeroreductase.	ko:K00053	ko00290,ko00770,ko01100,ko01110,ko01130,ko01210,ko01230,map00290,map00770,map01100,map01110,map01130,map01210,map01230	Valine, leucine and isoleucine biosynthesis;Pantothenate and CoA biosynthesis;Metabolic pathways;Biosynthesis of secondary metabolites;2-Oxocarboxylic acid metabolism;Biosynthesis of amino acids	M00019,M00570	R03051,R04439,R04440,R05068,R05069,R05071	RC00726,RC00836,RC00837,RC01726	ko00000,ko00001,ko00002,ko01000	-	-	-	IlvC,IlvN	COG0059	EH	Ketol-acid reductoisomerase	7.22545	8.73312	8.12153	9.06545	9.10218	8.13469
PG_82	Elongation factor Tu	This protein promotes the GTP-dependent binding of aminoacyl-tRNA to the A-site of ribosomes during protein biosynthesis	tuf	0.524517	0.00111643	**	Clostridium	Bacteria	Bacillota	Clostridia	Eubacteriales	Clostridiaceae	Clostridium		MGYG000002204_00419	MGYG000002204_00419	148;82;27651;756	68;	6;	1	68	12.22	-			-				ko:K02358	-		-	-	-	ko00000,ko03012,ko03029,ko04147	-	-	-	GTP_EFTU,GTP_EFTU_D2,GTP_EFTU_D3	COG0050	J	Translation elongation factor EF-Tu, a GTPase	7.42387	7.25861	6.9123	6.81871	6.94239	6.97169
PG_2480	50S ribosomal protein L22	The globular domain of the protein is located near the polypeptide exit tunnel on the outside of the subunit, while an extended beta-hairpin is found that lines the wall of the exit tunnel in the center of the 70S ribosome	rplV	0.521793	0.00368341	**	Ruminococcus bromii	Bacteria	Bacillota	Clostridia	Eubacteriales	Oscillospiraceae	Ruminococcus	Ruminococcus bromii	MGYG000000258_00286;MGYG000002482_00072;MGYG000004520_00523	MGYG000000258_00286;MGYG000002482_00072	2480	15;15;3;	13;13;1;	3	15	8.38	-			-				ko:K02890	ko03010,map03010	Ribosome	M00178,M00179	-	-	br01610,ko00000,ko00001,ko00002,ko03011	-	-	-	Ribosomal_L22	COG0091	J	Ribosomal protein L22	6.25461	7.24519	7.75046	8.00546	8.55207	7.38278
PG_6900	hypothetical protein	peptidyl-prolyl cis-trans isomerase activity	-	0.519538	0.00320854	**	Ruminococcus bromii	Bacteria	Bacillota	Clostridia	Eubacteriales	Oscillospiraceae	Ruminococcus	Ruminococcus bromii	MGYG000002482_01849	MGYG000002482_01849	6900;4346	37;	4;	1	37	6.69	-			5.2.1.8	Peptidylprolyl isomerase.	Peptidylproline (omega=180) = peptidylproline (omega=0).	Peptidyl-prolyl cis-trans isomerase.;Peptidylprolyl cis-trans isomerase.;Cyclophilin.;Rotamase.;PPIase.	ko:K01802,ko:K03770	-		-	-	-	ko00000,ko01000,ko03110	-	-	-	Rotamase,Rotamase_2,Rotamase_3,SurA_N,SurA_N_3,Zot	COG0760	O	Peptidyl-prolyl isomerase, parvulin family	5.52512	6.06054	6.83697	6.172	7.66902	6.03564
PG_22301	Na(+)/H(+) antiporter NhaC	Psort location CytoplasmicMembrane, score 10.00	nhaC	0.518361	0.00401708	**	Bacteria	Bacteria							MGYG000002195_03120	MGYG000002195_03120	22301	6;	5;	1	6	4.06	-			-				ko:K03315	-		-	-	-	ko00000,ko02000	2.A.35	-	-	Na_H_antiporter	COG1757	C	Na+/H+ antiporter NhaC/MleN	5.57243	7.53878	5.6181	6.08086	6.59468	5.40599
PG_9965	Cell division protein SepF	Cell division protein that is part of the divisome complex and is recruited early to the Z-ring. Probably stimulates Z-ring formation, perhaps through the cross-linking of FtsZ protofilaments. Its function overlaps with FtsA	sepF	0.515609	0.00384154	**	Ruminococcus bromii	Bacteria	Bacillota	Clostridia	Eubacteriales	Oscillospiraceae	Ruminococcus	Ruminococcus bromii	MGYG000002482_01674	MGYG000002482_01674	9965	8;	8;	1	8	5.96	-			-				ko:K09772	-		-	-	-	ko00000,ko03036	-	-	-	SepF	COG1799	D	Cell division protein SepF/YlmF, interacts with FtsZ	6.30387	7.55969	7.1788	7.75347	7.59472	7.05536
PG_2116	Formate acetyltransferase	Psort location Cytoplasmic, score	pflB	0.515042	0.00840183	**	Ruminococcus bromii	Bacteria	Bacillota	Clostridia	Eubacteriales	Oscillospiraceae	Ruminococcus	Ruminococcus bromii	MGYG000000262_00282	MGYG000000262_00282	1728;3061;960;12044;7896;837;10835;9094;1406;5976;4601;2838;1369;10152;2860;1456;12194;8071;5030;3089;3740;1617;5069;7654;15503;12108;2294;5965;6256;5127;4865;2116;728;13895;1394;1543;2223;7302;1783;442;4049;1792;992;5821;6237;6503;6133;10372;12395;2546;2927;13232	49;	5;	1	49	8.62	-			2.3.1.54	Formate C-acetyltransferase.	Acetyl-CoA + formate = CoA + pyruvate.	Pyruvate formate-lyase.	ko:K00656	ko00620,ko00640,ko00650,ko01100,ko01120,map00620,map00640,map00650,map01100,map01120	Pyruvate metabolism;Propanoate metabolism;Butanoate metabolism;Metabolic pathways;Microbial metabolism in diverse environments	-	R00212,R06987	RC00004,RC01181,RC02742,RC02833	ko00000,ko00001,ko01000	-	-	-	Gly_radical,PFL-like	COG1882	C	Pyruvate-formate lyase	7.36306	6.99032	5.5718	5.58115	4.62044	5.96893
PG_8784	V-type proton ATPase subunit E	Archaeal vacuolar-type H -ATPase subunit E	-	0.514416	0.00204591	**	Ruminococcus bromii	Bacteria	Bacillota	Clostridia	Eubacteriales	Oscillospiraceae	Ruminococcus	Ruminococcus bromii	MGYG000002482_01324	MGYG000002482_01324	8784;8785	19;	17;	1	19	6.22	-			-				-	-		-	-	-	-	-	-	-	vATP-synt_E	COG1390	C	Archaeal/vacuolar-type H+-ATPase subunit E/Vma4	6.68432	7.63262	7.45245	7.72647	8.42639	7.34257
PG_5836	Triosephosphate isomerase	Involved in the gluconeogenesis. Catalyzes stereospecifically the conversion of dihydroxyacetone phosphate (DHAP) to D-glyceraldehyde-3-phosphate (G3P)	tpiA	0.50309	0.018414	*	Ruminococcus bromii	Bacteria	Bacillota	Clostridia	Eubacteriales	Oscillospiraceae	Ruminococcus	Ruminococcus bromii	MGYG000002482_00101	MGYG000002482_00101	1749;5836	45;	2;	1	45	7	-			5.3.1.1	Triose-phosphate isomerase.	D-glyceraldehyde 3-phosphate = glycerone phosphate.	Phosphotriose isomerase.;Triose phosphoisomerase.;Triosephosphate mutase.;Triosephosphate isomerase.	ko:K01803	ko00010,ko00051,ko00562,ko00710,ko01100,ko01110,ko01120,ko01130,ko01200,ko01230,map00010,map00051,map00562,map00710,map01100,map01110,map01120,map01130,map01200,map01230	Glycolysis / Gluconeogenesis;Fructose and mannose metabolism;Inositol phosphate metabolism;Carbon fixation in photosynthetic organisms;Metabolic pathways;Biosynthesis of secondary metabolites;Microbial metabolism in diverse environments;Carbon metabolism;Biosynthesis of amino acids	M00001,M00002,M00003	R01015	RC00423	ko00000,ko00001,ko00002,ko01000,ko04147	-	-	iHN637.CLJU_RS19265	TIM	COG0149	G	Triosephosphate isomerase	5.76418	6.55663	7.36493	5.82574	8.04856	6.19747
PG_10497	30S ribosomal protein S17	One of the primary rRNA binding proteins, it binds specifically to the 5'-end of 16S ribosomal RNA	rpsQ	0.502729	0.0261339	*	Eubacterium	Bacteria	Bacillota	Clostridia	Eubacteriales	Eubacteriaceae	Eubacterium		MGYG000000362_00709;MGYG000002056_00071;MGYG000002937_01816	MGYG000000362_00709;MGYG000002056_00071	10497	9;9;4;	5;5;0;	3	9	5.85	-			-				ko:K02961	ko03010,map03010	Ribosome	M00178,M00179	-	-	br01610,ko00000,ko00001,ko00002,ko03011	-	-	-	Ribosomal_S17	COG0186	J	Ribosomal protein S17	8.44061	6.07005	7.32297	5.92404	6.22399	5.69278
PG_1749	Triosephosphate isomerase	Involved in the gluconeogenesis. Catalyzes stereospecifically the conversion of dihydroxyacetone phosphate (DHAP) to D-glyceraldehyde-3-phosphate (G3P)	tpiA	0.502529	0.00585765	**	Ruminococcus bromii	Bacteria	Bacillota	Clostridia	Eubacteriales	Oscillospiraceae	Ruminococcus	Ruminococcus bromii	MGYG000000258_00428	MGYG000000258_00428	1749;5836	60;	26;	1	60	8.94	-			5.3.1.1	Triose-phosphate isomerase.	D-glyceraldehyde 3-phosphate = glycerone phosphate.	Phosphotriose isomerase.;Triose phosphoisomerase.;Triosephosphate mutase.;Triosephosphate isomerase.	ko:K01803	ko00010,ko00051,ko00562,ko00710,ko01100,ko01110,ko01120,ko01130,ko01200,ko01230,map00010,map00051,map00562,map00710,map01100,map01110,map01120,map01130,map01200,map01230	Glycolysis / Gluconeogenesis;Fructose and mannose metabolism;Inositol phosphate metabolism;Carbon fixation in photosynthetic organisms;Metabolic pathways;Biosynthesis of secondary metabolites;Microbial metabolism in diverse environments;Carbon metabolism;Biosynthesis of amino acids	M00001,M00002,M00003	R01015	RC00423	ko00000,ko00001,ko00002,ko01000,ko04147	-	-	iHN637.CLJU_RS19265	TIM	COG0149	G	Triosephosphate isomerase	6.77154	8.34626	7.87214	8.63611	8.5902	7.8428
PG_8874	4-hydroxy-3-methylbut-2-enyl diphosphate reductase	Ribosomal protein S1	ispH	0.501681	0.00120053	**	Ruminococcus bromii	Bacteria	Bacillota	Clostridia	Eubacteriales	Oscillospiraceae	Ruminococcus	Ruminococcus bromii	MGYG000000258_00932	MGYG000000258_00932	13672;8874	69;	65;	1	69	6.2	GO:0003674,GO:0003824,GO:0005488,GO:0005575,GO:0005622,GO:0005623,GO:0005737,GO:0005829,GO:0006081,GO:0006082,GO:0006090,GO:0006629,GO:0006644,GO:0006720,GO:0006793,GO:0006796,GO:0008150,GO:0008152,GO:0008299,GO:0008610,GO:0008654,GO:0009058,GO:0009240,GO:0009987,GO:0016491,GO:0019288,GO:0019637,GO:0019682,GO:0019752,GO:0032787,GO:0042380,GO:0043436,GO:0044237,GO:0044238,GO:0044249,GO:0044255,GO:…	molecular_function;catalytic activity;binding;cellular_component;intracellular;cell;cytoplasm;cytosol;cellular aldehyde metabolic process;organic acid metabolic process;pyruvate metabolic process;lipid metabolic process;phospholipid metabolic process;isoprenoid metabolic process;phosphorus metabolic process;phosphate-containing compound metabolic process;biological_process;metabolic process;isopr…	molecular_function;molecular_function;molecular_function;cellular_component;cellular_component;cellular_component;cellular_component;cellular_component;biological_process;biological_process;biological_process;biological_process;biological_process;biological_process;biological_process;biological_process;biological_process;biological_process;biological_process;biological_process;biological_process;…	1.17.7.4,2.7.4.25	4-hydroxy-3-methylbut-2-enyl diphosphate reductase.;(d)CMP kinase.	(1) Isopentenyl diphosphate + 2 oxidized ferredoxin [iron-sulfur] cluster+ H(2)O = (E)-4-hydroxy-3-methylbut-2-en-1-yl diphosphate + 2 reducedferredoxin [iron-sulfur] cluster + 2 H(+).(2) Dimethylallyl diphosphate + 2 oxidized ferredoxin [iron-sulfur]cluster + H(2)O = (E)-4-hydroxy-3-methylbut-2-en-1-yl diphosphate +2 reduced ferredoxin [iron-sulfur] cluster + 2 H(+).;ATP + (d)CMP = ADP + (d)CDP.	HMBPP reductase.;(E)-4-hydroxy-3-methylbut-2-en-1-yl diphosphate reductase.;Deoxycytidine monophosphokinase.;Deoxycytidylate kinase.;dCMP kinase.	ko:K00945,ko:K02945,ko:K03527	ko00240,ko00900,ko01100,ko01110,ko01130,ko03010,map00240,map00900,map01100,map01110,map01130,map03010	Pyrimidine metabolism;Terpenoid backbone biosynthesis;Metabolic pathways;Biosynthesis of secondary metabolites;Ribosome	M00052,M00096,M00178	R00158,R00512,R01665,R05884,R08210	RC00002,RC01137,RC01487	br01610,ko00000,ko00001,ko00002,ko01000,ko03011	-	-	iECIAI1_1343.ECIAI1_0030,iECW_1372.ECW_m0028,iEKO11_1354.EKO11_3884,iEcHS_1320.EcHS_A0031,iEcolC_1368.EcolC_3626,iIT341.HP0400,iLJ478.TM1444,iPC815.YPO0477,iSFV_1184.SFV_0023,iSF_1195.SF0026,iSFxv_1172.SFxv_0027,iS_1188.S0028,iWFL_1372.ECW_m0028,iYL1228.KPN_00024	Cytidylate_kin,Gmad1,LYTB,PNP_UDP_1,Peptidase_A8,S1,UbiA,polyprenyl_synt	COG0761	I	4-Hydroxy-3-methylbut-2-enyl diphosphate reductase IspH	7.33178	8.25961	8.23178	8.63804	9.13783	8.25086
PG_17309	Galactose/methyl galactoside import ATP-binding protein MglA	Part of an ABC transporter complex involved in carbohydrate import. Could be involved in ribose, galactose and or methyl galactoside import. Responsible for energy coupling to the transport system	mglA	0.496046	0.000253284	***	Prevotella	Bacteria	Bacteroidota	Bacteroidia	Bacteroidales	Prevotellaceae	Prevotella		MGYG000000651_00302	MGYG000000651_00302	17309	10;	8;	1	10	4.72	-			3.6.3.17	Transferred entry: 7.5.2.8.			ko:K10542	ko02010,map02010	ABC transporters	M00214	-	-	ko00000,ko00001,ko00002,ko01000,ko02000	3.A.1.2.3	-	-	ABC_tran	COG1129	G	ABC-type sugar transport system, ATPase component	6.40301	6.15385	6.84605	6.99567	6.80212	7.02794
PG_7472	Methylmalonyl-CoA carboxyltransferase 12S subunit	CoA carboxylase activity	mdcD	0.49533	0.000928165	***	Ruminococcus bromii	Bacteria	Bacillota	Clostridia	Eubacteriales	Oscillospiraceae	Ruminococcus	Ruminococcus bromii	MGYG000000258_00551;MGYG000001423_02759	MGYG000000258_00551	7473;7472	31;3;	31;3;	2	31	6.53	-			2.1.3.10,4.1.1.87	Malonyl-S-ACP:biotin-protein carboxyltransferase.;Malonyl-S-ACP decarboxylase.	A malonyl-[acyl-carrier protein] + H(+) = an acetyl-[acyl-carrierprotein] + CO(2).;A malonyl-[acyl-carrier protein] + a biotinyl-[protein] = an acetyl-[acyl-carrier protein] + a carboxybiotinyl-[protein].	;Malonyl-S-acyl-carrier protein decarboxylase.	ko:K13932,ko:K13933,ko:K20510,ko:K20511	-		-	-	-	ko00000,ko01000,ko02000	3.B.1.1.4	-	-	ACP,Carboxyl_trans,MdcE	COG4799	I	Acetyl-CoA carboxylase, carboxyltransferase component	7.29761	8.08869	7.82366	8.25759	8.71918	7.80681
PG_11695	50S ribosomal protein L21	This protein binds to 23S rRNA in the presence of protein L20	rplU	0.495125	0.0103073	*	Ruminococcus bromii	Bacteria	Bacillota	Clostridia	Eubacteriales	Oscillospiraceae	Ruminococcus	Ruminococcus bromii	MGYG000000258_00916;MGYG000002482_01347;MGYG000004520_00951	MGYG000000258_00916;MGYG000002482_01347	11695	10;10;5;	9;9;5;	3	10	5.62	-			-				ko:K02888	ko03010,map03010	Ribosome	M00178	-	-	br01610,ko00000,ko00001,ko00002,ko03011	-	-	-	Ribosomal_L21p	COG0261	J	Ribosomal protein L21	6.16446	7.57244	7.71078	7.50964	8.41756	7.70302
PG_3045	30S ribosomal protein S2	Belongs to the universal ribosomal protein uS2 family	rpsB	0.490551	3.89555e-05	***	Ruminococcus bromii	Bacteria	Bacillota	Clostridia	Eubacteriales	Oscillospiraceae	Ruminococcus	Ruminococcus bromii	MGYG000002482_00322;MGYG000004520_01388;MGYG000001685_01812	MGYG000002482_00322;MGYG000004520_01388	11226;3045	62;41;27;	16;11;1;	3	62	8.05	-			-				ko:K02967	ko03010,map03010	Ribosome	M00178,M00179	-	-	br01610,ko00000,ko00001,ko00002,ko03011	-	-	-	Ribosomal_S2	COG0052	J	Ribosomal protein S2	7.00741	7.16564	7.60845	7.62934	8.13312	7.60974
PG_38778	Outer membrane protein SusF	Domain of unknown function (DUF5115)	-	0.487391	0.0268529	*	Bacteroides	Bacteria	Bacteroidota	Bacteroidia	Bacteroidales	Bacteroidaceae	Bacteroides		MGYG000000196_00135	MGYG000000196_00135	38778	5;	5;	1	5	2.51	GO:0001871,GO:0003674,GO:0005488,GO:0005575,GO:0005623,GO:0005975,GO:0005976,GO:0005982,GO:0006073,GO:0008150,GO:0008152,GO:0009279,GO:0009987,GO:0016020,GO:0019867,GO:0030246,GO:0030247,GO:0030312,GO:0030313,GO:0031975,GO:0043170,GO:0044042,GO:0044237,GO:0044238,GO:0044260,GO:0044262,GO:0044264,GO:0044462,GO:0044464,GO:0071704,GO:0071944,GO:2001070	obsolete pattern binding;molecular_function;binding;cellular_component;cell;carbohydrate metabolic process;polysaccharide metabolic process;starch metabolic process;cellular glucan metabolic process;biological_process;metabolic process;cell outer membrane;cellular process;membrane;outer membrane;carbohydrate binding;polysaccharide binding;external encapsulating structure;cell envelope;envelope;ma…	molecular_function;molecular_function;molecular_function;cellular_component;cellular_component;biological_process;biological_process;biological_process;biological_process;biological_process;biological_process;cellular_component;biological_process;cellular_component;cellular_component;molecular_function;molecular_function;cellular_component;cellular_component;cellular_component;biological_process;…	-				ko:K21571	-		-	-	-	ko00000	-	-	-	DUF5115,SusF_SusE				5.89072	5.22237	5.6467	4.64176	7.22536	5.56251
PG_8203	Negative regulator of genetic competence ClpC/MecB	Part of a stress-induced multi-chaperone system, it is involved in the recovery of the cell from heat-induced damage, in cooperation with DnaK, DnaJ and GrpE	clpC	0.482923	0.00264209	**	Ruminococcus bromii	Bacteria	Bacillota	Clostridia	Eubacteriales	Oscillospiraceae	Ruminococcus	Ruminococcus bromii	MGYG000002482_00945	MGYG000002482_00945	8203	76;	8;	1	76	6.36	-			-				ko:K03696	ko01100,map01100	Metabolic pathways	-	-	-	ko00000,ko03110	-	-	-	AAA,AAA_2,ClpB_D2-small,Clp_N,UVR	COG0542	O	ATP-dependent Clp protease, ATP-binding subunit ClpA	6.29284	6.05551	6.31236	6.69657	7.42109	6.61131
PG_43968	V-type sodium ATPase subunit K	ATP synthase subunit C	ntpK	0.482473	0.00337536	**	Faecalibacterium	Bacteria	Bacillota	Clostridia	Eubacteriales	Oscillospiraceae	Faecalibacterium		MGYG000003891_01146	MGYG000003891_01146	43968	2;	2;	1	2	2.04	-			-				ko:K02124	ko00190,ko01100,map00190,map01100	Oxidative phosphorylation;Metabolic pathways	M00159	-	-	ko00000,ko00001,ko00002	3.A.2.2,3.A.2.3	-	-	ATP-synt_C	COG0636	C	FoF1-type ATP synthase, membrane subunit c/Archaeal/vacuolar-type H+-ATPase, subunit K	6.33521	5.90674	5.50131	5.79585	5.96177	4.75536
PG_1337	Elongation factor G	Catalyzes the GTP-dependent ribosomal translocation step during translation elongation. During this step, the ribosome changes from the pre-translocational (PRE) to the post- translocational (POST) state as the newly formed A-site-bound peptidyl-tRNA and P-site-bound deacylated tRNA move to the P and E sites, respectively. Catalyzes the coordinated movement of the two tRNA molecules, the mRNA and…	fusA	0.474868	0.0021057	**	Eubacteriales	Bacteria	Bacillota	Clostridia	Eubacteriales				MGYG000001685_01865	MGYG000001685_01865	35296;1337;1648;1647;5776;3286	45;	10;	1	45	9.32	-			-				ko:K02355	-		-	-	-	ko00000,ko03012,ko03029	-	-	-	EFG_C,EFG_II,EFG_IV,GTP_EFTU,GTP_EFTU_D2	COG0480	J	Translation elongation factor EF-G, a GTPase	6.22664	7.71848	7.52184	7.71263	8.27883	7.44816
PG_12072	Sodium-dependent dicarboxylate transporter SdcS	Transporter DASS family	-	0.474407	0.0425122	*	Dialister invisus	Bacteria	Bacillota	Negativicutes	Veillonellales	Veillonellaceae	Dialister	Dialister invisus	MGYG000004158_01106;MGYG000004158_01109;MGYG000001683_02241	MGYG000004158_01106;MGYG000004158_01109	12072	5;5;4;	5;5;4;	3	5	5.55	-			-				-	-		-	-	-	-	-	-	-	CitMHS,Na_sulph_symp	COG1055	P	Na+/H+ antiporter NhaD or related arsenite permease	6.71392	6.41554	6.28091	7.09091	9.04714	7.12446
PG_5917	ATP-dependent Clp protease proteolytic subunit	Cleaves peptides in various proteins in a process that requires ATP hydrolysis. Has a chymotrypsin-like activity. Plays a major role in the degradation of misfolded proteins	clpP	0.472224	0.00582624	**	Ruminococcus bromii	Bacteria	Bacillota	Clostridia	Eubacteriales	Oscillospiraceae	Ruminococcus	Ruminococcus bromii	MGYG000000258_01040	MGYG000000258_01040	5917	18;	18;	1	18	6.97	-			3.4.21.92	Endopeptidase Clp.	Hydrolysis of proteins to small peptides in the presence of ATP andmagnesium. Alpha-casein is the usual test substrate. In the absence ofATP, only oligopeptides shorter than five residues are hydrolyzed (suchas succinyl-Leu-Tyr-|-NHMec, and Leu-Tyr-Leu-|-Tyr-Trp, in which cleavageof the -Tyr-|-Leu- and -Tyr-|-Trp bonds also occurs).	Endopeptidase Ti.;Protease Ti.;Caseinolytic protease.	ko:K01358	ko04112,ko04212,map04112,map04212		-	-	-	ko00000,ko00001,ko01000,ko01002	-	-	-	CLP_protease	COG0740	O	ATP-dependent protease ClpP, protease subunit	6.61624	7.75565	7.55008	8.29559	8.21063	7.31714
PG_20920	Starch-binding protein SusD	SusD family	-	0.4709	8.86355e-05	***	Bacteroides	Bacteria	Bacteroidota	Bacteroidia	Bacteroidales	Bacteroidaceae	Bacteroides		MGYG000000042_01529	MGYG000000042_01529	20920	15;	5;	1	15	4.22	-			-				ko:K21572	-		-	-	-	ko00000,ko02000	8.A.46.1,8.A.46.3	-	-	SusD-like_3,SusD_RagB	COG3637	M	Opacity protein LomR and related surface antigens	6.94655	5.99357	6.15725	5.89866	6.48247	5.91171
PG_2618	Aldehyde-alcohol dehydrogenase	belongs to the iron- containing alcohol dehydrogenase family	adh	0.46937	0.00521633	**	Ruminococcus bromii	Bacteria	Bacillota	Clostridia	Eubacteriales	Oscillospiraceae	Ruminococcus	Ruminococcus bromii	MGYG000000258_00598;MGYG000000281_03953;MGYG000002445_01684	MGYG000000258_00598	3358;2618	80;7;4;	55;4;4;	3	80	8.3	-			-				-	-		-	-	-	-	-	-	-	Fe-ADH	COG1454	C	Alcohol dehydrogenase, class IV	7.33952	8.68076	8.2631	8.94229	9.22318	8.25063
PG_14690	NADH-dependent phenylglyoxylate dehydrogenase subunit alpha	pyruvate flavodoxin ferredoxin oxidoreductase domain protein	vorB	0.468943	0.00288055	**	Oscillibacter	Bacteria	Bacillota	Clostridia	Eubacteriales	Oscillospiraceae	Oscillibacter		MGYG000002753_00835	MGYG000002753_00835	14690;19236;41863;27406	5;	5;	1	5	5.1	-			1.2.7.11,1.2.7.3	2-oxoacid oxidoreductase (ferredoxin).;2-oxoglutarate synthase.	A 2-oxocarboxylate + CoA + 2 oxidized ferredoxin = an acyl-CoA + CO(2) +2 reduced ferredoxin + 2 H(+).;2-oxoglutarate + CoA + 2 oxidized ferredoxin = succinyl-CoA + CO(2) +2 reduced ferredoxin + 2 H(+).	Alpha-ketoglutarate synthase.;Alpha-ketoglutarate-ferredoxin oxidoreductase.;2-ketoglutarate ferredoxin oxidoreductase.;2-oxoglutarate ferredoxin oxidoreductase.;KGOR.;OFOR.	ko:K00174	ko00010,ko00020,ko00620,ko00650,ko00720,ko01100,ko01120,ko01130,ko01200,map00010,map00020,map00620,map00650,map00720,map01100,map01120,map01130,map01200	Glycolysis / Gluconeogenesis;Citrate cycle (TCA cycle);Pyruvate metabolism;Butanoate metabolism;Carbon fixation pathways in prokaryotes;Metabolic pathways;Microbial metabolism in diverse environments;Carbon metabolism	M00009,M00011,M00173,M00620	R01196,R01197	RC00004,RC02742,RC02833	br01601,ko00000,ko00001,ko00002,ko01000	-	-	-	PFOR_II,POR_N	COG0674	C	Pyruvate:ferredoxin oxidoreductase or related 2-oxoacid:ferredoxin oxidoreductase, alpha subunit	7.04461	6.1547	7.27329	7.36539	6.53326	6.92276
PG_3538	DNA-binding protein HU 1	MazG family	mazG	0.467172	0.00840507	**	Ruminococcus bromii	Bacteria	Bacillota	Clostridia	Eubacteriales	Oscillospiraceae	Ruminococcus	Ruminococcus bromii	MGYG000000258_01295	MGYG000000258_01295	3538;10865	10;	10;	1	10	7.83	-			3.6.1.66	XTP/dITP diphosphatase.	(1) XTP + H(2)O = XMP + diphosphate.(2) dITP + H(2)O = dIMP + diphosphate.(3) ITP + H(2)O = IMP + diphosphate.	Hypoxanthine/xanthine dNTP pyrophosphatase.	ko:K02428,ko:K02499	ko00230,map00230	Purine metabolism	-	R00426,R00720,R01855,R02100,R02720,R03531	RC00002	ko00000,ko00001,ko01000,ko03036	-	-	-	DUF429,MazG,TP_methylase	COG1694,COG3956			6.39382	7.2498	7.32535	7.00582	7.67533	7.3134
PG_3849	50S ribosomal protein L6	This protein binds to the 23S rRNA, and is important in its secondary structure. It is located near the subunit interface in the base of the L7 L12 stalk, and near the tRNA binding site of the peptidyltransferase center	rplF	0.466268	0.00322909	**	Ruminococcus bromii	Bacteria	Bacillota	Clostridia	Eubacteriales	Oscillospiraceae	Ruminococcus	Ruminococcus bromii	MGYG000000258_00296;MGYG000000457_01199	MGYG000000258_00296	3849;4614	25;6;	15;0;	2	25	7.69	-			-				ko:K02933	ko03010,map03010	Ribosome	M00178,M00179	-	-	br01610,ko00000,ko00001,ko00002,ko03011	-	-	-	Ribosomal_L6	COG0097	J	Ribosomal protein L6P/L9E	6.69018	7.16963	7.36552	7.46555	8.10709	7.63675
PG_570	Fructose-bisphosphate aldolase	fructose-1,6-bisphosphate aldolase, class II	fba	0.464204	0.00334685	**	Ruminococcus	Bacteria	Bacillota	Clostridia	Eubacteriales	Oscillospiraceae	Ruminococcus		MGYG000000078_02285	MGYG000000078_02285	4301;20935;2434;867;4760;11325;401;207;3448;5815;3187;22294;3312;3614;165;312;4139;2634;848;7443;4588;1492;1264;9457;12621;1873;118;1872;1613;2359;1350;4246;532;6705;424;267;8083;4977;2936;824;760;3059;3011;625;2765;570;143;6782	27;	8;	1	27	10.45	-			4.1.2.13	Fructose-bisphosphate aldolase.	D-fructose 1,6-bisphosphate = glycerone phosphate + D-glyceraldehyde3-phosphate.	Aldolase.;Fructose-1,6-bisphosphate triosephosphate-lyase.;D-fructose-1,6-bisphosphate D-glyceraldehyde-3-phosphate-lyase.	ko:K01624	ko00010,ko00030,ko00051,ko00680,ko00710,ko01100,ko01110,ko01120,ko01130,ko01200,ko01230,map00010,map00030,map00051,map00680,map00710,map01100,map01110,map01120,map01130,map01200,map01230	Glycolysis / Gluconeogenesis;Pentose phosphate pathway;Fructose and mannose metabolism;Methane metabolism;Carbon fixation in photosynthetic organisms;Metabolic pathways;Biosynthesis of secondary metabolites;Microbial metabolism in diverse environments;Carbon metabolism;Biosynthesis of amino acids	M00001,M00003,M00165,M00167,M00344,M00345	R01068,R01070,R01829,R02568	RC00438,RC00439,RC00603,RC00604	ko00000,ko00001,ko00002,ko01000	-	-	-	F_bP_aldolase	COG0191	G	Fructose/tagatose bisphosphate aldolase	6.65636	7.79811	7.32134	7.99219	8.38434	7.31862
PG_4556	50S ribosomal protein L1	Binds directly to 23S rRNA. The L1 stalk is quite mobile in the ribosome, and is involved in E site tRNA release	rplA	0.463699	0.00208237	**	Ruminococcus bromii	Bacteria	Bacillota	Clostridia	Eubacteriales	Oscillospiraceae	Ruminococcus	Ruminococcus bromii	MGYG000002482_00753;MGYG000000358_00699;MGYG000002841_01005	MGYG000002482_00753	4747;4556	31;5;5;	13;1;1;	3	31	7.41	-			-				ko:K02863	ko03010,map03010	Ribosome	M00178,M00179	-	-	br01610,ko00000,ko00001,ko00002,ko03011	-	-	-	Ribosomal_L1	COG0081	J	Ribosomal protein L1	7.01585	8.089	7.90143	8.29081	8.48594	7.85491
PG_37054	Flagellin	Flagellin is the subunit protein which polymerizes to form the filaments of bacterial flagella	-	0.463533	0.0273795	*	Lachnospiraceae	Bacteria	Bacillota	Clostridia	Eubacteriales	Lachnospiraceae			MGYG000004879_00388	MGYG000004879_00388	37054;21676	19;	5;	1	19	2.65	-			-				ko:K02406	ko02020,ko02040,ko04621,ko04626,ko05132,ko05134,map02020,map02040,map04621,map04626,map05132,map05134	Two-component system;Flagellar assembly;Salmonella infection;Legionellosis	-	-	-	ko00000,ko00001,ko02035	-	-	-	Flagellin_C,Flagellin_IN,Flagellin_N	COG1344	N	Flagellin and related hook-associated protein FlgL	6.38519	6.07489	5.81153	5.85765	5.80527	6.04052
PG_3421	30S ribosomal protein S5	Located at the back of the 30S subunit body where it stabilizes the conformation of the head with respect to the body	rpsE	0.460963	0.00146373	**	Peptostreptococcus russellii	Bacteria	Bacillota	Clostridia	Eubacteriales	Peptostreptococcaceae	Peptostreptococcus	Peptostreptococcus russellii	MGYG000000258_00298;MGYG000002196_00559;MGYG000002880_00857;MGYG000004093_01326	MGYG000000258_00298	11264;10188;7218;4679;45690;25020;46562;18421;41174;6766;3421;5027;608	29;4;2;1;	25;3;2;1;	4	29	7.89	-			-				ko:K02988	ko03010,map03010	Ribosome	M00178,M00179	-	-	br01610,ko00000,ko00001,ko00002,ko03011	-	-	-	Ribosomal_S5,Ribosomal_S5_C	COG0098	J	Ribosomal protein S5	7.31693	7.51473	8.01787	8.11064	8.63528	7.87145
PG_11471	PTS system galactitol-specific EIIB component	system, Lactose Cellobiose specific IIB subunit	-	0.457617	0.00165232	**	Collinsella aerofaciens	Bacteria	Actinomycetota	Coriobacteriia	Coriobacteriales	Coriobacteriaceae	Collinsella	Collinsella aerofaciens	MGYG000003168_01482;MGYG000002778_01138;MGYG000002970_01386;MGYG000002557_01822;MGYG000002065_00112;MGYG000002978_01576;MGYG000000333_00840;MGYG000000283_00948;MGYG000001718_01743	MGYG000003168_01482	22704;13504;11471	4;1;2;1;1;1;1;3;3;	4;1;2;1;1;1;1;3;3;	9	4	5.66	-			2.7.1.200	Protein-N(pi)-phosphohistidine--galactitol phosphotransferase.	[Protein]-N(pi)-phospho-L-histidine + galactitol(Side 1) = [protein]-L-histidine + galactitol 1-phosphate(Side 2).	Galactitol PTS permease.	ko:K02774	ko00052,ko01100,ko02060,map00052,map01100,map02060	Galactose metabolism;Metabolic pathways;Phosphotransferase system (PTS)	M00279	R05570	RC00017,RC03206	ko00000,ko00001,ko00002,ko01000,ko02000	4.A.5.1	-	-	PTS_IIB	COG3414	G	Phosphotransferase system, galactitol-specific IIB component	6.85589	6.92433	6.16771	6.82751	7.04173	6.84954
PG_1261	NADP-specific glutamate dehydrogenase	-	-	0.457349	0.014164	*	Eubacterium	Bacteria	Bacillota	Clostridia	Eubacteriales	Eubacteriaceae	Eubacterium		MGYG000002482_00390	MGYG000002482_00390	1663;4077;2097;2557;5780;5258;808;593;614;1637;988;552;4290;5787;633;5009;1081;30259;11003;7910;2781;2477;1976;2687;11867;14187;952;6302;23518;7096;4083;490;10886;1261;813;1583;404;855;24265;405;5665;1633;24065;1050;5460;9339;26863;4858;509;8418;373	144;	59;	1	144	9.41	-			-				-	-		-	-	-	-	-	-	-	-				7.21393	8.88627	8.26922	9.15655	9.0232	8.17045
PG_5648	hypothetical protein	ATP synthesis coupled proton transport	-	0.457252	0.00311098	**	Ruminococcus bromii	Bacteria	Bacillota	Clostridia	Eubacteriales	Oscillospiraceae	Ruminococcus	Ruminococcus bromii	MGYG000002482_00865;MGYG000003112_00617	MGYG000002482_00865	5649;5648	24;10;	24;10;	2	24	7.06	-			-				-	-		-	-	-	-	-	-	-	ATP-synt_B,GARP,HrpE	COG0711	C	FoF1-type ATP synthase, membrane subunit b or b'	6.88569	7.73225	7.7619	7.7055	8.68209	7.56627
PG_1720	Acetyl-CoA acetyltransferase	Belongs to the thiolase family	thlA	0.456006	0.0260078	*	Faecalibacterium prausnitzii	Bacteria	Bacillota	Clostridia	Eubacteriales	Oscillospiraceae	Faecalibacterium	Faecalibacterium prausnitzii	MGYG000003166_01333;MGYG000001255_01115	MGYG000003166_01333	1720	82;25;	3;0;	2	82	8.96	-			2.3.1.9	Acetyl-CoA C-acetyltransferase.	2 acetyl-CoA = CoA + acetoacetyl-CoA.	Acetoacetyl-CoA thiolase.	ko:K00626	ko00071,ko00072,ko00280,ko00310,ko00362,ko00380,ko00620,ko00630,ko00640,ko00650,ko00720,ko00900,ko01100,ko01110,ko01120,ko01130,ko01200,ko01212,ko02020,map00071,map00072,map00280,map00310,map00362,map00380,map00620,map00630,map00640,map00650,map00720,map00900,map01100,map01110,map01120,map01130,map01200,map01212,map02020	Fatty acid degradation;Valine, leucine and isoleucine degradation;Lysine degradation;Benzoate degradation;Tryptophan metabolism;Pyruvate metabolism;Glyoxylate and dicarboxylate metabolism;Propanoate metabolism;Butanoate metabolism;Carbon fixation pathways in prokaryotes;Terpenoid backbone biosynthesis;Metabolic pathways;Biosynthesis of secondary metabolites;Microbial metabolism in diverse environ…	M00088,M00095,M00373,M00374,M00375	R00238,R01177	RC00004,RC00326	ko00000,ko00001,ko00002,ko01000,ko04147	-	-	-	Thiolase_C,Thiolase_N	COG0183	I	Acetyl-CoA acetyltransferase	7.33062	7.85634	7.41845	6.99104	6.0944	6.97353
PG_3863	Chaperone protein DnaK	Heat shock 70 kDa protein	dnaK	0.45563	0.00352874	**	Ruminococcus bromii	Bacteria	Bacillota	Clostridia	Eubacteriales	Oscillospiraceae	Ruminococcus	Ruminococcus bromii	MGYG000002482_00250	MGYG000002482_00250	2806;3863;7336	77;	6;	1	77	7.68	-			-				ko:K04043	ko03018,ko04212,ko05152,map03018,map04212,map05152	RNA degradation;Tuberculosis	-	-	-	ko00000,ko00001,ko03019,ko03029,ko03110,ko04147	1.A.33.1	-	-	HSP70,MreB_Mbl	COG0443	O	Molecular chaperone DnaK (HSP70)	5.35467	6.06034	6.7931	5.93699	7.58139	6.27719
PG_7739	3-isopropylmalate dehydratase large subunit	aconitate hydratase	acnA	0.454152	0.00088641	***	Ruminococcus bromii	Bacteria	Bacillota	Clostridia	Eubacteriales	Oscillospiraceae	Ruminococcus	Ruminococcus bromii	MGYG000002482_01001;MGYG000001454_01651	MGYG000002482_01001	9255;7739	40;3;	31;1;	2	40	6.46	-			4.2.1.3	Aconitate hydratase.	Citrate = isocitrate.	Cis-aconitase.;Citrate(isocitrate) hydro-lyase.;Aconitase.;Citrate hydro-lyase.	ko:K01681	ko00020,ko00630,ko00720,ko01100,ko01110,ko01120,ko01130,ko01200,ko01210,ko01230,map00020,map00630,map00720,map01100,map01110,map01120,map01130,map01200,map01210,map01230	Citrate cycle (TCA cycle);Glyoxylate and dicarboxylate metabolism;Carbon fixation pathways in prokaryotes;Metabolic pathways;Biosynthesis of secondary metabolites;Microbial metabolism in diverse environments;Carbon metabolism;2-Oxocarboxylic acid metabolism;Biosynthesis of amino acids	M00009,M00010,M00012,M00173,M00740	R01324,R01325,R01900	RC00497,RC00498,RC00618	br01601,ko00000,ko00001,ko00002,ko01000	-	-	-	Aconitase,Aconitase_C	COG1048	C	Aconitase A	7.22044	7.89551	7.43855	8.13832	8.24317	7.49754
PG_3739	Methylglyoxal synthase	methylglyoxal synthase	mgsA	0.452758	0.00409989	**	Eubacteriales	Bacteria	Bacillota	Clostridia	Eubacteriales				MGYG000000258_00075;MGYG000004520_01453	MGYG000000258_00075	3739	13;8;	13;8;	2	13	7.73	-			4.2.3.3	Methylglyoxal synthase.	Glycerone phosphate = methylglyoxal + phosphate.		ko:K01734	ko00640,ko01120,map00640,map01120	Propanoate metabolism;Microbial metabolism in diverse environments	-	R01016	RC00424	ko00000,ko00001,ko01000	-	-	-	MGS	COG1803	G	Methylglyoxal synthase	6.80188	7.64457	7.38721	7.86798	8.33233	8.8955
PG_6372	50S ribosomal protein L10	Forms part of the ribosomal stalk, playing a central role in the interaction of the ribosome with GTP-bound translation factors	rplJ	0.449457	0.00315619	**	Ruminococcus bromii	Bacteria	Bacillota	Clostridia	Eubacteriales	Oscillospiraceae	Ruminococcus	Ruminococcus bromii	MGYG000000258_01584	MGYG000000258_01584	6372;14083	30;	28;	1	30	6.83	-			-				ko:K02864	ko03010,map03010	Ribosome	M00178,M00179	-	-	br01610,ko00000,ko00001,ko00002,ko03011	-	-	-	Ribosomal_L10	COG0244	J	Ribosomal protein L10	6.97499	8.25079	7.88557	8.4043	8.48216	7.76552
PG_5286	Phosphate propanoyltransferase	Involved in 1,2-propanediol (1,2-PD) degradation by catalyzing the conversion of propanoyl-CoA to propanoyl-phosphate	-	0.44824	0.00424692	**	Ruminococcus bromii	Bacteria	Bacillota	Clostridia	Eubacteriales	Oscillospiraceae	Ruminococcus	Ruminococcus bromii	MGYG000002482_00747;MGYG000003112_00637	MGYG000002482_00747	5287;5286	22;11;	22;11;	2	22	7.17	-			2.3.1.8	Phosphate acetyltransferase.	Acetyl-CoA + phosphate = CoA + acetyl phosphate.	Phosphotransacetylase.;Phosphoacylase.	ko:K15024	ko00430,ko00620,ko00640,ko00720,ko01100,ko01120,ko01200,map00430,map00620,map00640,map00720,map01100,map01120,map01200	Taurine and hypotaurine metabolism;Pyruvate metabolism;Propanoate metabolism;Carbon fixation pathways in prokaryotes;Metabolic pathways;Microbial metabolism in diverse environments;Carbon metabolism	M00579	R00230,R00921	RC00004,RC02746,RC02816	ko00000,ko00001,ko00002,ko01000	-	-	-	PTAC	COG4869	Q	Propanediol utilization protein	6.71754	8.12701	7.62071	8.35229	8.71457	7.5999
PG_21421	Orotate phosphoribosyltransferase	Psort location Cytoplasmic, score	-	0.448086	0.00156233	**	Ruminococcus bromii	Bacteria	Bacillota	Clostridia	Eubacteriales	Oscillospiraceae	Ruminococcus	Ruminococcus bromii	MGYG000002482_01150	MGYG000002482_01150	21421;21422	11;	11;	1	11	4.16	-			2.4.2.7	Adenine phosphoribosyltransferase.	AMP + diphosphate = adenine + 5-phospho-alpha-D-ribose 1-diphosphate.	APRT.;AMP pyrophosphorylase.;Transphosphoribosidase.;AMP diphosphorylase.	ko:K00759	ko00230,ko01100,map00230,map01100	Purine metabolism;Metabolic pathways	-	R00190,R01229,R04378	RC00063	ko00000,ko00001,ko01000,ko04147	-	-	-	Pribosyltran	COG0503	F	Adenine/guanine phosphoribosyltransferase or related PRPP-binding protein	6.75835	7.24407	6.51662	7.47604	7.83694	6.72265
PG_3818	Argininosuccinate synthase	Belongs to the argininosuccinate synthase family. Type 1 subfamily	argG	0.446466	0.00243377	**	Ruminococcus bromii	Bacteria	Bacillota	Clostridia	Eubacteriales	Oscillospiraceae	Ruminococcus	Ruminococcus bromii	MGYG000002482_00240;MGYG000002159_00971;MGYG000004520_00591;MGYG000002038_01426	MGYG000002482_00240	3818;44354;4700	51;8;13;5;	36;1;9;1;	4	51	7.7	-			6.3.4.5	Argininosuccinate synthase.	ATP + L-citrulline + L-aspartate = AMP + diphosphate + N(omega)-(L-arginino)succinate.	Argininosuccinate synthetase.;Citrulline--aspartate ligase.;Arginine succinate synthetase.	ko:K01940	ko00220,ko00250,ko01100,ko01110,ko01130,ko01230,ko05418,map00220,map00250,map01100,map01110,map01130,map01230,map05418	Arginine biosynthesis;Alanine, aspartate and glutamate metabolism;Metabolic pathways;Biosynthesis of secondary metabolites;Biosynthesis of amino acids	M00029,M00844,M00845	R01954	RC00380,RC00629	ko00000,ko00001,ko00002,ko01000,ko04147	-	-	-	Arginosuc_synth	COG0137	E	Argininosuccinate synthase	7.12913	8.03409	8.05123	8.58083	8.72427	7.88239
PG_4156	30S ribosomal protein S4	One of the primary rRNA binding proteins, it binds directly to 16S rRNA where it nucleates assembly of the body of the 30S subunit	rpsD	0.445891	0.00234354	**	Ruminococcus bromii	Bacteria	Bacillota	Clostridia	Eubacteriales	Oscillospiraceae	Ruminococcus	Ruminococcus bromii	MGYG000002482_00095	MGYG000002482_00095	6745;4156	42;	31;	1	42	7.57	-			-				ko:K02986	ko03010,map03010	Ribosome	M00178,M00179	-	-	br01610,ko00000,ko00001,ko00002,ko03011	-	-	-	Ribosomal_S4,S4	COG0522	J	Ribosomal protein S4 or related protein	6.87336	7.52729	8.0735	8.06926	8.80149	7.74898
PG_24548	Choloylglycine hydrolase	Linear amide C-N hydrolase, choloylglycine hydrolase family protein	cbh	0.444337	0.01088	*	Bifidobacterium angulatum	Bacteria	Actinomycetota	Actinomycetes	Bifidobacteriales	Bifidobacteriaceae	Bifidobacterium	Bifidobacterium angulatum	MGYG000002397_00206	MGYG000002397_00206	24548	8;	8;	1	8	3.79	-			3.5.1.24	Choloylglycine hydrolase.	3-alpha,7-alpha,12-alpha-trihydroxy-5-beta-cholan-24-oylglycine + H(2)O =3-alpha,7-alpha,12-alpha-trihydroxy-5-beta-cholanate + glycine.	Bile salt hydrolase.;Glycocholase.	ko:K01442	ko00120,ko00121,ko01100,map00120,map00121,map01100	Primary bile acid biosynthesis;Secondary bile acid biosynthesis;Metabolic pathways	-	R02797,R03975,R03977,R04486,R04487,R05835	RC00090,RC00096	ko00000,ko00001,ko01000	-	-	-	CBAH	COG3049	MR	Penicillin V acylase or related amidase, Ntn superfamily	6.47717	6.31263	6.00393	6.07166	6.96541	5.84823
PG_12783				0.443407	0.0136016	*	Ruminococcus bromii	Bacteria	Bacillota	Clostridia	Eubacteriales	Oscillospiraceae	Ruminococcus	Ruminococcus bromii	MGYG000002482_01747	MGYG000002482_01747	12783	91;	90;	1	91	5.43																						7.47418	7.31471	8.27116	7.22447	9.58418	7.38222
PG_7381	Glutaconyl-CoA decarboxylase subunit beta	Na+-transporting oxaloacetate decarboxylase beta subunit	gcdB	0.441556	0.009319	**	Bacillota	Bacteria	Bacillota						MGYG000000258_01330;MGYG000002482_01586;MGYG000003112_00105	MGYG000000258_01330	7381	12;11;10;	4;3;2;	3	12	6.55	-			4.1.1.3	Transferred entry: 4.1.1.112.			ko:K01572	ko00620,ko01100,map00620,map01100	Pyruvate metabolism;Metabolic pathways	-	R00217	RC00040	ko00000,ko00001,ko01000,ko02000	3.B.1.1.1	-	-	HMGL-like,OAD_beta	COG1883	C	Na+-transporting oxaloacetate/methylmalonyl-CoA decarboxylase, beta subunit	6.04168	6.87754	6.69483	7.21923	7.24845	6.3115
PG_41299	hypothetical protein	Zinc finger domain	-	0.44133	0.000479074	***	Coprococcus eutactus	Bacteria	Bacillota	Clostridia	Eubacteriales	Lachnospiraceae	Coprococcus	Coprococcus eutactus	MGYG000000018_00062	MGYG000000018_00062	41299	8;	5;	1	8	2.3	-			-				-	-		-	-	-	-	-	-	-	YbjQ_1				6.38602	6.04374	5.98452	5.95814	6.53574	5.38869
PG_2893	hypothetical protein	transmembrane transport	-	0.441213	0.00300896	**	Faecalibacterium	Bacteria	Bacillota	Clostridia	Eubacteriales	Oscillospiraceae	Faecalibacterium		MGYG000003891_00348	MGYG000003891_00348	2893	62;	62;	1	62	8.13	-			-				ko:K02035,ko:K15580	ko01501,ko02010,ko02024,map01501,map02010,map02024	beta-Lactam resistance;ABC transporters;Quorum sensing	M00239,M00439	-	-	ko00000,ko00001,ko00002,ko02000	3.A.1.5,3.A.1.5.1,3.A.1.5.18,3.A.1.5.19,3.A.1.5.25	-	-	BACON,DUF4374,DUF4488,DUF5011,F5_F8_type_C,M60-like_N,Peptidase_M60,SBP_bac_5,Sulfatase,TAT_signal	COG4166	E	ABC-type oligopeptide transport system, periplasmic component	8.75169	8.4852	7.17548	7.24741	7.68567	8.07811
PG_3527	30S ribosomal protein S9	Belongs to the universal ribosomal protein uS9 family	rpsI	0.44087	0.00194582	**	Ruminococcus bromii	Bacteria	Bacillota	Clostridia	Eubacteriales	Oscillospiraceae	Ruminococcus	Ruminococcus bromii	MGYG000000258_00033;MGYG000000453_00052;MGYG000003142_01827;MGYG000002482_00190	MGYG000000258_00033	3527	32;4;1;30;	25;1;1;23;	4	32	7.83	-			-				ko:K02996	ko03010,map03010	Ribosome	M00178,M00179	-	-	br01610,ko00000,ko00001,ko00002,ko03011	-	-	-	Ribosomal_S9	COG0103	J	Ribosomal protein S9	7.96177	8.28901	8.29844	8.44173	8.82692	8.13844
PG_8292	Aspartyl/glutamyl-tRNA(Asn/Gln) amidotransferase subunit C	Allows the formation of correctly charged Asn-tRNA(Asn) or Gln-tRNA(Gln) through the transamidation of misacylated Asp- tRNA(Asn) or Glu-tRNA(Gln) in organisms which lack either or both of asparaginyl-tRNA or glutaminyl-tRNA synthetases. The reaction takes place in the presence of glutamine and ATP through an activated phospho-Asp-tRNA(Asn) or phospho-Glu-tRNA(Gln)	gatC	0.440459	0.0012668	**	Ruminococcus bromii	Bacteria	Bacillota	Clostridia	Eubacteriales	Oscillospiraceae	Ruminococcus	Ruminococcus bromii	MGYG000000258_01572;MGYG000002482_00742	MGYG000000258_01572;MGYG000002482_00742	8292	6;6;	6;6;	2	6	6.33	-			6.3.5.6,6.3.5.7	Asparaginyl-tRNA synthase (glutamine-hydrolyzing).;Glutaminyl-tRNA synthase (glutamine-hydrolyzing).	ATP + L-glutamyl-tRNA(Gln) + L-glutamine = ADP + phosphate +L-glutaminyl-tRNA(Gln) + L-glutamate.;ATP + L-aspartyl-tRNA(Asn) + L-glutamine + H(2)O = ADP + phosphate +L-asparaginyl-tRNA(Asn) + L-glutamate.	Glu-tRNA(Gln) amidotransferase.;GatFAB.;GatCAB.;GatDE.;Asp-tRNA(Asn) amidotransferase.;Asp-AdT.;Glu-AdT.;Aspartyl-tRNA(Asn) amidotransferase.;Glutamyl-tRNA(Gln) amidotransferase.	ko:K02435	ko00970,ko01100,map00970,map01100	Aminoacyl-tRNA biosynthesis;Metabolic pathways	-	R03905,R04212	RC00010	ko00000,ko00001,ko01000,ko03029	-	-	iAF987.Gmet_0076	Acetyltransf_3,Amidase,Glu-tRNAGln	COG0721	J	Asp-tRNAAsn/Glu-tRNAGln amidotransferase C subunit	6.58592	7.27629	6.98993	7.36704	7.7406	6.79141
PG_5793	L-lysine 2,3-aminomutase	Lysine-2,3-aminomutase	kamA	0.440293	7.60501e-05	***	Eubacteriales	Bacteria	Bacillota	Clostridia	Eubacteriales				MGYG000002146_01444;MGYG000001464_01779;MGYG000001547_01419	MGYG000002146_01444	5793	21;3;6;	20;2;6;	3	21	7.01	-			5.4.3.2	Lysine 2,3-aminomutase.	L-lysine = (3S)-3,6-diaminohexanoate.		ko:K01843	ko00310,map00310	Lysine degradation	-	R00461	RC00303	ko00000,ko00001,ko01000	-	-	-	Fer4_12,Fer4_14,LAM_C,Radical_SAM	COG1509	E	L-lysine 2,3-aminomutase (EF-P beta-lysylation pathway)	7.17228	7.94491	6.62622	7.60695	7.27459	6.97038
PG_3423	50S ribosomal protein L4	Forms part of the polypeptide exit tunnel	rplD	0.437259	0.00234012	**	Ruminococcus bromii	Bacteria	Bacillota	Clostridia	Eubacteriales	Oscillospiraceae	Ruminococcus	Ruminococcus bromii	MGYG000002482_00068;MGYG000000258_00282;MGYG000001851_00712;MGYG000000069_02319;MGYG000004555_00747	MGYG000002482_00068	3423	24;22;1;4;5;	20;18;1;1;1;	5	24	7.88	-			-				ko:K02926	ko03010,map03010	Ribosome	M00178	-	-	br01610,ko00000,ko00001,ko00002,ko03011	-	-	-	Ribosomal_L4	COG0088	J	Ribosomal protein L4	7.21398	7.65803	7.91589	7.97365	8.68773	7.85541
PG_34469	Guanine/hypoxanthine permease PbuG	Permease family	-	0.435748	0.048209	*	Ruminococcus bromii	Bacteria	Bacillota	Clostridia	Eubacteriales	Oscillospiraceae	Ruminococcus	Ruminococcus bromii	MGYG000000258_00779;MGYG000002482_00906	MGYG000000258_00779	34469	4;3;	4;3;	2	4	2.86	-			-				ko:K06901	-		-	-	-	ko00000,ko02000	2.A.1.40	-	-	Xan_ur_permease	COG2252	F	Xanthine/guanine/uracil/vitamin C permease GhxP/GhxQ, nucleobase:cation symporter 2 ( NCS2) family	5.81654	7.21565	6.51022	7.0895	7.83565	6.52246
PG_940	Pyruvate synthase	Oxidoreductase required for the transfer of electrons from pyruvate to flavodoxin	nifJ	0.434937	0.000501895	***	Ruminococcus bromii	Bacteria	Bacillota	Clostridia	Eubacteriales	Oscillospiraceae	Ruminococcus	Ruminococcus bromii	MGYG000000258_00207	MGYG000000258_00207	941;940	166;	106;	1	166	9.81	-			1.2.7.1	Pyruvate synthase.	Pyruvate + CoA + 2 oxidized ferredoxin = acetyl-CoA + CO(2) + 2 reducedferredoxin + 2 H(+).	Pyruvate synthetase.;2-oxobutyrate synthase.;Pyruvic-ferredoxin oxidoreductase.;2-oxobutyrate-ferredoxin oxidoreductase.;Alpha-ketobutyrate synthase.;Alpha-ketobutyrate-ferredoxin oxidoreductase.;Pyruvate oxidoreductase.	ko:K03737	ko00010,ko00020,ko00620,ko00650,ko00720,ko01100,ko01120,ko01130,ko01200,map00010,map00020,map00620,map00650,map00720,map01100,map01120,map01130,map01200	Glycolysis / Gluconeogenesis;Citrate cycle (TCA cycle);Pyruvate metabolism;Butanoate metabolism;Carbon fixation pathways in prokaryotes;Metabolic pathways;Microbial metabolism in diverse environments;Carbon metabolism	M00173,M00307	R01196,R10866	RC00004,RC02742	br01601,ko00000,ko00001,ko00002,ko01000	-	-	-	EKR,Fer4,Fer4_16,Fer4_7,Fer4_9,PFOR_II,POR,POR_N,TPP_enzyme_C	COG1014	C	Pyruvate:ferredoxin oxidoreductase or related 2-oxoacid:ferredoxin oxidoreductase, gamma subunit	7.96639	8.3376	8.25577	8.78403	8.98629	8.19068
PG_5789	Chaperone protein DnaK	Heat shock 70 kDa protein	dnaK	0.434481	0.000162989	***	Bacteria	Bacteria							MGYG000000495_00160	MGYG000000495_00160	9718;8249;31672;39082;24714;21805;9761;24962;12953;21472;15607;26955;5789;14081;14558;15666	19;	4;	1	19	7.01	-			-				ko:K04043	ko03018,ko04212,ko05152,map03018,map04212,map05152	RNA degradation;Tuberculosis	-	-	-	ko00000,ko00001,ko03019,ko03029,ko03110,ko04147	1.A.33.1	-	-	HSP70,MreB_Mbl	COG0443	O	Molecular chaperone DnaK (HSP70)	7.38264	6.93878	6.87032	6.51856	6.64756	7.13821
PG_13781	30S ribosomal protein S18	Binds as a heterodimer with protein S6 to the central domain of the 16S rRNA, where it helps stabilize the platform of the 30S subunit	rpsR	0.434343	0.00468424	**	Bacteria	Bacteria							MGYG000000258_00786;MGYG000001697_02182;MGYG000001675_01484	MGYG000000258_00786	13781	13;1;1;	9;1;1;	3	13	5.26	-			-				ko:K02963	ko03010,map03010	Ribosome	M00178	-	-	br01610,ko00000,ko00001,ko00002,ko03011	-	-	-	Ribosomal_S18	COG0238	J	Ribosomal protein S18	6.81941	7.28167	7.34673	7.73026	7.84127	7.14289
PG_5248	hypothetical protein	penicillin-binding protein 1A	mrcB	0.434227	0.00223378	**	Ruminococcus bromii	Bacteria	Bacillota	Clostridia	Eubacteriales	Oscillospiraceae	Ruminococcus	Ruminococcus bromii	MGYG000002482_00766	MGYG000002482_00766	4737;5248	30;	3;	1	30	7.18	-			2.4.1.129,3.4.16.4	Peptidoglycan glycosyltransferase.;Serine-type D-Ala-D-Ala carboxypeptidase.	Preferential cleavage: (Ac)(2)-L-Lys-D-Ala-|-D-Ala. Also transpeptidationof peptidyl-alanyl moieties that are N-acyl substituents of D-alanine.;(GlcNAc-(1->4)-Mur2Ac(oyl-L-Ala-gamma-D-Glu-L-Lys-D-Ala-D-Ala))(n)-diphosphoundecaprenol + GlcNAc-(1->4)-Mur2Ac(oyl-L-Ala-gamma-D-Glu-L-Lys-D-Ala-D-Ala)-diphosphoundecaprenol = (GlcNAc-(1->4)-Mur2Ac(oyl-L-Ala-gamma-D-Glu-L-Lys-D-Ala-D-Ala))(n+1)-diphospho…	Peptidoglycan TGase.;Peptidoglycan transglycosylase.;D-alanyl-D-alanine carboxypeptidase.;DD-transpeptidase.;DD-peptidase.;PG-II.;Bactoprenyldiphospho-N-acetylmuramoyl-(N-acetyl-D-glucosaminyl)-;glucosaminyltransferase.;Penicillin binding protein (3 or 1B).;pentapeptide:peptidoglycan N-acetylmuramoyl-N-acetyl-D-	ko:K05366	ko00550,ko01100,ko01501,map00550,map01100,map01501	Peptidoglycan biosynthesis;Metabolic pathways;beta-Lactam resistance	-	-	-	ko00000,ko00001,ko01000,ko01003,ko01011	-	GT51	-	Transgly,Transpeptidase	COG0744	M	Penicillin-binding protein 1B/1F, peptidoglycan transglycosylase/transpeptidase	5.98878	6.832	6.62052	6.76731	7.34616	6.49821
PG_1342	Pyruvate, phosphate dikinase	Belongs to the PEP-utilizing enzyme family	ppdK	0.433388	0.0126513	*	Ruminococcus bromii	Bacteria	Bacillota	Clostridia	Eubacteriales	Oscillospiraceae	Ruminococcus	Ruminococcus bromii	MGYG000000258_01879	MGYG000000258_01879	1342	268;	11;	1	268	9.31	-			2.7.9.1	Pyruvate, phosphate dikinase.	ATP + pyruvate + phosphate = AMP + phosphoenolpyruvate + diphosphate.	Pyruvate,orthophosphate dikinase.;PPDK.;Pyruvate,phosphate dikinase.	ko:K01006	ko00620,ko00710,ko00720,ko01100,ko01120,ko01200,map00620,map00710,map00720,map01100,map01120,map01200	Pyruvate metabolism;Carbon fixation in photosynthetic organisms;Carbon fixation pathways in prokaryotes;Metabolic pathways;Microbial metabolism in diverse environments;Carbon metabolism	M00169,M00171,M00172,M00173	R00206	RC00002,RC00015	ko00000,ko00001,ko00002,ko01000	-	-	-	PEP-utilizers,PEP-utilizers_C,PPDK_N	COG1080	G	Phosphoenolpyruvate-protein kinase (PTS system EI component in bacteria)	6.24196	7.72592	6.38746	7.90333	6.56364	7.20634
PG_43928	Protein phosphatase PrpC	Serine/threonine phosphatases, family 2C, catalytic domain	stp	0.433267	0.00174202	**	Ruminococcus bromii	Bacteria	Bacillota	Clostridia	Eubacteriales	Oscillospiraceae	Ruminococcus	Ruminococcus bromii	MGYG000004520_01552	MGYG000004520_01552	43928	6;	4;	1	6	2.05	-			3.1.3.16	Protein-serine/threonine phosphatase.	[a protein]-serine/threonine phosphate + H(2)O = [a protein]-serine/threonine + phosphate.	Protein phosphatase-1.;Protein phosphatase-2C.;Serine/threonine specific protein phosphatase.;Protein phosphatase-2B.;Protein phosphatase-2A.	ko:K20074	-		-	-	-	ko00000,ko01000,ko01009	-	-	-	PP2C,PP2C_2,zinc_ribbon_2	COG0631	T	Serine/threonine protein phosphatase PrpC	5.83966	5.70428	5.62755	6.16332	7.2435	5.72656
PG_5193	PTS system fructose-specific EIIABC component	PTS system	fruA	0.430973	0.0111983	*	Ruminococcus bromii	Bacteria	Bacillota	Clostridia	Eubacteriales	Oscillospiraceae	Ruminococcus	Ruminococcus bromii	MGYG000000258_01686;MGYG000000092_03386;MGYG000004800_00762;MGYG000000677_01228;MGYG000002813_01694;MGYG000002290_01294;MGYG000001809_01584;MGYG000004242_00878;MGYG000000989_02432;MGYG000001440_01062	MGYG000000258_01686	5193;5732	54;1;1;1;1;1;1;1;1;1;	53;1;1;1;1;1;1;1;1;1;	10	54	7.2	-			2.7.1.202	Protein-N(pi)-phosphohistidine--D-fructose phosphotransferase.	[Protein]-N(pi)-phospho-L-histidine + D-fructose(Side 1) = [protein]-L-histidine + D-fructose 1-phosphate(Side 2).	Fructose PTS permease.	ko:K02768,ko:K02769,ko:K02770	ko00051,ko01100,ko01120,ko02060,map00051,map01100,map01120,map02060	Fructose and mannose metabolism;Metabolic pathways;Microbial metabolism in diverse environments;Phosphotransferase system (PTS)	M00273	R03232	RC00017,RC03206	ko00000,ko00001,ko00002,ko01000,ko02000	4.A.2.1	-	-	PTS_EIIA_2,PTS_EIIC,PTS_IIB	COG1762	GT	Phosphotransferase system mannitol/fructose-specific IIA domain (Ntr-type)	7.03932	8.47132	8.15805	8.84093	8.85582	7.89605
PG_390	Phosphoenolpyruvate carboxykinase (ATP)	Involved in the gluconeogenesis. Catalyzes the conversion of oxaloacetate (OAA) to phosphoenolpyruvate (PEP) through direct phosphoryl transfer between the nucleoside triphosphate and OAA	pckA	0.429826	0.00337358	**	Ruminococcus bromii	Bacteria	Bacillota	Clostridia	Eubacteriales	Oscillospiraceae	Ruminococcus	Ruminococcus bromii	MGYG000000258_01582	MGYG000000258_01582	390	168;	43;	1	168	10.9	-			4.1.1.49	Phosphoenolpyruvate carboxykinase (ATP).	ATP + oxaloacetate = ADP + phosphoenolpyruvate + CO(2).	Phosphoenolpyruvate carboxylase.;Phosphoenolpyruvate carboxykinase.;PEP carboxykinase.;PEPCK.;Phosphopyruvate carboxylase.	ko:K01610	ko00010,ko00020,ko00620,ko00710,ko01100,ko01110,ko01120,ko01130,ko01200,map00010,map00020,map00620,map00710,map01100,map01110,map01120,map01130,map01200	Glycolysis / Gluconeogenesis;Citrate cycle (TCA cycle);Pyruvate metabolism;Carbon fixation in photosynthetic organisms;Metabolic pathways;Biosynthesis of secondary metabolites;Microbial metabolism in diverse environments;Carbon metabolism	M00003,M00170	R00341	RC00002,RC02741	ko00000,ko00001,ko00002,ko01000	-	-	-	PEPCK_ATP	COG1866	C	Phosphoenolpyruvate carboxykinase, ATP-dependent	7.30765	8.39333	8.00759	8.47918	8.77577	7.67833
PG_2340	30S ribosomal protein S2	Belongs to the universal ribosomal protein uS2 family	rpsB	0.427141	0.000837345	***	Eubacteriales	Bacteria	Bacillota	Clostridia	Eubacteriales				MGYG000000036_01717;MGYG000001998_00221;MGYG000001970_00063	MGYG000000036_01717	2340	42;2;1;	24;2;1;	3	42	8.46	-			-				ko:K02967	ko03010,map03010	Ribosome	M00178,M00179	-	-	br01610,ko00000,ko00001,ko00002,ko03011	-	-	-	Ribosomal_S2	COG0052	J	Ribosomal protein S2	7.9073	7.87228	7.98096	8.05673	8.71587	7.73357
PG_366	Cyclodextrin-binding protein	Bacterial extracellular solute-binding protein	-	0.427029	0.0316075	*	Ruminococcus bromii	Bacteria	Bacillota	Clostridia	Eubacteriales	Oscillospiraceae	Ruminococcus	Ruminococcus bromii	MGYG000000258_00259	MGYG000000258_00259	24772;26003;366	121;	67;	1	121	10.98	-			-				ko:K15770	ko02010,map02010	ABC transporters	M00491	-	-	ko00000,ko00001,ko00002,ko02000	3.A.1.1.16,3.A.1.1.2	-	-	SBP_bac_8	COG2182	G	Maltose-binding periplasmic protein MalE	7.00216	8.35832	8.06952	8.51946	8.25807	7.81989
PG_6228	Pyruvate, phosphate dikinase	Belongs to the PEP-utilizing enzyme family	ppdK	0.426934	0.0211153	*	Eubacteriales	Bacteria	Bacillota	Clostridia	Eubacteriales				MGYG000003646_00553	MGYG000003646_00553	150;650;640;1307;1342;8770;10775;13295;1891;820;1306;1183;1133;1377;26797;1442;573;6341;10466;821;1973;7492;6228;789;91;484;1754;1280	91;	3;	1	91	6.87	-			2.7.9.1	Pyruvate, phosphate dikinase.	ATP + pyruvate + phosphate = AMP + phosphoenolpyruvate + diphosphate.	Pyruvate,orthophosphate dikinase.;PPDK.;Pyruvate,phosphate dikinase.	ko:K01006	ko00620,ko00710,ko00720,ko01100,ko01120,ko01200,map00620,map00710,map00720,map01100,map01120,map01200	Pyruvate metabolism;Carbon fixation in photosynthetic organisms;Carbon fixation pathways in prokaryotes;Metabolic pathways;Microbial metabolism in diverse environments;Carbon metabolism	M00169,M00171,M00172,M00173	R00206	RC00002,RC00015	ko00000,ko00001,ko00002,ko01000	-	-	-	PEP-utilizers,PEP-utilizers_C,PPDK_N	COG1080	G	Phosphoenolpyruvate-protein kinase (PTS system EI component in bacteria)	5.56309	5.93795	6.23692	7.55161	7.93492	6.74565
PG_2547	30S ribosomal protein S7	One of the primary rRNA binding proteins, it binds directly to 16S rRNA where it nucleates assembly of the head domain of the 30S subunit. Is located at the subunit interface close to the decoding center, probably blocks exit of the E-site tRNA	rpsG	0.426754	0.00442171	**	Ruminococcus bromii	Bacteria	Bacillota	Clostridia	Eubacteriales	Oscillospiraceae	Ruminococcus	Ruminococcus bromii	MGYG000000258_00264;MGYG000004546_00350;MGYG000002482_01892;MGYG000002839_00880	MGYG000000258_00264	2547	34;4;29;5;	27;3;22;4;	4	34	8.34	-			-				ko:K02992	ko03010,map03010	Ribosome	M00178,M00179	-	-	br01610,ko00000,ko00001,ko00002,ko03011	-	-	-	Ribosomal_S7	COG0049	J	Ribosomal protein S7	7.26188	8.26398	8.21265	8.46274	8.65175	8.03171
PG_28253	Alpha-1,4-glucan:maltose-1-phosphate maltosyltransferase 1	PFAM Alpha amylase, catalytic	malS	0.425515	0.00156534	**	Ruminococcus bromii	Bacteria	Bacillota	Clostridia	Eubacteriales	Oscillospiraceae	Ruminococcus	Ruminococcus bromii	MGYG000002482_01491	MGYG000002482_01491	28253;21260	13;	3;	1	13	3.41	-			3.2.1.1	Alpha-amylase.	Endohydrolysis of (1->4)-alpha-D-glucosidic linkages in polysaccharidescontaining three or more (1->4)-alpha-linked D-glucose units.	Glycogenase.	ko:K01176	ko00500,ko01100,ko04973,map00500,map01100,map04973	Starch and sucrose metabolism;Metabolic pathways	-	R02108,R02112,R11262	-	ko00000,ko00001,ko01000	-	GH13	-	Alpha-amylase,DUF3459	COG0366	G	Glycosidase/amylase (phosphorylase)	6.14414	5.83168	5.88346	6.83498	7.11983	5.8532
PG_34748	hypothetical protein	Bacterial pullanase-associated domain	-	0.425213	0.00319368	**	Eubacteriales	Bacteria	Bacillota	Clostridia	Eubacteriales				MGYG000001637_01421	MGYG000001637_01421	34748	6;	3;	1	6	2.84	-			-				-	-		-	-	-	-	-	-	-	AMPK1_CBM,Alpha-amylase,Big_2,CBM_48,LysM,Malt_amylase_C,PUD,SLH	COG0366	G	Glycosidase/amylase (phosphorylase)	6.22186	5.76468	5.62218	5.01633	6.18884	6.72397
PG_10473	putative spore protein YtfJ	Sporulation protein YtfJ	ytfJ	0.424846	0.00293491	**	Eubacteriales	Bacteria	Bacillota	Clostridia	Eubacteriales				MGYG000000036_01571	MGYG000000036_01571	10473	8;	8;	1	8	5.86	-			-				-	-		-	-	-	-	-	-	-	DUF2953,Spore_YtfJ	COG3874	S	Uncharacterized spore protein YtfJ	7.45508	7.65235	6.50794	6.8806	7.40429	6.50224
PG_3024	Erythronate-4-phosphate dehydrogenase	D-isomer specific 2-hydroxyacid dehydrogenase	pdxB	0.424156	0.00635169	**	Ruminococcus bromii	Bacteria	Bacillota	Clostridia	Eubacteriales	Oscillospiraceae	Ruminococcus	Ruminococcus bromii	MGYG000002482_00044	MGYG000002482_00044	3452;3024	45;	40;	1	45	8.06	-			1.1.1.399,1.1.1.95	2-oxoglutarate reductase.;Phosphoglycerate dehydrogenase.	3-phospho-D-glycerate + NAD(+) = 3-phosphonooxypyruvate + NADH.;(R)-2-hydroxyglutarate + NAD(+) = 2-oxoglutarate + NADH.	;3-phosphoglycerate dehydrogenase.;D-3-phosphoglycerate dehydrogenase.;Glycerate 3-phosphate dehydrogenase.;Phosphoglycerate oxidoreductase.;3PHP reductase.;Alpha-KG reductase.;Glycerate-1,3-phosphate dehydrogenase.;Phosphoglyceric acid dehydrogenase.;PGDH.;Alpha-phosphoglycerate dehydrogenase.;3-phosphoglyceric acid dehydrogenase.	ko:K00058	ko00260,ko00680,ko01100,ko01120,ko01130,ko01200,ko01230,map00260,map00680,map01100,map01120,map01130,map01200,map01230	Glycine, serine and threonine metabolism;Methane metabolism;Metabolic pathways;Microbial metabolism in diverse environments;Carbon metabolism;Biosynthesis of amino acids	M00020	R01513	RC00031	ko00000,ko00001,ko00002,ko01000,ko04147	-	-	-	2-Hacid_dh,2-Hacid_dh_C,ACT	COG0111	H	Phosphoglycerate dehydrogenase or related dehydrogenase	7.06722	8.33256	8.01024	8.47187	8.70876	7.80909
PG_4220	Electron transport complex subunit RsxB	electron transport complex, RnfABCDGE type, B subunit	rnfB	0.423464	0.0168097	*	Eubacteriales	Bacteria	Bacillota	Clostridia	Eubacteriales				MGYG000002492_01488;MGYG000002670_00663	MGYG000002492_01488	4220	11;9;	11;9;	2	11	7.53	-			-				ko:K03616	-		-	-	-	ko00000	-	-	-	FeS,Fer4,Fer4_13,Fer4_3,Fer4_4,Fer4_6,Fer4_7,Fer4_9	COG2878	C	Na+-translocating ferredoxin:NAD+ oxidoreductase RNF, RnfB subunit	7.0158	6.06823	5.69652	5.59862	7.45975	7.18153
PG_10616	Protein-arginine kinase activator protein	PFAM UvrB uvrC	mcsA	0.423078	0.00592946	**	Ruminococcus bromii	Bacteria	Bacillota	Clostridia	Eubacteriales	Oscillospiraceae	Ruminococcus	Ruminococcus bromii	MGYG000000258_00469;MGYG000002482_00947;MGYG000003112_00541	MGYG000000258_00469;MGYG000002482_00947	10616	11;11;3;	11;11;3;	3	11	5.83	-			-				ko:K19411	-		-	-	-	ko00000	-	-	-	UVR	COG3880	O	Protein-arginine kinase activator protein McsA	6.39313	6.97273	6.82853	7.42986	7.80967	7.48106
PG_5498	Adenylate kinase	Catalyzes the reversible transfer of the terminal phosphate group between ATP and AMP. Plays an important role in cellular energy homeostasis and in adenine nucleotide metabolism	adk	0.422784	0.00225193	**	Ruminococcus bromii	Bacteria	Bacillota	Clostridia	Eubacteriales	Oscillospiraceae	Ruminococcus	Ruminococcus bromii	MGYG000000258_00302;MGYG000004520_00507;MGYG000004642_00872	MGYG000000258_00302	27832;5498	27;12;3;	18;6;1;	3	27	7.1	GO:0000166,GO:0000287,GO:0003674,GO:0003824,GO:0004017,GO:0005488,GO:0005524,GO:0005575,GO:0005622,GO:0005623,GO:0005737,GO:0005829,GO:0006139,GO:0006163,GO:0006164,GO:0006172,GO:0006412,GO:0006518,GO:0006629,GO:0006644,GO:0006725,GO:0006753,GO:0006793,GO:0006796,GO:0006807,GO:0008144,GO:0008150,GO:0008152,GO:0008610,GO:0008654,GO:0009058,GO:0009059,GO:0009117,GO:0009123,GO:0009124,GO:0009126,GO:…	nucleotide binding;magnesium ion binding;molecular_function;catalytic activity;adenylate kinase activity;binding;ATP binding;cellular_component;intracellular;cell;cytoplasm;cytosol;nucleobase-containing compound metabolic process;purine nucleotide metabolic process;purine nucleotide biosynthetic process;ADP biosynthetic process;translation;peptide metabolic process;lipid metabolic process;phospho…	molecular_function;molecular_function;molecular_function;molecular_function;molecular_function;molecular_function;molecular_function;cellular_component;cellular_component;cellular_component;cellular_component;cellular_component;biological_process;biological_process;biological_process;biological_process;biological_process;biological_process;biological_process;biological_process;biological_process;…	2.7.4.3	Adenylate kinase.	ATP + AMP = 2 ADP.	Adenylic kinase.;Myokinase.;Adenylokinase.	ko:K00939	ko00230,ko00730,ko01100,ko01110,ko01130,map00230,map00730,map01100,map01110,map01130	Purine metabolism;Thiamine metabolism;Metabolic pathways;Biosynthesis of secondary metabolites	M00049	R00127,R01547,R11319	RC00002	ko00000,ko00001,ko00002,ko01000,ko04147	-	-	iECH74115_1262.ECH74115_0566,iEKO11_1354.EKO11_3373,iG2583_1286.G2583_0586,iJN746.PP_1506	ADK,ADK_lid	COG0563	F	Adenylate kinase or related kinase	6.60758	7.32488	6.93565	7.44334	8.09965	7.19279
PG_13474	Vitamin B12 import ATP-binding protein BtuD	Belongs to the ABC transporter superfamily	-	0.422773	0.00394206	**	Eubacteriales	Bacteria	Bacillota	Clostridia	Eubacteriales				MGYG000000743_01677;MGYG000003269_00790	MGYG000000743_01677	13474	28;14;	7;1;	2	28	5.31	-			-				-	-		-	-	-	-	-	-	-	ABC_tran,TOBE_2	COG3842	E	ABC-type Fe3+/spermidine/putrescine transport systems, ATPase component	6.10346	6.03033	6.48337	6.08146	5.76369	7.32721
PG_37783	putative spore protein YtfJ	Sporulation protein YtfJ	ytfJ	0.422144	0.00278492	**	Ruminococcus bromii	Bacteria	Bacillota	Clostridia	Eubacteriales	Oscillospiraceae	Ruminococcus	Ruminococcus bromii	MGYG000002482_01940	MGYG000002482_01940	37783;17783	5;	4;	1	5	2.58	-			-				-	-		-	-	-	-	-	-	-	DUF2953,Spore_YtfJ	COG3874	S	Uncharacterized spore protein YtfJ	5.70189	5.47375	6.60919	6.63164	7.14453	6.12897
PG_23832	Citrate lyase subunit beta	HpcH/HpaI aldolase/citrate lyase family	-	0.421894	0.00421401	**	Eubacteriales	Bacteria	Bacillota	Clostridia	Eubacteriales				MGYG000002060_01182	MGYG000002060_01182	23832	7;	7;	1	7	3.87	-			4.1.3.34	Citryl-CoA lyase.	(3S)-citryl-CoA = acetyl-CoA + oxaloacetate.	(3S)-citryl-CoA oxaloacetate-lyase.	ko:K01644	ko02020,map02020	Two-component system	-	R00362	RC00067,RC01118	ko00000,ko00001,ko01000	-	-	iHN637.CLJU_RS12480	HpcH_HpaI,Malate_synthase	COG2301	G	Citrate lyase beta subunit	6.38918	6.66041	6.15501	6.01904	7.02361	7.17823
PG_695	hypothetical protein	Psort location Cytoplasmic, score	-	0.421392	0.00690662	**	Ruminococcus bromii	Bacteria	Bacillota	Clostridia	Eubacteriales	Oscillospiraceae	Ruminococcus	Ruminococcus bromii	MGYG000000258_00155	MGYG000000258_00155	695;2185	77;	33;	1	77	10.22	-			-				-	-		-	-	-	-	-	-	-	GGGtGRT				7.1474	8.4778	8.02849	8.82789	8.82298	7.98228
PG_19236	NADH-dependent phenylglyoxylate dehydrogenase subunit alpha	PFAM Pyruvate flavodoxin ferredoxin oxidoreductase	vorB	0.421331	0.0120189	*	Oscillibacter	Bacteria	Bacillota	Clostridia	Eubacteriales	Oscillospiraceae	Oscillibacter		MGYG000002720_01758	MGYG000002720_01758	40827;19236;25225;27406	7;	5;	1	7	4.45	-			1.2.7.11,1.2.7.3	2-oxoacid oxidoreductase (ferredoxin).;2-oxoglutarate synthase.	A 2-oxocarboxylate + CoA + 2 oxidized ferredoxin = an acyl-CoA + CO(2) +2 reduced ferredoxin + 2 H(+).;2-oxoglutarate + CoA + 2 oxidized ferredoxin = succinyl-CoA + CO(2) +2 reduced ferredoxin + 2 H(+).	Alpha-ketoglutarate synthase.;Alpha-ketoglutarate-ferredoxin oxidoreductase.;2-ketoglutarate ferredoxin oxidoreductase.;2-oxoglutarate ferredoxin oxidoreductase.;KGOR.;OFOR.	ko:K00174	ko00010,ko00020,ko00620,ko00650,ko00720,ko01100,ko01120,ko01130,ko01200,map00010,map00020,map00620,map00650,map00720,map01100,map01120,map01130,map01200	Glycolysis / Gluconeogenesis;Citrate cycle (TCA cycle);Pyruvate metabolism;Butanoate metabolism;Carbon fixation pathways in prokaryotes;Metabolic pathways;Microbial metabolism in diverse environments;Carbon metabolism	M00009,M00011,M00173,M00620	R01196,R01197	RC00004,RC02742,RC02833	br01601,ko00000,ko00001,ko00002,ko01000	-	-	-	PFOR_II,POR_N	COG0674	C	Pyruvate:ferredoxin oxidoreductase or related 2-oxoacid:ferredoxin oxidoreductase, alpha subunit	6.65132	5.63095	7.37602	7.62487	6.74731	6.36884
PG_18938	Malonyl CoA-acyl carrier protein transacylase	malonyl CoA-acyl carrier protein transacylase	fabD	0.42012	0.00040982	***	Ruminococcus bromii	Bacteria	Bacillota	Clostridia	Eubacteriales	Oscillospiraceae	Ruminococcus	Ruminococcus bromii	MGYG000000258_01608	MGYG000000258_01608	18938;21262	14;	14;	1	14	4.49	-			2.3.1.39	[Acyl-carrier-protein] S-malonyltransferase.	Malonyl-CoA + an [acyl-carrier-protein] = CoA + a malonyl-[acyl-carrier-protein].	Malonyl transacylase.;Malonyl-CoA/dephospho-CoA acyltransferase.;Acyl carrier protein malonyltransferase.;Malonyl coenzyme A-acyl carrier protein transacylase.;MCAT.;Malonyl transferase.;Malonyl-CoA-acyl carrier protein transacylase.	ko:K00645	ko00061,ko00333,ko01100,ko01130,ko01212,map00061,map00333,map01100,map01130,map01212	Fatty acid biosynthesis;Prodigiosin biosynthesis;Metabolic pathways;Fatty acid metabolism	M00082	R01626,R11671	RC00004,RC00039,RC02727	ko00000,ko00001,ko00002,ko01000,ko01004	-	-	-	Acyl_transf_1,Biotin_lipoyl_2	COG0331	I	Malonyl CoA-acyl carrier protein transacylase	6.78699	7.49502	7.07726	7.78121	7.90273	7.01234
PG_19856	hypothetical protein	Probable zinc-ribbon domain	-	0.418882	0.0257135	*	Ruminococcus bromii	Bacteria	Bacillota	Clostridia	Eubacteriales	Oscillospiraceae	Ruminococcus	Ruminococcus bromii	MGYG000000258_00461;MGYG000002482_00952	MGYG000000258_00461	19856	7;4;	6;3;	2	7	4.36	-			-				-	-		-	-	-	-	-	-	-	zf-trcl	COG1278	K	Cold shock protein, CspA family	5.60793	6.90378	6.62362	6.63766	7.64327	7.05256
PG_21509	hypothetical protein	Belongs to the peptidase S26 family	lepB	0.418047	0.00939276	**	Ruminococcus bromii	Bacteria	Bacillota	Clostridia	Eubacteriales	Oscillospiraceae	Ruminococcus	Ruminococcus bromii	MGYG000002482_01681;MGYG000000258_01031	MGYG000002482_01681	21509	7;4;	7;4;	2	7	4.15	-			3.4.21.89	Signal peptidase I.	Cleavage of hydrophobic, N-terminal signal or leader sequences fromsecreted and periplasmic proteins.	SPase I.;Bacterial leader peptidase I.;Phage-procoat-leader peptidase.	ko:K03100	ko02024,ko03060,map02024,map03060	Quorum sensing;Protein export	-	-	-	ko00000,ko00001,ko01000,ko01002	-	-	-	Peptidase_S24,Peptidase_S26	COG0681	U	Signal peptidase I	5.9097	6.98301	6.9195	6.96358	8.0623	6.80714
PG_9358	Transcription elongation factor GreA	Necessary for efficient RNA polymerase transcription elongation past template-encoded arresting sites. The arresting sites in DNA have the property of trapping a certain fraction of elongating RNA polymerases that pass through, resulting in locked ternary complexes. Cleavage of the nascent transcript by cleavage factors such as GreA or GreB allows the resumption of elongation from the new 3'termi…	greA	0.415402	0.00288198	**	Ruminococcus bromii	Bacteria	Bacillota	Clostridia	Eubacteriales	Oscillospiraceae	Ruminococcus	Ruminococcus bromii	MGYG000002482_00936	MGYG000002482_00936	9358;10062	8;	8;	1	8	6.09	-			-				ko:K03624	-		-	-	-	ko00000,ko03021	-	-	-	GreA_GreB,GreA_GreB_N	COG0782	K	Transcription elongation factor, GreA/GreB family	6.56994	7.09466	6.98197	7.16017	8.16414	7.06657
PG_35901	putative transcriptional regulatory protein YebC	Transcriptional regulatory protein	yebC	0.415196	0.00238651	**	Ruminococcus bromii	Bacteria	Bacillota	Clostridia	Eubacteriales	Oscillospiraceae	Ruminococcus	Ruminococcus bromii	MGYG000000258_00935;MGYG000002482_01272;MGYG000003112_00396;MGYG000004520_00289	MGYG000000258_00935;MGYG000002482_01272;MGYG000003112_00396	35901	6;6;6;2;	6;6;6;2;	4	6	2.74	-			-				-	-		-	-	-	-	-	-	-	Transcrip_reg	COG0217	KJ	Transcriptional and/or translational regulatory protein YebC/TACO1	6.40098	6.5105	6.15342	6.82509	7.81361	6.65496
PG_2308	30S ribosomal protein S19	Protein S19 forms a complex with S13 that binds strongly to the 16S ribosomal RNA	rpsS	0.415121	0.00970036	**	Ruminococcus bromii	Bacteria	Bacillota	Clostridia	Eubacteriales	Oscillospiraceae	Ruminococcus	Ruminococcus bromii	MGYG000000258_00285	MGYG000000258_00285	2308	19;	7;	1	19	8.48	-			-				ko:K02965	ko03010,map03010	Ribosome	M00178,M00179	-	-	br01610,ko00000,ko00001,ko00002,ko03011	-	-	-	Ribosomal_S19	COG0185	J	Ribosomal protein S19	6.24186	7.42557	7.0857	7.39995	7.74072	6.81172
PG_43146	hypothetical protein	Oxaloacetate decarboxylase, gamma chain	-	0.415007	0.0190843	*	Eubacteriales	Bacteria	Bacillota	Clostridia	Eubacteriales				MGYG000000258_01331;MGYG000002482_01585	MGYG000000258_01331;MGYG000002482_01585	43146	2;2;	2;2;	2	2	2.13	-			-				-	-		-	-	-	-	-	-	-	OAD_gamma				6.02629	6.04172	6.071	5.76548	7.79839	6.40297
PG_14703	hypothetical protein	SseB protein C-terminal domain	-	0.413893	0.00403626	**	Ruminococcus bromii	Bacteria	Bacillota	Clostridia	Eubacteriales	Oscillospiraceae	Ruminococcus	Ruminococcus bromii	MGYG000000258_00924	MGYG000000258_00924	14703;32134	23;	23;	1	23	5.1	-			-				-	-		-	-	-	-	-	-	-	SseB,SseB_C				6.81633	7.46026	7.01071	7.45944	8.11744	7.29859
PG_11607	L-erythro-3,5-diaminohexanoate dehydrogenase	alcohol dehydrogenase	kdd	0.412632	0.0175068	*	Oscillibacter	Bacteria	Bacillota	Clostridia	Eubacteriales	Oscillospiraceae	Oscillibacter		MGYG000002720_00859	MGYG000002720_00859	32254;11607;14750	24;	9;	1	24	5.64	-			1.4.1.11	L-erythro-3,5-diaminohexanoate dehydrogenase.	L-erythro-3,5-diaminohexanoate + H(2)O + NAD(+) = (S)-5-amino-3-oxohexanoate + NH(3) + NADH.		ko:K18012	ko00310,map00310	Lysine degradation	-	R03349	RC00888	ko00000,ko00001,ko01000	-	-	-	ADH_zinc_N	COG0604	CR	NADPH:quinone reductase or related Zn-dependent oxidoreductase	6.73763	6.07936	7.28766	7.67121	6.76789	6.69352
PG_2402	60 kDa chaperonin	Prevents misfolding and promotes the refolding and proper assembly of unfolded polypeptides generated under stress conditions	groL	0.409912	0.00962751	**	Ruminococcus bromii	Bacteria	Bacillota	Clostridia	Eubacteriales	Oscillospiraceae	Ruminococcus	Ruminococcus bromii	MGYG000002482_01254;MGYG000001786_00266	MGYG000002482_01254	2402;2533	107;9;	55;0;	2	107	8.42	GO:0005575,GO:0005622,GO:0005623,GO:0005737,GO:0044424,GO:0044464	cellular_component;intracellular;cell;cytoplasm;obsolete intracellular part;obsolete cell part	cellular_component;cellular_component;cellular_component;cellular_component;cellular_component;cellular_component	-				ko:K04077	ko03018,ko04212,ko04940,ko05134,ko05152,map03018,map04212,map04940,map05134,map05152	RNA degradation;Legionellosis;Tuberculosis	-	-	-	ko00000,ko00001,ko03019,ko03029,ko03110,ko04147	-	-	-	Cpn60_TCP1	COG0459	O	Chaperonin GroEL (HSP60 family)	7.10621	8.29818	8.18758	8.80302	9.06856	8.14648
PG_13959	30S ribosomal protein S13	Located at the top of the head of the 30S subunit, it contacts several helices of the 16S rRNA. In the 70S ribosome it contacts the 23S rRNA (bridge B1a) and protein L5 of the 50S subunit (bridge B1b), connecting the 2 subunits	rpsM	0.409064	0.0158951	*	Ruminococcus	Bacteria	Bacillota	Clostridia	Eubacteriales	Oscillospiraceae	Ruminococcus		MGYG000001681_00137;MGYG000004384_00311;MGYG000002230_00815;MGYG000000959_00377	MGYG000001681_00137;MGYG000004384_00311	13959	8;8;7;7;	2;2;1;1;	4	8	5.22	-			-				ko:K02952	ko03010,map03010	Ribosome	M00178,M00179	-	-	br01610,ko00000,ko00001,ko00002,ko03011	-	-	-	Ribosomal_S13	COG0099	J	Ribosomal protein S13	5.44699	5.71338	6.88172	6.0858	5.85532	5.86721
PG_10637	Cell division protein FtsZ	Essential cell division protein that forms a contractile ring structure (Z ring) at the future cell division site. The regulation of the ring assembly controls the timing and the location of cell division. One of the functions of the FtsZ ring is to recruit other cell division proteins to the septum to produce a new cell wall between the dividing cells. Binds GTP and shows GTPase activity	ftsZ	0.408953	0.000769564	***	Bacteroidales	Bacteria	Bacteroidota	Bacteroidia	Bacteroidales				MGYG000001364_02475;MGYG000001783_01930;MGYG000002394_01693	MGYG000001364_02475	13508;10637	22;10;3;	13;6;1;	3	22	5.82	-			-				ko:K03531	ko04112,map04112		-	-	-	ko00000,ko00001,ko02048,ko03036,ko04812	-	-	-	FtsZ_C,Tubulin	COG0206	D	Cell division GTPase FtsZ	7.16715	6.39191	6.63225	6.41013	6.82187	7.36653
PG_23498	TonB-dependent receptor SusC	TonB-linked outer membrane protein, SusC RagA family	-	0.408426	0.00212884	**	Bacteroides	Bacteria	Bacteroidota	Bacteroidia	Bacteroidales	Bacteroidaceae	Bacteroides		MGYG000000042_01528	MGYG000000042_01528	23498	49;	9;	1	49	3.91	-			-				-	-		-	-	-	-	-	-	-	CarbopepD_reg_2,Plug,TonB_dep_Rec	COG1629	P	Outer membrane receptor protein, Fe transport	7.21113	5.83998	5.9708	6.28412	6.87082	6.34352
PG_21368	hypothetical protein	FeoA	feoA	0.406836	0.00683496	**	Bacteria	Bacteria							MGYG000002126_00319;MGYG000000245_03293;MGYG000002159_00073;MGYG000004133_01867	MGYG000002126_00319	20353;43710;10512;41698;12424;21368;26617;34089;19126;30293;12040;47624;26094;18447;26618;5614;37685;26616;10180;3005;40863;26452;12041;5333;26688;39601;26593;10507;34052;6063;8824;8672;26622	8;6;3;6;	2;0;1;0;	4	8	4.17	-			-				ko:K04758	-		-	-	-	ko00000,ko02000	-	-	-	FeoA	COG1918	P	Fe2+ transport protein FeoA	5.64133	6.00953	6.0161	6.52934	6.54105	6.11385
PG_1922	Glycerol kinase	Key enzyme in the regulation of glycerol uptake and metabolism. Catalyzes the phosphorylation of glycerol to yield sn- glycerol 3-phosphate	glpK	0.405337	0.00973372	**	Anaerosphaera aminiphila DSM 21120	Bacteria	Bacillota	Tissierellia	Tissierellales	Peptoniphilaceae	Anaerosphaera	Anaerosphaera aminiphila	MGYG000000370_01160;MGYG000003801_01473;MGYG000000489_00188	MGYG000000370_01160	1922;2599;2914	38;5;5;	32;4;5;	3	38	8.79	GO:0003674,GO:0003824,GO:0004370,GO:0005975,GO:0006066,GO:0006071,GO:0006793,GO:0006796,GO:0008150,GO:0008152,GO:0009987,GO:0016301,GO:0016310,GO:0016740,GO:0016772,GO:0016773,GO:0019400,GO:0019751,GO:0044237,GO:0044238,GO:0044262,GO:0044281,GO:0071704,GO:1901615	molecular_function;catalytic activity;glycerol kinase activity;carbohydrate metabolic process;alcohol metabolic process;glycerol metabolic process;phosphorus metabolic process;phosphate-containing compound metabolic process;biological_process;metabolic process;cellular process;kinase activity;phosphorylation;transferase activity;transferase activity, transferring phosphorus-containing groups;phos…	molecular_function;molecular_function;molecular_function;biological_process;biological_process;biological_process;biological_process;biological_process;biological_process;biological_process;biological_process;molecular_function;biological_process;molecular_function;molecular_function;molecular_function;biological_process;biological_process;biological_process;biological_process;biological_process;…	2.7.1.30	Glycerol kinase.	ATP + glycerol = ADP + sn-glycerol 3-phosphate.	Glycerokinase.;ATP:glycerol 3-phosphotransferase.	ko:K00864	ko00561,ko01100,ko03320,ko04626,map00561,map01100,map03320,map04626	Glycerolipid metabolism;Metabolic pathways	-	R00847	RC00002,RC00017	ko00000,ko00001,ko01000,ko04147	-	-	-	FGGY_C,FGGY_N,MazG	COG0554	C	Glycerol kinase	7.51224	7.53021	7.76204	7.65865	8.00939	8.31552
PG_2750	Dihydroxy-acid dehydratase	Dehydratase family	ilvD	0.404948	0.000960353	***	Ruminococcus bromii	Bacteria	Bacillota	Clostridia	Eubacteriales	Oscillospiraceae	Ruminococcus	Ruminococcus bromii	MGYG000000258_00421;MGYG000002148_00658;MGYG000003170_01282	MGYG000000258_00421	30557;2750	45;2;1;	40;1;1;	3	45	8.21	-			4.2.1.9	Dihydroxy-acid dehydratase.	2,3-dihydroxy-3-methylbutanoate = 3-methyl-2-oxobutanoate + H(2)O.		ko:K01687	ko00290,ko00770,ko01100,ko01110,ko01130,ko01210,ko01230,map00290,map00770,map01100,map01110,map01130,map01210,map01230	Valine, leucine and isoleucine biosynthesis;Pantothenate and CoA biosynthesis;Metabolic pathways;Biosynthesis of secondary metabolites;2-Oxocarboxylic acid metabolism;Biosynthesis of amino acids	M00019,M00570	R01209,R04441,R05070	RC00468,RC01714	ko00000,ko00001,ko00002,ko01000	-	-	-	ILVD_EDD	COG0129	EG	Dihydroxyacid dehydratase/phosphogluconate dehydratase	7.37041	8.01639	7.69248	8.46463	8.63537	7.73492
PG_33030	Alpha-xylosidase	Galactose mutarotase-like	-	0.404411	0.00368222	**	Ruminococcus bromii	Bacteria	Bacillota	Clostridia	Eubacteriales	Oscillospiraceae	Ruminococcus	Ruminococcus bromii	MGYG000000258_01771	MGYG000000258_01771	33030	5;	5;	1	5	2.98	-			3.2.1.20	Alpha-glucosidase.	Hydrolysis of terminal, non-reducing (1->4)-linked alpha-D-glucoseresidues with release of alpha-D-glucose.	Acid maltase.;Lysosomal alpha-glucosidase.;Glucosidosucrase.;Maltase.;Maltase-glucoamylase.;Glucoinvertase.	ko:K01187	ko00052,ko00500,ko01100,map00052,map00500,map01100	Galactose metabolism;Starch and sucrose metabolism;Metabolic pathways	-	R00028,R00801,R00802,R06087,R06088	RC00028,RC00049,RC00077	ko00000,ko00001,ko01000	-	GH31	-	DUF4968,DUF5110,Gal_mutarotas_2,Glyco_hydro_31	COG1501	G	Alpha-glucosidase/xylosidase, GH31 family	6.20188	6.79184	6.50484	7.18063	7.40935	6.06987
PG_22586	Endoribonuclease YbeY	Single strand-specific metallo-endoribonuclease involved in late-stage 70S ribosome quality control and in maturation of the 3' terminus of the 16S rRNA	ybeY	0.403614	0.00747501	**	Ruminococcus bromii	Bacteria	Bacillota	Clostridia	Eubacteriales	Oscillospiraceae	Ruminococcus	Ruminococcus bromii	MGYG000002482_00853;MGYG000003112_00437	MGYG000002482_00853	22586	3;2;	3;2;	2	3	4.02	-			3.5.4.5	Cytidine deaminase.	(1) Cytidine + H(2)O = uridine + NH(3).(2) 2'-deoxycytidine + H(2)O = 2'-deoxyuridine + NH(3).	Cytosine nucleoside deaminase.;Cytidine aminohydrolase.;(Deoxy)cytidine deaminase.	ko:K01489,ko:K07042	ko00240,ko00983,ko01100,map00240,map00983,map01100	Pyrimidine metabolism;Drug metabolism - other enzymes;Metabolic pathways	-	R01878,R02485,R08221	RC00074,RC00514	ko00000,ko00001,ko01000,ko03009	-	-	-	UPF0054,dCMP_cyt_deam_1	COG0319	J	ssRNA-specific RNase YbeY, 16S rRNA maturation enzyme	6.43366	6.95364	6.52004	7.08218	7.38793	6.22144
PG_985	Trehalose import ATP-binding protein SugC	Belongs to the ABC transporter superfamily	ugpC_1	0.40327	0.0397925	*	Halomonas elongata	Bacteria	Pseudomonadota	Gammaproteobacteria	Oceanospirillales	Halomonadaceae	Halomonas	Halomonas elongata	MGYG000000208_00276	MGYG000000208_00276	371;14161;1057;275;3032;398;892;557;23624;1688;2268;13165;27620;797;2038;27831;2525;2282;11532;606;16724;1908;2427;27711;6465;5698;2898;152;9705;3788;27090;2804;15262;12502;3396;5961;3810;23946;881;351;1309;6771;3564;654;6178;980;5445;3156;443;4846;985;14079;1603;4483;17853;702;227;1850;12773;5679;6339;6584;13535;11158;17242;2196;10664;21480	43;	5;	1	43	9.76	-			3.6.3.20	Transferred entry: 7.6.2.10.			ko:K05816,ko:K10112	ko02010,map02010	ABC transporters	M00194,M00196,M00197,M00198,M00200,M00201,M00206,M00207,M00491,M00602,M00605,M00606	-	-	ko00000,ko00001,ko00002,ko01000,ko02000	3.A.1.1,3.A.1.1.3	-	-	ABC_tran,TOBE,TOBE_2	COG3842	E	ABC-type Fe3+/spermidine/putrescine transport systems, ATPase component	6.27204	7.34271	6.98259	7.58469	7.41822	6.64208
PG_1647	Elongation factor G	Catalyzes the GTP-dependent ribosomal translocation step during translation elongation. During this step, the ribosome changes from the pre-translocational (PRE) to the post- translocational (POST) state as the newly formed A-site-bound peptidyl-tRNA and P-site-bound deacylated tRNA move to the P and E sites, respectively. Catalyzes the coordinated movement of the two tRNA molecules, the mRNA and…	fusA	0.402878	0.00393815	**	Ruminococcus bromii	Bacteria	Bacillota	Clostridia	Eubacteriales	Oscillospiraceae	Ruminococcus	Ruminococcus bromii	MGYG000000258_00265	MGYG000000258_00265	1648;1647	127;	64;	1	127	9.03	-			-				ko:K02355	-		-	-	-	ko00000,ko03012,ko03029	-	-	-	EFG_C,EFG_II,EFG_IV,GTP_EFTU,GTP_EFTU_D2	COG0480	J	Translation elongation factor EF-G, a GTPase	7.31359	8.46609	8.11071	8.6429	8.7563	7.91595
PG_19853	Lysine-sensitive aspartokinase 3	Belongs to the aspartokinase family	lysC	0.402433	2.08331e-05	***	Bacteroidales	Bacteria	Bacteroidota	Bacteroidia	Bacteroidales				MGYG000001306_02857;MGYG000001783_01205	MGYG000001306_02857	8550;29703;33810;20409;19853;6253;8577	8;6;	2;1;	2	8	4.36	-			2.7.2.4	Aspartate kinase.	ATP + L-aspartate = ADP + 4-phospho-L-aspartate.	Aspartokinase.	ko:K00928	ko00260,ko00261,ko00270,ko00300,ko01100,ko01110,ko01120,ko01130,ko01210,ko01230,map00260,map00261,map00270,map00300,map01100,map01110,map01120,map01130,map01210,map01230	Glycine, serine and threonine metabolism;Monobactam biosynthesis;Cysteine and methionine metabolism;Lysine biosynthesis;Metabolic pathways;Biosynthesis of secondary metabolites;Microbial metabolism in diverse environments;2-Oxocarboxylic acid metabolism;Biosynthesis of amino acids	M00016,M00017,M00018,M00033,M00525,M00526,M00527	R00480	RC00002,RC00043	ko00000,ko00001,ko00002,ko01000	-	-	-	AA_kinase,ACT_7	COG0527	E	Aspartate kinase	6.01339	5.87233	6.35694	6.00104	5.80053	6.25997
PG_11369	Glutaconyl-CoA decarboxylase subunit beta	Na+-transporting oxaloacetate decarboxylase beta subunit	-	0.400437	0.0122695	*	Bacteroidales	Bacteria	Bacteroidota	Bacteroidia	Bacteroidales				MGYG000002478_02072;MGYG000002171_01746;MGYG000003351_04210	MGYG000002478_02072	38073;11369	10;4;3;	10;4;3;	3	10	5.68	-			4.1.1.3	Transferred entry: 4.1.1.112.			ko:K01572	ko00620,ko01100,map00620,map01100	Pyruvate metabolism;Metabolic pathways	-	R00217	RC00040	ko00000,ko00001,ko01000,ko02000	3.B.1.1.1	-	-	OAD_beta	COG1883	C	Na+-transporting oxaloacetate/methylmalonyl-CoA decarboxylase, beta subunit	6.76266	6.60667	7.35388	6.48212	8.13519	6.33761
PG_7044	Chaperone protein HtpG	Hsp90 protein	htpG	0.399901	0.00177861	**	Ruminococcus bromii	Bacteria	Bacillota	Clostridia	Eubacteriales	Oscillospiraceae	Ruminococcus	Ruminococcus bromii	MGYG000002482_00809;MGYG000004643_00765;MGYG000004520_00474	MGYG000002482_00809	7044	56;3;6;	51;1;4;	3	56	6.64	-			-				ko:K04079	ko04141,ko04151,ko04217,ko04612,ko04621,ko04626,ko04657,ko04659,ko04914,ko04915,ko05200,ko05215,ko05418,map04141,map04151,map04217,map04612,map04621,map04626,map04657,map04659,map04914,map04915,map05200,map05215,map05418	Protein processing in endoplasmic reticulum	-	-	-	ko00000,ko00001,ko01009,ko03029,ko03051,ko03110,ko04131,ko04147	-	-	-	HATPase_c,HATPase_c_3,HSP90	COG0326	O	Molecular chaperone, HSP90 family	7.09494	7.51198	7.69678	8.10097	8.47305	7.5901
PG_16888	Valine--tRNA ligase	amino acids such as threonine, to avoid such errors, it has a posttransfer editing activity that hydrolyzes mischarged Thr-tRNA(Val) in a tRNA-dependent manner	valS	0.399862	0.00195338	**	Ruminococcus bromii	Bacteria	Bacillota	Clostridia	Eubacteriales	Oscillospiraceae	Ruminococcus	Ruminococcus bromii	MGYG000002482_01803	MGYG000002482_01803	16888;16224	55;	5;	1	55	4.78	-			6.1.1.9	Valine--tRNA ligase.	ATP + L-valine + tRNA(Val) = AMP + diphosphate + L-valyl-tRNA(Val).	Valine translase.;Valyl-tRNA synthetase.	ko:K01873	ko00970,map00970	Aminoacyl-tRNA biosynthesis	M00359,M00360	R03665	RC00055,RC00523	ko00000,ko00001,ko00002,ko01000,ko01007,ko03016	-	-	-	Anticodon_1,Val_tRNA-synt_C,tRNA-synt_1	COG0525	J	Valyl-tRNA synthetase	5.93102	6.2897	5.88311	6.52888	7.24695	6.32995
PG_26471	Elongation factor G	elongation factor G	fusA2	0.399599	0.0125468	*	Prevotella copri	Bacteria	Bacteroidota	Bacteroidia	Bacteroidales	Prevotellaceae	Prevotella	Prevotella copri	MGYG000002080_02488	MGYG000002080_02488	26471	43;	2;	1	43	3.59	-			-				ko:K02355	-		-	-	-	ko00000,ko03012,ko03029	-	-	-	EFG_C,EFG_II,EFG_IV,GTP_EFTU,GTP_EFTU_D2	COG0480	J	Translation elongation factor EF-G, a GTPase	5.62537	5.56279	5.91626	5.58053	6.3437	6.39711
PG_2331	Pyruvate, phosphate dikinase	Belongs to the PEP-utilizing enzyme family	ppdK	0.399598	0.00128665	**	Faecalibacterium	Bacteria	Bacillota	Clostridia	Eubacteriales	Oscillospiraceae	Faecalibacterium		MGYG000003891_00830;MGYG000000068_02530	MGYG000003891_00830	2331	112;17;	65;0;	2	112	8.46	-			2.7.9.1	Pyruvate, phosphate dikinase.	ATP + pyruvate + phosphate = AMP + phosphoenolpyruvate + diphosphate.	Pyruvate,orthophosphate dikinase.;PPDK.;Pyruvate,phosphate dikinase.	ko:K01006	ko00620,ko00710,ko00720,ko01100,ko01120,ko01200,map00620,map00710,map00720,map01100,map01120,map01200	Pyruvate metabolism;Carbon fixation in photosynthetic organisms;Carbon fixation pathways in prokaryotes;Metabolic pathways;Microbial metabolism in diverse environments;Carbon metabolism	M00169,M00171,M00172,M00173	R00206	RC00002,RC00015	ko00000,ko00001,ko00002,ko01000	-	-	-	PEP-utilizers,PEP-utilizers_C,PPDK_N	COG1080	G	Phosphoenolpyruvate-protein kinase (PTS system EI component in bacteria)	8.47411	8.37882	7.41829	7.66396	7.73329	7.87274
PG_457	Glyceraldehyde-3-phosphate dehydrogenase	Belongs to the glyceraldehyde-3-phosphate dehydrogenase family	gap	0.399458	0.00480452	**	Ruminococcus bromii	Bacteria	Bacillota	Clostridia	Eubacteriales	Oscillospiraceae	Ruminococcus	Ruminococcus bromii	MGYG000002482_01501	MGYG000002482_01501	489;457	155;	44;	1	155	10.76	-			1.2.1.12	Glyceraldehyde-3-phosphate dehydrogenase (phosphorylating).	D-glyceraldehyde 3-phosphate + phosphate + NAD(+) = 3-phospho-D-glyceroylphosphate + NADH.	GAPDH.;Triosephosphate dehydrogenase.;NAD-dependent glyceraldehyde-3-phosphate dehydrogenase.	ko:K00134	ko00010,ko00710,ko01100,ko01110,ko01120,ko01130,ko01200,ko01230,ko04066,ko05010,map00010,map00710,map01100,map01110,map01120,map01130,map01200,map01230,map04066,map05010	Glycolysis / Gluconeogenesis;Carbon fixation in photosynthetic organisms;Metabolic pathways;Biosynthesis of secondary metabolites;Microbial metabolism in diverse environments;Carbon metabolism;Biosynthesis of amino acids	M00001,M00002,M00003,M00165,M00166,M00308,M00552	R01061	RC00149	ko00000,ko00001,ko00002,ko01000,ko04131,ko04147	-	-	-	Gp_dh_C,Gp_dh_N	COG0057	G	Glyceraldehyde-3-phosphate dehydrogenase/erythrose-4-phosphate dehydrogenase	7.18247	8.24485	8.16668	8.6988	8.6413	7.89965
PG_20748	Methylmalonyl-CoA carboxyltransferase 5S subunit	Conserved carboxylase domain	pycB	0.399119	0.0001295	***	Eubacteriales	Bacteria	Bacillota	Clostridia	Eubacteriales				MGYG000000262_01466	MGYG000000262_01466	20748	11;	2;	1	11	4.24	-			4.1.1.3	Transferred entry: 4.1.1.112.			ko:K01571	ko00620,ko01100,map00620,map01100	Pyruvate metabolism;Metabolic pathways	-	R00217	RC00040	ko00000,ko00001,ko01000,ko02000	3.B.1.1.1	-	-	HMGL-like,PYC_OADA	COG5016	C	Pyruvate/oxaloacetate carboxyltransferase	6.47217	5.96045	6.57914	6.28813	6.33403	6.88015
PG_337	Phosphoenolpyruvate carboxykinase (ATP)	Involved in the gluconeogenesis. Catalyzes the conversion of oxaloacetate (OAA) to phosphoenolpyruvate (PEP) through direct phosphoryl transfer between the nucleoside triphosphate and OAA	pckA	0.398484	0.0414595	*	Eubacterium	Bacteria	Bacillota	Clostridia	Eubacteriales	Eubacteriaceae	Eubacterium		MGYG000000217_00585	MGYG000000217_00585	1512;3833;1687;276;390;247;749;521;9156;902;309;474;2865;8467;1957;5868;258;280;578;9345;266;611;511;295;436;3128;508;500;4379;7308;3806;239;2667;15376;1322;2314;254;384;1933;2175;344;2671;241;15644;3560;10925;196;289;7813;739;359;7753;9146;3257;860;18644;9712;564;370;282;1195;1228;26741;1056;613;498;283;337;7622;3172;465;18070;382;1003;9585;1360;1734;422;20028;423;1141;432;300;1105;380;1641;602;…	128;	5;	1	128	11.07	-			4.1.1.49	Phosphoenolpyruvate carboxykinase (ATP).	ATP + oxaloacetate = ADP + phosphoenolpyruvate + CO(2).	Phosphoenolpyruvate carboxylase.;Phosphoenolpyruvate carboxykinase.;PEP carboxykinase.;PEPCK.;Phosphopyruvate carboxylase.	ko:K01610	ko00010,ko00020,ko00620,ko00710,ko01100,ko01110,ko01120,ko01130,ko01200,map00010,map00020,map00620,map00710,map01100,map01110,map01120,map01130,map01200	Glycolysis / Gluconeogenesis;Citrate cycle (TCA cycle);Pyruvate metabolism;Carbon fixation in photosynthetic organisms;Metabolic pathways;Biosynthesis of secondary metabolites;Microbial metabolism in diverse environments;Carbon metabolism	M00003,M00170	R00341	RC00002,RC02741	ko00000,ko00001,ko00002,ko01000	-	-	-	PEPCK_ATP	COG1866	C	Phosphoenolpyruvate carboxykinase, ATP-dependent	6.72176	7.48149	7.20592	7.22322	4.77439	7.09701
PG_7251	hypothetical protein	ABC transporter substrate-binding protein PnrA-like	tmpC	0.397882	0.01726	*	Faecalibacterium	Bacteria	Bacillota	Clostridia	Eubacteriales	Oscillospiraceae	Faecalibacterium		MGYG000003891_00731	MGYG000003891_00731	7251	16;	16;	1	16	6.58	-			-				ko:K07335	-		-	-	-	ko00000	-	-	-	Bmp,TAT_signal	COG1744	T	Lipoprotein Med, regulator of KinD/Spo0A, PBP1-ABC superfamily, includes NupN	7.875	7.67951	6.67477	6.33922	6.82694	7.40261
PG_510	Acryloyl-CoA reductase electron transfer subunit gamma	Psort location Cytoplasmic, score	-	0.397493	0.0415845	*	Faecalibacterium prausnitzii	Bacteria	Bacillota	Clostridia	Eubacteriales	Oscillospiraceae	Faecalibacterium	Faecalibacterium prausnitzii	MGYG000001300_00292;MGYG000002641_00057;MGYG000002136_00859	MGYG000001300_00292	402;441;558;5129;510	49;38;5;	4;2;1;	3	49	10.6	-			1.3.1.108	Caffeoyl-CoA reductase.	3-(3,4-dihydroxyphenyl)propanoyl-CoA + 2 NAD(+) + 2 reduced ferredoxin[iron-sulfur] cluster = (2E)-3-(3,4-dihydroxyphenyl)prop-2-enoyl-CoA +2 NADH + 2 oxidized ferredoxin [iron-sulfur] cluster.	Caffeoyl-CoA reductase-Etf complex.;Electron-bifurcating caffeoyl-CoA reductase.	ko:K03521,ko:K22431	-		-	-	-	ko00000,ko01000	-	-	-	ETF	COG2086	C	Electron transfer flavoprotein, alpha and beta subunits	6.85951	6.96245	7.19811	7.2175	7.70987	7.15794
PG_35359	Ribosome hibernation promotion factor	Required for dimerization of active 70S ribosomes into 100S ribosomes in stationary phase	hpf	0.397071	0.0116056	*	Faecalibacterium	Bacteria	Bacillota	Clostridia	Eubacteriales	Oscillospiraceae	Faecalibacterium		MGYG000003891_01763	MGYG000003891_01763	35359	4;	4;	1	4	2.79	-			-				ko:K05808	-		-	-	-	ko00000,ko03009	-	-	-	Ribosom_S30AE_C,Ribosomal_S30AE	COG1544	J	Ribosome-associated translation inhibitor RaiA	7.25256	6.3454	6.10203	6.50204	5.11982	6.48027
PG_5180	hypothetical protein	Cellulase (glycosyl hydrolase family 5)	-	0.396631	0.0067599	**	Faecalibacterium	Bacteria	Bacillota	Clostridia	Eubacteriales	Oscillospiraceae	Faecalibacterium		MGYG000003891_01893	MGYG000003891_01893	5180	45;	45;	1	45	7.2	-			-				-	-		-	-	-	-	-	-	-	Cellulase,RicinB_lectin_2	COG2730	G	Aryl-phospho-beta-D-glucosidase BglC, GH1 family	8.64359	8.25295	7.2504	7.23411	7.40812	7.84597
PG_1381	Phosphoribosylaminoimidazole-succinocarboxamide synthase	ABC-2 family transporter protein	-	0.396386	0.00242388	**	Ruminococcus bromii	Bacteria	Bacillota	Clostridia	Eubacteriales	Oscillospiraceae	Ruminococcus	Ruminococcus bromii	MGYG000002482_01232;MGYG000000147_03365;MGYG000003344_00042;MGYG000004630_00829	MGYG000002482_01232	1381	37;1;1;4;	35;1;1;4;	4	37	9.28	-			-				-	-		-	-	-	-	-	-	-	ABC2_membrane_5				7.23197	7.71664	7.72281	8.25977	8.56365	7.74268
PG_17835	Maltose/maltodextrin-binding protein	ABC transporter, solute-binding protein	-	0.394849	0.0125431	*	Eubacteriales	Bacteria	Bacillota	Clostridia	Eubacteriales				MGYG000001186_02682	MGYG000001186_02682	17835;1611	22;	5;	1	22	4.64	-			-				ko:K15770	ko02010,map02010	ABC transporters	M00491	-	-	ko00000,ko00001,ko00002,ko02000	3.A.1.1.16,3.A.1.1.2	-	-	SBP_bac_1,SBP_bac_8	COG2182	G	Maltose-binding periplasmic protein MalE	7.00859	6.47434	6.24451	5.85379	6.93141	6.22175
PG_21904	Long-chain-fatty-acid--CoA ligase	AMP-binding enzyme C-terminal domain	-	0.394532	0.0114953	*	Ruminococcus bromii	Bacteria	Bacillota	Clostridia	Eubacteriales	Oscillospiraceae	Ruminococcus	Ruminococcus bromii	MGYG000002482_01496	MGYG000002482_01496	21904;20024	29;	7;	1	29	4.1	-			-				-	-		-	-	-	-	-	-	-	AMP-binding,AMP-binding_C	COG0318	I	O-succinylbenzoic acid-CoA ligase MenE or related acyl-CoA synthetase (AMP-forming)	6.0703	6.59598	6.5295	6.6758	7.56712	6.43515
PG_2868	Methylmalonyl-CoA carboxyltransferase 5S subunit	Conserved carboxylase domain	oadA	0.394407	0.000148448	***	Eubacteriales	Bacteria	Bacillota	Clostridia	Eubacteriales				MGYG000000036_00179	MGYG000000036_00179	23136;2868	38;	30;	1	38	8.15	-			2.1.3.1,4.1.1.3,6.4.1.1,6.4.1.7	Methylmalonyl-CoA carboxytransferase.;Transferred entry: 4.1.1.112.;Pyruvate carboxylase.;2-oxoglutarate carboxylase.	;(S)-methylmalonyl-CoA + pyruvate = propanoyl-CoA + oxaloacetate.;ATP + pyruvate + HCO(3)(-) = ADP + phosphate + oxaloacetate.;ATP + 2-oxoglutarate + HCO(3)(-) = ADP + phosphate + oxalosuccinate.	;Oxalosuccinate synthetase.;Methylmalonyl-CoA carboxyltransferase.;CFI.;OGC.;Carboxylating factor for ICDH.;Transcarboxylase.;Pyruvic carboxylase.	ko:K01571,ko:K01960,ko:K03416,ko:K20140	ko00020,ko00620,ko00640,ko00720,ko01100,ko01120,ko01200,ko01230,map00020,map00620,map00640,map00720,map01100,map01120,map01200,map01230	Citrate cycle (TCA cycle);Pyruvate metabolism;Propanoate metabolism;Carbon fixation pathways in prokaryotes;Metabolic pathways;Microbial metabolism in diverse environments;Carbon metabolism;Biosynthesis of amino acids	M00173,M00620	R00217,R00344,R00353,R00930	RC00040,RC00097,RC00367	ko00000,ko00001,ko00002,ko01000,ko02000	3.B.1.1.1	-	iJN746.PP_5346,iLJ478.TM0128	Biotin_lipoyl,HMGL-like,OAD_gamma,PYC_OADA	COG5016	C	Pyruvate/oxaloacetate carboxyltransferase	8.11108	7.73657	7.39635	8.01934	8.55187	7.49406
PG_26071	50S ribosomal protein L11	Forms part of the ribosomal stalk which helps the ribosome interact with GTP-bound translation factors	rplK	0.394265	0.0056185	**	Bacteroidales	Bacteria	Bacteroidota	Bacteroidia	Bacteroidales				MGYG000000042_01425;MGYG000001364_00552;MGYG000001787_01808;MGYG000000273_00427;MGYG000001925_01422;MGYG000001306_02649	MGYG000000042_01425;MGYG000001364_00552;MGYG000001787_01808;MGYG000000273_00427;MGYG000001925_01422;MGYG000001306_02649	26071	7;7;7;7;7;7;	2;2;2;2;2;2;	6	7	3.63	GO:0000027,GO:0003674,GO:0003676,GO:0003723,GO:0003735,GO:0005198,GO:0005488,GO:0005575,GO:0005622,GO:0005623,GO:0005737,GO:0005829,GO:0005840,GO:0006412,GO:0006518,GO:0006807,GO:0006996,GO:0008150,GO:0008152,GO:0009058,GO:0009059,GO:0009987,GO:0010467,GO:0015934,GO:0016043,GO:0019538,GO:0019843,GO:0022607,GO:0022613,GO:0022618,GO:0022625,GO:0022626,GO:0032991,GO:0034622,GO:0034641,GO:0034645,GO:…	ribosomal large subunit assembly;molecular_function;nucleic acid binding;RNA binding;structural constituent of ribosome;structural molecule activity;binding;cellular_component;intracellular;cell;cytoplasm;cytosol;ribosome;translation;peptide metabolic process;nitrogen compound metabolic process;organelle organization;biological_process;metabolic process;biosynthetic process;macromolecule biosynth…	biological_process;molecular_function;molecular_function;molecular_function;molecular_function;molecular_function;molecular_function;cellular_component;cellular_component;cellular_component;cellular_component;cellular_component;cellular_component;biological_process;biological_process;biological_process;biological_process;biological_process;biological_process;biological_process;biological_process;…	-				ko:K02867	ko03010,map03010	Ribosome	M00178,M00179	-	-	br01610,ko00000,ko00001,ko00002,ko03011	-	-	-	Ribosomal_L11,Ribosomal_L11_N	COG0080	J	Ribosomal protein L11	6.76308	5.76098	6.92862	6.0242	6.59301	6.35209
PG_755	Transcriptional regulatory protein WalR	COG0745 Response regulators consisting of a CheY-like receiver domain and a winged-helix DNA-binding domain	rprY	0.39423	0.00304684	**	Bacteroidales	Bacteria	Bacteroidota	Bacteroidia	Bacteroidales				MGYG000001306_02996;MGYG000001835_02268;MGYG000003097_02606	MGYG000001306_02996;MGYG000001835_02268	755	41;38;27;	4;3;1;	3	41	10.11	-			-				-	-		-	-	-	-	-	-	-	Response_reg,Trans_reg_C	COG0745	TK	DNA-binding response regulator, OmpR family, contains REC and winged-helix (wHTH) domain	6.80879	6.97469	7.06674	5.91822	7.05716	6.71733
PG_3996	Uracil phosphoribosyltransferase	Catalyzes the conversion of uracil and 5-phospho-alpha- D-ribose 1-diphosphate (PRPP) to UMP and diphosphate	upp	0.394106	0.029393	*	Ruminococcus bromii	Bacteria	Bacillota	Clostridia	Eubacteriales	Oscillospiraceae	Ruminococcus	Ruminococcus bromii	MGYG000002482_00257	MGYG000002482_00257	42678;2908;3996	19;	5;	1	19	7.63	-			2.4.2.9	Uracil phosphoribosyltransferase.	UMP + diphosphate = uracil + 5-phospho-alpha-D-ribose 1-diphosphate.	UMP pyrophosphorylase.;UMP diphosphorylase.	ko:K00761	ko00240,ko01100,map00240,map01100	Pyrimidine metabolism;Metabolic pathways	-	R00966	RC00063	ko00000,ko00001,ko01000	-	-	-	UPRTase	COG0035	F	Uracil phosphoribosyltransferase	5.34174	6.08805	6.22105	6.47464	7.39116	6.08095
PG_1889	Ribose-phosphate pyrophosphokinase	Involved in the biosynthesis of the central metabolite phospho-alpha-D-ribosyl-1-pyrophosphate (PRPP) via the transfer of pyrophosphoryl group from ATP to 1-hydroxyl of ribose-5-phosphate (Rib-5-P)	prs	0.39388	0.00715261	**	Ruminococcus bromii	Bacteria	Bacillota	Clostridia	Eubacteriales	Oscillospiraceae	Ruminococcus	Ruminococcus bromii	MGYG000000258_01877;MGYG000003112_00604	MGYG000000258_01877	1889	38;3;	38;3;	2	38	8.82	GO:0003674,GO:0003824,GO:0004749,GO:0006139,GO:0006163,GO:0006164,GO:0006725,GO:0006753,GO:0006793,GO:0006796,GO:0006807,GO:0008150,GO:0008152,GO:0009058,GO:0009117,GO:0009150,GO:0009152,GO:0009165,GO:0009259,GO:0009260,GO:0009987,GO:0016740,GO:0016772,GO:0016778,GO:0018130,GO:0019438,GO:0019637,GO:0019693,GO:0034641,GO:0034654,GO:0044237,GO:0044238,GO:0044249,GO:0044271,GO:0044281,GO:0046390,GO:…	molecular_function;catalytic activity;ribose phosphate diphosphokinase activity;nucleobase-containing compound metabolic process;purine nucleotide metabolic process;purine nucleotide biosynthetic process;cellular aromatic compound metabolic process;nucleoside phosphate metabolic process;phosphorus metabolic process;phosphate-containing compound metabolic process;nitrogen compound metabolic proces…	molecular_function;molecular_function;molecular_function;biological_process;biological_process;biological_process;biological_process;biological_process;biological_process;biological_process;biological_process;biological_process;biological_process;biological_process;biological_process;biological_process;biological_process;biological_process;biological_process;biological_process;biological_process;…	2.7.6.1	Ribose-phosphate diphosphokinase.	ATP + D-ribose 5-phosphate = AMP + 5-phospho-alpha-D-ribose1-diphosphate.	Phosphoribosyl diphosphate synthetase.;Ribose-phosphate pyrophosphokinase.;Phosphoribosyl pyrophosphate synthetase.	ko:K00948	ko00030,ko00230,ko01100,ko01110,ko01120,ko01130,ko01200,ko01230,map00030,map00230,map01100,map01110,map01120,map01130,map01200,map01230	Pentose phosphate pathway;Purine metabolism;Metabolic pathways;Biosynthesis of secondary metabolites;Microbial metabolism in diverse environments;Carbon metabolism;Biosynthesis of amino acids	M00005	R01049	RC00002,RC00078	ko00000,ko00001,ko00002,ko01000	-	-	iAF987.Gmet_2848	Hexapep,NTP_transferase,Pribosyl_synth,Pribosyltran,Pribosyltran_N	COG0462	F	Phosphoribosylpyrophosphate synthetase	7.30347	8.24052	7.87896	8.60085	8.53775	7.85418
PG_6352	Tagatose-6-phosphate kinase	Phosphomethylpyrimidine kinase	pfkB	0.393863	0.0026879	**	Ruminococcus bromii	Bacteria	Bacillota	Clostridia	Eubacteriales	Oscillospiraceae	Ruminococcus	Ruminococcus bromii	MGYG000000258_01685;MGYG000001346_01917;MGYG000000430_00142;MGYG000002901_00486;MGYG000003694_02868;MGYG000002482_00879;MGYG000000196_03241;MGYG000001449_01053	MGYG000000258_01685	6352	25;2;2;2;1;22;2;1;	25;2;2;2;1;22;2;1;	8	25	6.84	-			2.7.1.56	1-phosphofructokinase.	ATP + D-fructose 1-phosphate = ADP + D-fructose 1,6-bisphosphate.	Fructose 1-phosphate kinase.	ko:K00882	ko00051,map00051	Fructose and mannose metabolism	-	R02071	RC00002,RC00017	ko00000,ko00001,ko01000	-	-	-	PfkB	COG1105	G	1-phosphofructokinase or 6-phosphofructokinase II	6.74132	7.53444	7.57346	8.16864	8.13688	7.19566
PG_17298	Acetolactate synthase large subunit	acetolactate synthase large subunit	ilvB	0.393091	0.00320722	**	Ruminococcus bromii	Bacteria	Bacillota	Clostridia	Eubacteriales	Oscillospiraceae	Ruminococcus	Ruminococcus bromii	MGYG000002482_01734	MGYG000002482_01734	17298	23;	10;	1	23	4.72	-			2.2.1.6	Acetolactate synthase.	2 pyruvate = 2-acetolactate + CO(2).	Alpha-acetohydroxy acid synthetase.;Acetolactic synthetase.;Acetolactate pyruvate-lyase (carboxylating).;Alpha-acetolactate synthetase.;Alpha-acetolactate synthase.;Acetohydroxy acid synthetase.;Alpha-acetohydroxyacid synthase.;Acetohydroxyacid synthase.	ko:K01652	ko00290,ko00650,ko00660,ko00770,ko01100,ko01110,ko01130,ko01210,ko01230,map00290,map00650,map00660,map00770,map01100,map01110,map01130,map01210,map01230	Valine, leucine and isoleucine biosynthesis;Butanoate metabolism;C5-Branched dibasic acid metabolism;Pantothenate and CoA biosynthesis;Metabolic pathways;Biosynthesis of secondary metabolites;2-Oxocarboxylic acid metabolism;Biosynthesis of amino acids	M00019,M00570	R00006,R00014,R00226,R03050,R04672,R04673,R08648	RC00027,RC00106,RC01192,RC02744,RC02893	ko00000,ko00001,ko00002,ko01000	-	-	-	TPP_enzyme_C,TPP_enzyme_M,TPP_enzyme_N	COG0028	EH	Acetolactate synthase large subunit or other thiamine pyrophosphate-requiring enzyme	6.15464	6.81607	6.84013	7.09461	7.66011	6.32654
PG_40148	Type II secretion system protein F	type II secretion system	-	0.392477	0.0242178	*	Coprococcus eutactus ATCC 27759	Bacteria	Bacillota	Clostridia	Eubacteriales	Lachnospiraceae	Coprococcus	Coprococcus eutactus	MGYG000000018_01341;MGYG000000364_00352	MGYG000000018_01341	40148	6;5;	5;4;	2	6	2.39	-			-				ko:K02653	-		-	-	-	ko00000,ko02035,ko02044	3.A.15.2	-	-	T2SSF	COG1459	NUW	Type II secretory pathway, component PulF	5.79478	6.2624	5.9439	5.34606	5.64233	6.24421
PG_6334	30S ribosomal protein S2	Belongs to the universal ribosomal protein uS2 family	rpsB	0.392375	0.00531557	**	Clostridium	Bacteria	Bacillota	Clostridia	Eubacteriales	Clostridiaceae	Clostridium		MGYG000001029_00324	MGYG000001029_00324	6334	34;	9;	1	34	6.84	-			-				ko:K02967	ko03010,map03010	Ribosome	M00178,M00179	-	-	br01610,ko00000,ko00001,ko00002,ko03011	-	-	-	Ribosomal_S2	COG0052	J	Ribosomal protein S2	6.26614	6.87491	6.21971	7.06024	6.70086	6.91638
PG_1805	Trehalose import ATP-binding protein SugC	Part of the ABC transporter complex PotABCD involved in spermidine putrescine import. Responsible for energy coupling to the transport system	msmX	0.391681	0.0172311	*	Faecalibacterium	Bacteria	Bacillota	Clostridia	Eubacteriales	Oscillospiraceae	Faecalibacterium		MGYG000003891_01026;MGYG000001789_00676;MGYG000002912_00931	MGYG000003891_01026	1805	62;1;6;	33;1;1;	3	62	8.89	-			-				ko:K10112	ko02010,map02010	ABC transporters	M00194,M00196,M00197,M00200,M00201,M00206,M00207,M00491,M00602,M00605,M00606	-	-	ko00000,ko00001,ko00002,ko02000	3.A.1.1	-	-	ABC_tran,TOBE,TOBE_2	COG3842	E	ABC-type Fe3+/spermidine/putrescine transport systems, ATPase component	8.49821	8.34522	6.93052	7.36539	7.46596	7.81316
PG_9414	Diaminopimelate decarboxylase	Specifically catalyzes the decarboxylation of meso- diaminopimelate (meso-DAP) to L-lysine	lysA	0.391587	0.000648449	***	Ruminococcus bromii	Bacteria	Bacillota	Clostridia	Eubacteriales	Oscillospiraceae	Ruminococcus	Ruminococcus bromii	MGYG000000258_01044	MGYG000000258_01044	9414;22637	31;	31;	1	31	6.08	-			4.1.1.20	Diaminopimelate decarboxylase.	Meso-2,6-diaminoheptanedioate = L-lysine + CO(2).	DAP decarboxylase.;Meso-2,6-diaminoheptanedioate carboxy-lyase.	ko:K01586	ko00300,ko01100,ko01110,ko01120,ko01130,ko01230,map00300,map01100,map01110,map01120,map01130,map01230	Lysine biosynthesis;Metabolic pathways;Biosynthesis of secondary metabolites;Microbial metabolism in diverse environments;Biosynthesis of amino acids	M00016,M00525,M00526,M00527	R00451	RC00299	ko00000,ko00001,ko00002,ko01000	-	-	iHN637.CLJU_RS18870	Orn_Arg_deC_N,Orn_DAP_Arg_deC	COG0019	E	Diaminopimelate decarboxylase	7.06028	7.60748	7.29907	8.09828	8.07273	7.46502
PG_422	Phosphoenolpyruvate carboxykinase (ATP)	Involved in the gluconeogenesis. Catalyzes the conversion of oxaloacetate (OAA) to phosphoenolpyruvate (PEP) through direct phosphoryl transfer between the nucleoside triphosphate and OAA	pckA	0.391031	0.0131174	*	Eubacterium	Bacteria	Bacillota	Clostridia	Eubacteriales	Eubacteriaceae	Eubacterium		MGYG000001793_01453	MGYG000001793_01453	1512;3833;1687;276;390;247;749;521;9156;902;309;474;2865;8467;1957;5868;258;280;578;9345;266;611;511;295;436;3128;508;500;4379;7308;3806;239;2667;15376;1322;2314;254;384;1933;2175;344;2671;241;15644;3560;10925;196;289;7813;739;359;7753;9146;3257;860;18644;9712;564;370;282;1195;1228;26741;1056;613;498;283;337;7622;3172;465;18070;382;1003;9585;1360;1734;422;20028;423;1141;432;300;1105;380;1641;602;…	106;	4;	1	106	10.83	-			4.1.1.49	Phosphoenolpyruvate carboxykinase (ATP).	ATP + oxaloacetate = ADP + phosphoenolpyruvate + CO(2).	Phosphoenolpyruvate carboxylase.;Phosphoenolpyruvate carboxykinase.;PEP carboxykinase.;PEPCK.;Phosphopyruvate carboxylase.	ko:K01610	ko00010,ko00020,ko00620,ko00710,ko01100,ko01110,ko01120,ko01130,ko01200,map00010,map00020,map00620,map00710,map01100,map01110,map01120,map01130,map01200	Glycolysis / Gluconeogenesis;Citrate cycle (TCA cycle);Pyruvate metabolism;Carbon fixation in photosynthetic organisms;Metabolic pathways;Biosynthesis of secondary metabolites;Microbial metabolism in diverse environments;Carbon metabolism	M00003,M00170	R00341	RC00002,RC02741	ko00000,ko00001,ko00002,ko01000	-	-	-	PEPCK_ATP	COG1866	C	Phosphoenolpyruvate carboxykinase, ATP-dependent	6.44127	5.70129	5.78613	6.30935	6.01818	6.9012
PG_1229	hypothetical protein	Psort location Cytoplasmic, score	-	0.390897	0.0136137	*	Eubacteriales	Bacteria	Bacillota	Clostridia	Eubacteriales				MGYG000000258_00154;MGYG000004520_01998;MGYG000002482_01723;MGYG000000002_01121;MGYG000002245_00086	MGYG000000258_00154	12148;1229	59;34;54;2;2;	56;32;51;2;2;	5	59	9.44	-			-				-	-		-	-	-	-	-	-	-	NifU_N	COG0822	O	Fe-S cluster assembly scaffold protein IscU, NifU family	8.3739	8.76627	8.32064	9.03123	9.15996	8.18089
PG_7050	UDP-glucose 4-epimerase	Belongs to the NAD(P)-dependent epimerase dehydratase family	-	0.390667	0.000519077	***	Ruminococcus bromii	Bacteria	Bacillota	Clostridia	Eubacteriales	Oscillospiraceae	Ruminococcus	Ruminococcus bromii	MGYG000000258_00538;MGYG000002237_00581;MGYG000001615_00927	MGYG000000258_00538	7050;16291	33;6;1;	20;0;1;	3	33	6.64	-			-				-	-		-	-	-	-	-	-	-	Epimerase,GDP_Man_Dehyd	COG1087	M	UDP-glucose 4-epimerase	6.82533	7.48059	7.15027	7.64854	8.04476	7.25448
PG_7670	D-alanine--D-alanine ligase	Belongs to the D-alanine--D-alanine ligase family	ddl	0.390027	0.00130969	**	Ruminococcus bromii	Bacteria	Bacillota	Clostridia	Eubacteriales	Oscillospiraceae	Ruminococcus	Ruminococcus bromii	MGYG000002482_00133;MGYG000003112_00498	MGYG000002482_00133	7670;25572	16;3;	14;1;	2	16	6.48	-			6.3.2.4	D-alanine--D-alanine ligase.	ATP + 2 D-alanine = ADP + phosphate + D-alanyl-D-alanine.	Alanine:alanine ligase (ADP-forming).;Alanylalanine synthetase.;D-alanylalanine synthetase.;D-Ala-D-Ala synthetase.;D-alanyl-D-alanine synthetase.	ko:K01921	ko00473,ko00550,ko01100,ko01502,map00473,map00550,map01100,map01502	Peptidoglycan biosynthesis;Metabolic pathways;Vancomycin resistance	-	R01150	RC00064,RC00141	ko00000,ko00001,ko01000,ko01011	-	-	-	DUF2974,Dala_Dala_lig_C,Dala_Dala_lig_N	COG1181	MR	D-alanine-D-alanine ligase or related ATP-grasp enzyme	6.5172	7.07949	6.99694	7.75369	7.67456	6.99806
PG_229	Pyruvate, phosphate dikinase	Belongs to the PEP-utilizing enzyme family	ppdK	0.389363	0.000224526	***	Lachnospiraceae	Bacteria	Bacillota	Clostridia	Eubacteriales	Lachnospiraceae			MGYG000000148_01135	MGYG000000148_01135	5837;640;7466;8860;2764;1770;22009;1307;4875;4466;1227;1183;2971;3252;6116;1478;1442;573;21322;2678;2233;10466;2889;7492;14322;2194;2041;7046;16134;8637;91;750;1654;2023;864;1280;2053;3825;150;5395;229;922;2723;914;4464;1325;1115;857;11564;1342;816;10251;1045;5663;1236;1182;25596;4377;820;1306;1738;1019;140;3570;8066;3617;2431;1973;821;1954;847;789;2169;132;17081;4021;484;6220;9024;1754;945;3248;…	174;	21;	1	174	11.5	-			2.7.9.1	Pyruvate, phosphate dikinase.	ATP + pyruvate + phosphate = AMP + phosphoenolpyruvate + diphosphate.	Pyruvate,orthophosphate dikinase.;PPDK.;Pyruvate,phosphate dikinase.	ko:K01006	ko00620,ko00710,ko00720,ko01100,ko01120,ko01200,map00620,map00710,map00720,map01100,map01120,map01200	Pyruvate metabolism;Carbon fixation in photosynthetic organisms;Carbon fixation pathways in prokaryotes;Metabolic pathways;Microbial metabolism in diverse environments;Carbon metabolism	M00169,M00171,M00172,M00173	R00206	RC00002,RC00015	ko00000,ko00001,ko00002,ko01000	-	-	-	PEP-utilizers,PEP-utilizers_C,PPDK_N	COG1080	G	Phosphoenolpyruvate-protein kinase (PTS system EI component in bacteria)	8.17883	7.79537	7.66621	8.01924	8.59382	7.8331
PG_6192	Methylmalonyl-CoA carboxyltransferase 5S subunit	Pyruvate carboxylase, C-terminal domain subunit K01960	oadA	0.388748	0.00152884	**	Ruminococcus bromii	Bacteria	Bacillota	Clostridia	Eubacteriales	Oscillospiraceae	Ruminococcus	Ruminococcus bromii	MGYG000002482_01935;MGYG000002221_01095	MGYG000002482_01935	7892;6192	61;7;	36;1;	2	61	6.89	-			4.1.1.3	Transferred entry: 4.1.1.112.			ko:K01571	ko00620,ko01100,map00620,map01100	Pyruvate metabolism;Metabolic pathways	-	R00217	RC00040	ko00000,ko00001,ko01000,ko02000	3.B.1.1.1	-	-	HMGL-like,PYC_OADA	COG5016	C	Pyruvate/oxaloacetate carboxyltransferase	7.25297	8.0784	7.68376	8.26271	8.57467	7.71244
PG_5222	ATP-dependent 6-phosphofructokinase	Catalyzes the phosphorylation of D-fructose 6-phosphate to fructose 1,6-bisphosphate by ATP, the first committing step of glycolysis	pfkA	0.38845	0.0108826	*	Ruminococcus bromii	Bacteria	Bacillota	Clostridia	Eubacteriales	Oscillospiraceae	Ruminococcus	Ruminococcus bromii	MGYG000000258_00981;MGYG000002159_00596;MGYG000000425_00120;MGYG000002736_01016	MGYG000000258_00981	18492;5222;6011	41;7;2;5;	33;2;2;2;	4	41	7.19	-			2.7.1.11	6-phosphofructokinase.	ATP + D-fructose 6-phosphate = ADP + D-fructose 1,6-bisphosphate.	Phosphofructokinase I.;Phosphohexokinase.	ko:K00850	ko00010,ko00030,ko00051,ko00052,ko00680,ko01100,ko01110,ko01120,ko01130,ko01200,ko01230,ko03018,ko04152,ko05230,map00010,map00030,map00051,map00052,map00680,map01100,map01110,map01120,map01130,map01200,map01230,map03018,map04152,map05230	Glycolysis / Gluconeogenesis;Pentose phosphate pathway;Fructose and mannose metabolism;Galactose metabolism;Methane metabolism;Metabolic pathways;Biosynthesis of secondary metabolites;Microbial metabolism in diverse environments;Carbon metabolism;Biosynthesis of amino acids;RNA degradation	M00001,M00345	R00756,R03236,R03237,R03238,R03239,R04779	RC00002,RC00017	ko00000,ko00001,ko00002,ko01000,ko01009,ko03019	-	-	-	PFK	COG0205	G	6-phosphofructokinase	7.63211	8.3288	7.72649	8.70962	8.57418	7.81243
PG_1075	hypothetical protein	dextransucrase activity	-	0.387966	0.0428636	*	Ruminococcus bromii	Bacteria	Bacillota	Clostridia	Eubacteriales	Oscillospiraceae	Ruminococcus	Ruminococcus bromii	MGYG000002482_00872	MGYG000002482_00872	1075	155;	155;	1	155	9.64	-			-				-	-		-	-	-	-	-	-	-	Big_2,Big_3_5,Big_4,Cadherin-like,CarboxypepD_reg,ChW,DUF4886,Flg_new,GLTT,Glug,LRR_5,Lipase_GDSL_2,SLH,WG_beta_rep	COG5263	G	Glucan-binding domain (YG repeat)	7.54913	7.55587	9.29674	7.88982	9.98639	7.59355
PG_19798	50S ribosomal protein L19	This protein is located at the 30S-50S ribosomal subunit interface and may play a role in the structure and function of the aminoacyl-tRNA binding site	rplS	0.387707	0.0166398	*	Gammaproteobacteria	Bacteria	Pseudomonadota	Gammaproteobacteria					MGYG000002072_02056;MGYG000002098_00242;MGYG000004642_01765;MGYG000003224_01333;MGYG000003782.1_00688;MGYG000001658_01493	MGYG000002072_02056	19798	4;3;1;1;1;2;	4;3;1;1;1;2;	6	4	4.37	-			-				ko:K02884	ko03010,map03010	Ribosome	M00178	-	-	br01610,ko00000,ko00001,ko00002,ko03011	-	-	-	Ribosomal_L19	COG0335	J	Ribosomal protein L19	6.51739	6.1712	7.11143	5.77216	6.55764	6.59587
PG_4720	30S ribosomal protein S3	Binds the lower part of the 30S subunit head. Binds mRNA in the 70S ribosome, positioning it for translation	rpsC	0.387438	0.0144599	*	Bacteroidales	Bacteria	Bacteroidota	Bacteroidia	Bacteroidales				MGYG000001306_02666;MGYG000001364_02748;MGYG000001835_01802	MGYG000001306_02666;MGYG000001364_02748	4720;7015	35;33;27;	3;2;1;	3	35	7.35	GO:0002181,GO:0003674,GO:0003735,GO:0005198,GO:0005575,GO:0005622,GO:0005623,GO:0005737,GO:0005829,GO:0005840,GO:0006412,GO:0006518,GO:0006807,GO:0008150,GO:0008152,GO:0009058,GO:0009059,GO:0009987,GO:0010467,GO:0015935,GO:0019538,GO:0022626,GO:0022627,GO:0032991,GO:0034641,GO:0034645,GO:0043043,GO:0043170,GO:0043226,GO:0043228,GO:0043229,GO:0043232,GO:0043603,GO:0043604,GO:0044237,GO:0044238,GO:…	cytoplasmic translation;molecular_function;structural constituent of ribosome;structural molecule activity;cellular_component;intracellular;cell;cytoplasm;cytosol;ribosome;translation;peptide metabolic process;nitrogen compound metabolic process;biological_process;metabolic process;biosynthetic process;macromolecule biosynthetic process;cellular process;gene expression;small ribosomal subunit;pro…	biological_process;molecular_function;molecular_function;molecular_function;cellular_component;cellular_component;cellular_component;cellular_component;cellular_component;cellular_component;biological_process;biological_process;biological_process;biological_process;biological_process;biological_process;biological_process;biological_process;biological_process;cellular_component;biological_process;…	-				ko:K02982	ko03010,map03010	Ribosome	M00178,M00179	-	-	br01610,ko00000,ko00001,ko00002,ko03011	-	-	-	KH_2,Ribosomal_S3_C	COG0092	J	Ribosomal protein S3	6.79577	5.72268	6.77109	5.56783	6.75063	6.69425
PG_37797	Histidinol dehydrogenase	Catalyzes the sequential NAD-dependent oxidations of L- histidinol to L-histidinaldehyde and then to L-histidine	hisD	0.386918	0.0230421	*	Clostridium celatum DSM 1785	Bacteria	Bacillota	Clostridia	Eubacteriales	Clostridiaceae	Clostridium	Clostridium celatum	MGYG000001423_02526	MGYG000001423_02526	37797	7;	3;	1	7	2.58	-			1.1.1.23	Histidinol dehydrogenase.	L-histidinol + H(2)O + 2 NAD(+) = L-histidine + 2 NADH.		ko:K00013	ko00340,ko01100,ko01110,ko01230,map00340,map01100,map01110,map01230	Histidine metabolism;Metabolic pathways;Biosynthesis of secondary metabolites;Biosynthesis of amino acids	M00026	R01158,R01163,R03012	RC00099,RC00242,RC00463	ko00000,ko00001,ko00002,ko01000	-	-	-	Histidinol_dh	COG0141	E	Histidinol dehydrogenase	6.36416	6.20585	5.96041	5.64844	6.39031	5.90862
PG_32091	Metalloprotease PmbA	peptidase U62, modulator of DNA gyrase	-	0.385618	0.000779809	***	Faecalibacterium	Bacteria	Bacillota	Clostridia	Eubacteriales	Oscillospiraceae	Faecalibacterium		MGYG000003891_01639	MGYG000003891_01639	32091	9;	9;	1	9	3.06	-			-				ko:K03592	-		-	-	-	ko00000,ko01002	-	-	-	PmbA_TldD	COG0312	R	Zn-dependent protease PmbA/TldA or its inactivated homolog	6.84026	6.88757	6.98968	6.52358	6.68358	6.73745
PG_6990	50S ribosomal protein L7/L12	Forms part of the ribosomal stalk which helps the ribosome interact with GTP-bound translation factors. Is thus essential for accurate translation	rplL	0.384769	0.00397364	**	Faecalibacterium	Bacteria	Bacillota	Clostridia	Eubacteriales	Oscillospiraceae	Faecalibacterium		MGYG000003891_01662	MGYG000003891_01662	6990	8;	7;	1	8	6.66	-			-				ko:K02935	ko03010,map03010	Ribosome	M00178	-	-	br01610,ko00000,ko00001,ko00002,ko03011	-	-	-	Ribosomal_L12,Ribosomal_L12_N	COG0222	J	Ribosomal protein L7/L12	7.74057	7.39484	6.45067	6.34138	6.66172	6.90126
PG_6570	Serine hydroxymethyltransferase	Catalyzes the reversible interconversion of serine and glycine with tetrahydrofolate (THF) serving as the one-carbon carrier. This reaction serves as the major source of one-carbon groups required for the biosynthesis of purines, thymidylate, methionine, and other important biomolecules. Also exhibits THF- independent aldolase activity toward beta-hydroxyamino acids, producing glycine and aldehyd…	glyA	0.383953	0.00309921	**	Ruminococcus bromii	Bacteria	Bacillota	Clostridia	Eubacteriales	Oscillospiraceae	Ruminococcus	Ruminococcus bromii	MGYG000000258_00247;MGYG000003112_01241	MGYG000000258_00247	6570	40;5;	27;2;	2	40	6.77	-			2.1.2.1	Glycine hydroxymethyltransferase.	5,10-methylenetetrahydrofolate + glycine + H(2)O = tetrahydrofolate +L-serine.	Serine aldolase.;Serine hydroxymethyltransferase.;Threonine aldolase.;Serine hydroxymethylase.	ko:K00600	ko00260,ko00460,ko00630,ko00670,ko00680,ko01100,ko01110,ko01120,ko01130,ko01200,ko01230,ko01523,map00260,map00460,map00630,map00670,map00680,map01100,map01110,map01120,map01130,map01200,map01230,map01523	Glycine, serine and threonine metabolism;Cyanoamino acid metabolism;Glyoxylate and dicarboxylate metabolism;One carbon pool by folate;Methane metabolism;Metabolic pathways;Biosynthesis of secondary metabolites;Microbial metabolism in diverse environments;Carbon metabolism;Biosynthesis of amino acids	M00140,M00141,M00346,M00532	R00945,R09099	RC00022,RC00112,RC01583,RC02958	ko00000,ko00001,ko00002,ko01000	-	-	-	Pyr_redox_dim,SHMT	COG0112	E	Glycine/serine hydroxymethyltransferase	7.21584	7.88974	7.64814	8.32286	8.586	7.61199
PG_9222	Orotate phosphoribosyltransferase	Catalyzes the transfer of a ribosyl phosphate group from 5-phosphoribose 1-diphosphate to orotate, leading to the formation of orotidine monophosphate (OMP)	pyrE	0.383949	0.000508372	***	Eubacteriales	Bacteria	Bacillota	Clostridia	Eubacteriales				MGYG000000262_01269	MGYG000000262_01269	4892;8206;15968;31304;9222	8;	5;	1	8	6.12	-			2.4.2.10	Orotate phosphoribosyltransferase.	Orotidine 5'-phosphate + diphosphate = orotate + 5-phospho-alpha-D-ribose1-diphosphate.	OPRT.;Orotidine-5'-phosphate pyrophosphorylase.;Orotidylic acid phosphorylase.;Orotidine-5'-phosphate diphosphorylase.	ko:K00762	ko00240,ko01100,map00240,map01100	Pyrimidine metabolism;Metabolic pathways	M00051	R01870	RC00611	ko00000,ko00001,ko00002,ko01000	-	-	-	Pribosyltran	COG0461	F	Orotate phosphoribosyltransferase	6.83025	5.61364	6.27117	6.15244	6.53813	6.35625
PG_9932	Malate dehydrogenase	Belongs to the LDH MDH superfamily	mdh	0.38334	0.0152551	*	Bacteroidales	Bacteria	Bacteroidota	Bacteroidia	Bacteroidales				MGYG000001787_02332	MGYG000001787_02332	9932	6;	6;	1	6	5.97	-			1.1.1.37	Malate dehydrogenase.	(S)-malate + NAD(+) = oxaloacetate + NADH.	Malic dehydrogenase.	ko:K00024	ko00020,ko00270,ko00620,ko00630,ko00680,ko00710,ko00720,ko01100,ko01110,ko01120,ko01130,ko01200,map00020,map00270,map00620,map00630,map00680,map00710,map00720,map01100,map01110,map01120,map01130,map01200	Citrate cycle (TCA cycle);Cysteine and methionine metabolism;Pyruvate metabolism;Glyoxylate and dicarboxylate metabolism;Methane metabolism;Carbon fixation in photosynthetic organisms;Carbon fixation pathways in prokaryotes;Metabolic pathways;Biosynthesis of secondary metabolites;Microbial metabolism in diverse environments;Carbon metabolism	M00009,M00011,M00012,M00168,M00173,M00346,M00374,M00620,M00740	R00342,R07136	RC00031	ko00000,ko00001,ko00002,ko01000	-	-	-	Ldh_1_C,Ldh_1_N	COG0039	C	Malate/lactate dehydrogenase	6.81517	6.39677	7.02786	6.68359	7.61634	6.71396
PG_1040	50S ribosomal protein L3	One of the primary rRNA binding proteins, it binds directly near the 3'-end of the 23S rRNA, where it nucleates assembly of the 50S subunit	rplC	0.382078	0.0230002	*	Ruminococcus bromii	Bacteria	Bacillota	Clostridia	Eubacteriales	Oscillospiraceae	Ruminococcus	Ruminococcus bromii	MGYG000000258_00281;MGYG000002038_00761	MGYG000000258_00281	1040	34;3;	30;3;	2	34	9.68	-			-				ko:K02906	ko03010,map03010	Ribosome	M00178,M00179	-	-	br01610,ko00000,ko00001,ko00002,ko03011	-	-	-	Ribosomal_L3	COG0087	J	Ribosomal protein L3	7.28976	8.16593	8.18061	8.37039	8.85185	7.8875
PG_4425	Phosphoenolpyruvate-protein phosphotransferase	General (non sugar-specific) component of the phosphoenolpyruvate-dependent sugar phosphotransferase system (sugar PTS). This major carbohydrate active-transport system catalyzes the phosphorylation of incoming sugar substrates concomitantly with their translocation across the cell membrane. Enzyme I transfers the phosphoryl group from phosphoenolpyruvate (PEP) to the phosphoryl carrier protein (…	ptsP	0.381353	0.00153044	**	Ruminococcus bromii	Bacteria	Bacillota	Clostridia	Eubacteriales	Oscillospiraceae	Ruminococcus	Ruminococcus bromii	MGYG000000258_01688;MGYG000002553_00211;MGYG000000242_02394;MGYG000001606_01441;MGYG000000194_00049;MGYG000000379_01927	MGYG000000258_01688	4425	52;2;3;1;3;1;	52;2;3;1;3;1;	6	52	7.45	-			2.7.3.9,2.7.9.2	Phosphoenolpyruvate--protein phosphotransferase.;Pyruvate, water dikinase.	ATP + pyruvate + H(2)O = AMP + phosphoenolpyruvate + phosphate.;Phosphoenolpyruvate + protein L-histidine = pyruvate + protein N(pi)-phospho-L-histidine.	Pyruvate,water dikinase.;Phosphoenolpyruvate--protein phosphatase.;Sugar--PEP phosphotransferase enzyme I.;Phosphopyruvate--protein phosphotransferase.;Enzyme I of the phosphotransferase system.;Phosphoenolpyruvate synthase.;Phosphopyruvate--protein factor phosphotransferase.;Phosphoenolpyruvate sugar phosphotransferase enzyme I.	ko:K01007,ko:K08483	ko00620,ko00680,ko00720,ko01100,ko01120,ko01200,ko02060,map00620,map00680,map00720,map01100,map01120,map01200,map02060	Pyruvate metabolism;Methane metabolism;Carbon fixation pathways in prokaryotes;Metabolic pathways;Microbial metabolism in diverse environments;Carbon metabolism;Phosphotransferase system (PTS)	M00173,M00374	R00199	RC00002,RC00015	ko00000,ko00001,ko00002,ko01000,ko02000	8.A.7	-	-	PEP-utilisers_N,PEP-utilizers,PEP-utilizers_C,PPDK_N	COG1080	G	Phosphoenolpyruvate-protein kinase (PTS system EI component in bacteria)	7.19016	7.87088	7.905	8.12896	8.52099	7.78192
PG_7943	hypothetical protein	dipeptide transport	oppA	0.381325	0.00585005	**	Bacillota	Bacteria	Bacillota						MGYG000002993_01407	MGYG000002993_01407	7943	31;	31;	1	31	6.42	-			-				ko:K02035	ko02024,map02024	Quorum sensing	M00239	-	-	ko00000,ko00001,ko00002,ko02000	3.A.1.5	-	-	SBP_bac_5	COG0747	E	ABC-type transport system, periplasmic component	7.45895	7.01282	7.67561	8.04073	7.71055	7.29396
PG_39748	Protein RecA	Can catalyze the hydrolysis of ATP in the presence of single-stranded DNA, the ATP-dependent uptake of single-stranded DNA by duplex DNA, and the ATP-dependent hybridization of homologous single-stranded DNAs. It interacts with LexA causing its activation and leading to its autocatalytic cleavage	recA	0.380902	0.00152913	**	Clostridium	Bacteria	Bacillota	Clostridia	Eubacteriales	Clostridiaceae	Clostridium		MGYG000000977_01945	MGYG000000977_01945	39748	6;	2;	1	6	2.43	-			-				ko:K03553	ko03440,map03440	Homologous recombination	M00729	-	-	ko00000,ko00001,ko00002,ko03400	-	-	-	LigT_PEase,RecA	COG0468	L	RecA/RadA recombinase	6.09656	6.11674	6.00349	5.74489	6.63421	5.9816
PG_1061	hypothetical protein	Phosphotransferase enzyme family	-	0.380708	0.0237974	*	Ruminococcus	Bacteria	Bacillota	Clostridia	Eubacteriales	Oscillospiraceae	Ruminococcus		MGYG000003990_00476	MGYG000003990_00476	1061	26;	26;	1	26	9.66	-			-				-	-		-	-	-	-	-	-	-	APH	COG0510	H	Thiamine kinase or a related kinase	6.76683	8.22804	7.86104	8.41726	8.7517	7.7753
PG_15968	Orotate phosphoribosyltransferase	Catalyzes the transfer of a ribosyl phosphate group from 5-phosphoribose 1-diphosphate to orotate, leading to the formation of orotidine monophosphate (OMP)	pyrE	0.380399	0.00327952	**	Ruminococcus bromii	Bacteria	Bacillota	Clostridia	Eubacteriales	Oscillospiraceae	Ruminococcus	Ruminococcus bromii	MGYG000002482_00411	MGYG000002482_00411	15968	20;	4;	1	20	4.91	-			2.4.2.10	Orotate phosphoribosyltransferase.	Orotidine 5'-phosphate + diphosphate = orotate + 5-phospho-alpha-D-ribose1-diphosphate.	OPRT.;Orotidine-5'-phosphate pyrophosphorylase.;Orotidylic acid phosphorylase.;Orotidine-5'-phosphate diphosphorylase.	ko:K00762	ko00240,ko01100,map00240,map01100	Pyrimidine metabolism;Metabolic pathways	M00051	R01870	RC00611	ko00000,ko00001,ko00002,ko01000	-	-	-	Pribosyltran	COG0461	F	Orotate phosphoribosyltransferase	5.96112	6.74244	6.69987	6.0868	7.48825	6.54327
PG_8992	hypothetical protein	ATPase associated with various cellular activities	-	0.37911	0.00477664	**	Ruminococcus bromii	Bacteria	Bacillota	Clostridia	Eubacteriales	Oscillospiraceae	Ruminococcus	Ruminococcus bromii	MGYG000002482_00617;MGYG000004211_00126;MGYG000003112_00008;MGYG000002253_00988	MGYG000002482_00617	8992;11742	33;4;11;2;	33;4;11;2;	4	33	6.18	-			-				-	-		-	-	-	-	-	-	-	AAA_5	COG1401	V	5-methylcytosine-specific restriction endonuclease McrBC, GTP-binding regulatory subunit McrB	7.07256	7.95248	7.68516	8.19487	8.56533	7.58061
PG_973	Response regulator ArlR	COG0745 Response regulators consisting of a CheY-like receiver domain and a winged-helix DNA-binding domain	rprY	0.37901	0.018468	*	Porphyromonadaceae	Bacteria	Bacteroidota	Bacteroidia	Bacteroidales	Porphyromonadaceae			MGYG000001364_01023	MGYG000001364_01023	535;12365;973;2934;12839;11479;16204;3188;13904;16466;546;3813;6268;976;17660;6818;764;772;1042;8987;675	40;	6;	1	40	9.77	-			-				-	-		-	-	-	-	-	-	-	Response_reg,Trans_reg_C	COG0745	TK	DNA-binding response regulator, OmpR family, contains REC and winged-helix (wHTH) domain	7.76748	6.3889	6.79	6.19548	7.23902	6.44376
PG_5934	Protein-arginine kinase	Catalyzes the specific phosphorylation of arginine residues in proteins	mcsB	0.378913	0.00657548	**	Ruminococcus bromii	Bacteria	Bacillota	Clostridia	Eubacteriales	Oscillospiraceae	Ruminococcus	Ruminococcus bromii	MGYG000002482_00946	MGYG000002482_00946	5934;9768	30;	27;	1	30	6.96	-			2.7.14.1	Protein arginine kinase.	ATP + a [protein]-L-arginine = ADP + a [protein]-N(omega)-phospho-L-arginine.		ko:K19405	-		-	R11090	RC00002,RC00203	ko00000,ko01000	-	-	-	ATP-gua_Ptrans	COG3869	O	Protein-arginine kinase McsB	7.03298	7.60361	7.40982	8.13287	8.34207	7.8372
PG_1947	Phosphoglycerate kinase	Phosphoglycerate kinase	pgk	0.378724	0.000893071	***	Faecalibacterium	Bacteria	Bacillota	Clostridia	Eubacteriales	Oscillospiraceae	Faecalibacterium		MGYG000003891_01912	MGYG000003891_01912	11496;1947;2745;6412;8330	46;	17;	1	46	8.77	-			2.7.2.3,5.3.1.1	Phosphoglycerate kinase.;Triose-phosphate isomerase.	ATP + 3-phospho-D-glycerate = ADP + 3-phospho-D-glyceroyl phosphate.;D-glyceraldehyde 3-phosphate = glycerone phosphate.	;Phosphotriose isomerase.;Triose phosphoisomerase.;Triosephosphate mutase.;Triosephosphate isomerase.	ko:K00927,ko:K01803	ko00010,ko00051,ko00562,ko00710,ko01100,ko01110,ko01120,ko01130,ko01200,ko01230,map00010,map00051,map00562,map00710,map01100,map01110,map01120,map01130,map01200,map01230	Glycolysis / Gluconeogenesis;Fructose and mannose metabolism;Inositol phosphate metabolism;Carbon fixation in photosynthetic organisms;Metabolic pathways;Biosynthesis of secondary metabolites;Microbial metabolism in diverse environments;Carbon metabolism;Biosynthesis of amino acids	M00001,M00002,M00003,M00165,M00166,M00308,M00552	R01015,R01512	RC00002,RC00043,RC00423	ko00000,ko00001,ko00002,ko01000,ko04147	-	-	-	PGK,TIM	COG0149	G	Triosephosphate isomerase	7.65415	7.35713	6.98812	6.27497	7.09851	7.28481
PG_7644	50S ribosomal protein L31	Catalyzes the attachment of threonine to tRNA(Thr) in a two-step reaction L-threonine is first activated by ATP to form Thr-AMP and then transferred to the acceptor end of tRNA(Thr)	thrS	0.378389	0.00581818	**	Ruminococcus bromii	Bacteria	Bacillota	Clostridia	Eubacteriales	Oscillospiraceae	Ruminococcus	Ruminococcus bromii	MGYG000000258_00827;MGYG000004482_01642;MGYG000001616_00296;MGYG000004555_00114;MGYG000003589_02457	MGYG000000258_00827	7644;7645	5;3;4;4;3;	3;1;2;2;1;	5	5	6.49	GO:0003674,GO:0003824,GO:0004812,GO:0004829,GO:0005575,GO:0005622,GO:0005623,GO:0005737,GO:0006082,GO:0006139,GO:0006399,GO:0006412,GO:0006418,GO:0006435,GO:0006518,GO:0006520,GO:0006725,GO:0006807,GO:0008150,GO:0008152,GO:0009058,GO:0009059,GO:0009987,GO:0010467,GO:0016070,GO:0016874,GO:0016875,GO:0019538,GO:0019752,GO:0034641,GO:0034645,GO:0034660,GO:0043038,GO:0043039,GO:0043043,GO:0043170,GO:…	molecular_function;catalytic activity;aminoacyl-tRNA ligase activity;threonine-tRNA ligase activity;cellular_component;intracellular;cell;cytoplasm;organic acid metabolic process;nucleobase-containing compound metabolic process;tRNA metabolic process;translation;tRNA aminoacylation for protein translation;threonyl-tRNA aminoacylation;peptide metabolic process;cellular amino acid metabolic process…	molecular_function;molecular_function;molecular_function;molecular_function;cellular_component;cellular_component;cellular_component;cellular_component;biological_process;biological_process;biological_process;biological_process;biological_process;biological_process;biological_process;biological_process;biological_process;biological_process;biological_process;biological_process;biological_process;…	6.1.1.3	Threonine--tRNA ligase.	ATP + L-threonine + tRNA(Thr) = AMP + diphosphate + L-threonyl-tRNA(Thr).	Threonine translase.;Threonyl-tRNA synthetase.	ko:K01868	ko00970,map00970	Aminoacyl-tRNA biosynthesis	M00359,M00360	R03663	RC00055,RC00523	ko00000,ko00001,ko00002,ko01000,ko01007,ko03016	-	-	-	HGTP_anticodon,TGS,tRNA-synt_2b,tRNA_SAD	COG0441	J	Threonyl-tRNA synthetase	6.30286	6.69585	5.93678	6.89281	7.54716	6.34848
PG_7343	putative M18 family aminopeptidase 1	M18 family aminopeptidase	apeA	0.378263	0.0145168	*	Ruminococcus bromii	Bacteria	Bacillota	Clostridia	Eubacteriales	Oscillospiraceae	Ruminococcus	Ruminococcus bromii	MGYG000000258_01834	MGYG000000258_01834	10690;7343	37;	35;	1	37	6.56	-			-				-	-		-	-	-	-	-	-	-	CoaE,Peptidase_M18	COG1362	E	Aspartyl aminopeptidase	6.97164	8.16173	7.77126	8.54362	8.56758	7.56912
PG_6665	Elongation factor G	translation elongation	fusA2	0.37806	0.00364641	**	Ruminococcus bromii	Bacteria	Bacillota	Clostridia	Eubacteriales	Oscillospiraceae	Ruminococcus	Ruminococcus bromii	MGYG000000258_00422	MGYG000000258_00422	14156;6665	54;	49;	1	54	6.75	-			-				ko:K02355	-		-	-	-	ko00000,ko03012,ko03029	-	-	-	EFG_C,EFG_II,EFG_IV,GTP_EFTU,GTP_EFTU_D2	COG0480	J	Translation elongation factor EF-G, a GTPase	7.22939	8.20247	7.81872	8.49615	8.72923	7.81547
PG_16286	Glycine--tRNA ligase	Catalyzes the attachment of glycine to tRNA(Gly)	glyQS	0.376951	0.00769694	**	Ruminococcus bromii	Bacteria	Bacillota	Clostridia	Eubacteriales	Oscillospiraceae	Ruminococcus	Ruminococcus bromii	MGYG000002482_00871;MGYG000000258_01693	MGYG000002482_00871	16286	39;34;	17;14;	2	39	4.86	GO:0003674,GO:0003824,GO:0004812,GO:0004820,GO:0005488,GO:0005515,GO:0016874,GO:0016875,GO:0046983,GO:0140098,GO:0140101	molecular_function;catalytic activity;aminoacyl-tRNA ligase activity;glycine-tRNA ligase activity;binding;protein binding;ligase activity;ligase activity, forming carbon-oxygen bonds;protein dimerization activity;catalytic activity, acting on RNA;catalytic activity, acting on a tRNA	molecular_function;molecular_function;molecular_function;molecular_function;molecular_function;molecular_function;molecular_function;molecular_function;molecular_function;molecular_function;molecular_function	6.1.1.14	Glycine--tRNA ligase.	ATP + glycine + tRNA(Gly) = AMP + diphosphate + glycyl-tRNA(Gly).	Glycyl-tRNA synthetase.;Glycyl translase.	ko:K01880	ko00970,map00970	Aminoacyl-tRNA biosynthesis	M00359,M00360	R03654	RC00055,RC00523	ko00000,ko00001,ko00002,ko01000,ko01007,ko03016,ko03029	-	-	-	HGTP_anticodon,tRNA-synt_2b	COG0423	J	Glycyl-tRNA synthetase, class II	6.73987	7.13202	6.93972	7.45931	8.05463	7.1091
PG_3319	Tryptophanase 1	Beta-eliminating lyase	tnaA	0.37656	0.00605838	**	Criibacterium bergeronii	Bacteria	Bacillota	Clostridia	Eubacteriales	Peptostreptococcaceae	Criibacterium	Criibacterium bergeronii	MGYG000002993_00539	MGYG000002993_00539	7065;1682;3319	66;	9;	1	66	7.93	-			4.1.99.1	Tryptophanase.	L-tryptophan + H(2)O = indole + pyruvate + NH(3).	TNase.;L-tryptophan indole-lyase.	ko:K01667	ko00380,map00380	Tryptophan metabolism	-	R00673	RC00209,RC00355	ko00000,ko00001,ko01000	-	-	-	Beta_elim_lyase	COG3033	E	Tryptophanase	6.53044	5.89357	6.93877	7.13445	6.39794	6.49181
PG_6560	30S ribosomal protein S7	One of the primary rRNA binding proteins, it binds directly to 16S rRNA where it nucleates assembly of the head domain of the 30S subunit. Is located at the subunit interface close to the decoding center, probably blocks exit of the E-site tRNA	rpsG	0.375998	0.000764855	***	Bacteria	Bacteria							MGYG000002072_02105;MGYG000001658_02290;MGYG000003512_00648;MGYG000001675_01043	MGYG000002072_02105	6560;7010;10294;31962;25947	9;4;2;2;	8;3;1;1;	4	9	6.77	-			-				ko:K02992	ko03010,map03010	Ribosome	M00178,M00179	-	-	br01610,ko00000,ko00001,ko00002,ko03011	-	-	-	Ribosomal_S7	COG0049	J	Ribosomal protein S7	7.62603	6.91166	7.30073	6.6975	6.60445	6.8557
PG_3112	hypothetical protein	cellulase activity	-	0.375898	0.0266548	*	Ruminococcus bromii	Bacteria	Bacillota	Clostridia	Eubacteriales	Oscillospiraceae	Ruminococcus	Ruminococcus bromii	MGYG000002482_01949	MGYG000002482_01949	3112	85;	85;	1	85	8.02	-			-				-	-		-	-	-	-	-	-	-	ubiquitin	COG5492	R	Uncharacterized conserved protein YjdB, contains Ig-like domain	7.38468	7.57135	8.49633	7.94768	9.0911	7.85206
PG_15425	putative protein	DAK2 domain fusion protein YloV	-	0.375833	0.00262563	**	Ruminococcus bromii	Bacteria	Bacillota	Clostridia	Eubacteriales	Oscillospiraceae	Ruminococcus	Ruminococcus bromii	MGYG000002482_01130	MGYG000002482_01130	15426;15425	32;	25;	1	32	4.99	-			-				ko:K07030	-		-	-	-	ko00000	-	-	-	Dak1_2,Dak2	COG1461	R	Predicted kinase related to dihydroxyacetone kinase	6.66297	7.35518	7.09332	7.63497	7.91604	7.16273
PG_10348	Fumarate reductase flavoprotein subunit	FAD dependent oxidoreductase	-	0.375728	0.0109696	*	Gordonibacter urolithinfaciens	Bacteria	Actinomycetota	Coriobacteriia	Eggerthellales	Eggerthellaceae	Gordonibacter	Gordonibacter urolithinfaciens	MGYG000002352_01798	MGYG000002352_01798	10348	13;	12;	1	13	5.88	-			1.3.5.4	Fumarate reductase (quinol).	Succinate + a quinone = fumarate + a quinol.	Succinate dehydrogenase (menaquinone).;Fumarate reductase (menaquinone).	ko:K00244	ko00020,ko00190,ko00620,ko00650,ko00720,ko01100,ko01110,ko01120,ko01130,ko01200,ko02020,map00020,map00190,map00620,map00650,map00720,map01100,map01110,map01120,map01130,map01200,map02020	Citrate cycle (TCA cycle);Oxidative phosphorylation;Pyruvate metabolism;Butanoate metabolism;Carbon fixation pathways in prokaryotes;Metabolic pathways;Biosynthesis of secondary metabolites;Microbial metabolism in diverse environments;Carbon metabolism;Two-component system	M00009,M00011,M00150,M00173	R02164	RC00045	ko00000,ko00001,ko00002,ko01000	-	-	-	FAD_binding_2	COG1053	C	Succinate dehydrogenase/fumarate reductase, flavoprotein subunit	6.16162	7.60799	6.01319	6.10828	6.93026	6.30916
PG_1318	Elongation factor Tu	This protein promotes the GTP-dependent binding of aminoacyl-tRNA to the A-site of ribosomes during protein biosynthesis	tuf	0.374887	0.00233454	**	Eubacterium saphenum ATCC 49989	Bacteria	Bacillota	Clostridia	Eubacteriales	Eubacteriales Family XIII. Incertae Sedis		[Eubacterium] saphenum	MGYG000002146_01232	MGYG000002146_01232	1318;1397;738;192	67;	3;	1	67	9.35	-			-				ko:K02358	-		-	-	-	ko00000,ko03012,ko03029,ko04147	-	-	-	GTP_EFTU,GTP_EFTU_D2,GTP_EFTU_D3	COG0050	J	Translation elongation factor EF-Tu, a GTPase	6.4098	6.45637	5.90831	6.65755	6.37448	5.90355
PG_4426	Elongation factor G	Catalyzes the GTP-dependent ribosomal translocation step during translation elongation. During this step, the ribosome changes from the pre-translocational (PRE) to the post- translocational (POST) state as the newly formed A-site-bound peptidyl-tRNA and P-site-bound deacylated tRNA move to the P and E sites, respectively. Catalyzes the coordinated movement of the two tRNA molecules, the mRNA and…	fusA	0.374158	0.00279603	**	Ruminococcus	Bacteria	Bacillota	Clostridia	Eubacteriales	Oscillospiraceae	Ruminococcus		MGYG000003987_01518	MGYG000003987_01518	1116;4426	27;	6;	1	27	7.45	-			-				ko:K02355	-		-	-	-	ko00000,ko03012,ko03029	-	-	-	EFG_C,EFG_II,EFG_IV,GTP_EFTU,GTP_EFTU_D2	COG0480	J	Translation elongation factor EF-G, a GTPase	6.27754	5.94055	5.85444	6.11638	6.13207	6.97736
PG_3316	Inosine-5'-monophosphate dehydrogenase	Catalyzes the conversion of inosine 5'-phosphate (IMP) to xanthosine 5'-phosphate (XMP), the first committed and rate- limiting step in the de novo synthesis of guanine nucleotides, and therefore plays an important role in the regulation of cell growth	guaB	0.374058	0.0100379	*	Ruminococcus bromii	Bacteria	Bacillota	Clostridia	Eubacteriales	Oscillospiraceae	Ruminococcus	Ruminococcus bromii	MGYG000000258_00040;MGYG000003980_00884	MGYG000000258_00040	3316	63;1;	43;1;	2	63	7.94	-			1.1.1.205	IMP dehydrogenase.	Inosine 5'-phosphate + NAD(+) + H(2)O = xanthosine 5'-phosphate + NADH.	Inosinic acid dehydrogenase.;IMP oxidoreductase.;Inosinate dehydrogenase.;Inosine monophosphate oxidoreductase.;Inosine 5'-monophosphate dehydrogenase.	ko:K00088	ko00230,ko00983,ko01100,ko01110,map00230,map00983,map01100,map01110	Purine metabolism;Drug metabolism - other enzymes;Metabolic pathways;Biosynthesis of secondary metabolites	M00050	R01130,R08240	RC00143,RC02207	ko00000,ko00001,ko00002,ko01000,ko04147	-	-	-	CBS,IMPDH,NMO	COG0517	T	CBS domain	7.14842	8.23849	7.87484	8.66805	8.73421	7.78367
PG_31977	4-hydroxy-tetrahydrodipicolinate synthase	Catalyzes the condensation of (S)-aspartate-beta- semialdehyde (S)-ASA and pyruvate to 4-hydroxy- tetrahydrodipicolinate (HTPA)	dapA	0.373765	0.000617647	***	Faecalibacterium	Bacteria	Bacillota	Clostridia	Eubacteriales	Oscillospiraceae	Faecalibacterium		MGYG000003891_00169	MGYG000003891_00169	31977	7;	7;	1	7	3.06	-			4.3.3.7	4-hydroxy-tetrahydrodipicolinate synthase.	Pyruvate + L-aspartate-4-semialdehyde = (4S)-4-hydroxy-2,3,4,5-tetrahydro-(2S)-dipicolinate + H(2)O.	Dihydrodipicolinate synthetase.;DHDPS.	ko:K01714	ko00261,ko00300,ko01100,ko01110,ko01120,ko01130,ko01230,map00261,map00300,map01100,map01110,map01120,map01130,map01230	Monobactam biosynthesis;Lysine biosynthesis;Metabolic pathways;Biosynthesis of secondary metabolites;Microbial metabolism in diverse environments;Biosynthesis of amino acids	M00016,M00525,M00526,M00527	R10147	RC03062,RC03063	ko00000,ko00001,ko00002,ko01000	-	-	-	DHDPS	COG0329	EM	4-hydroxy-tetrahydrodipicolinate synthase/N-acetylneuraminate lyase	6.9002	7.3105	6.09833	6.89182	5.80784	6.46761
PG_11165	hypothetical protein	Peptidoglycan-binding domain 1 protein	-	0.373689	0.010621	*	Faecalibacterium	Bacteria	Bacillota	Clostridia	Eubacteriales	Oscillospiraceae	Faecalibacterium		MGYG000003891_01139	MGYG000003891_01139	11165	6;	6;	1	6	5.72	-			-				-	-		-	-	-	-	-	-	-	FMN_bind,PG_binding_1	COG3409	M	Peptidoglycan-binding (PGRP) domain of peptidoglycan hydrolases	7.06167	7.3992	6.64284	6.94892	6.52153	6.9241
PG_4535	Vitamin B12 import ATP-binding protein BtuD	Belongs to the ABC transporter superfamily	-	0.373586	0.00131111	**	Eubacteriales	Bacteria	Bacillota	Clostridia	Eubacteriales				MGYG000002993_00629	MGYG000002993_00629	4535;5062;5331;13474	33;	9;	1	33	7.42	-			-				ko:K10112	ko02010,map02010	ABC transporters	M00194,M00196,M00197,M00200,M00201,M00206,M00207,M00491,M00602,M00605,M00606	-	-	ko00000,ko00001,ko00002,ko02000	3.A.1.1	-	-	ABC_tran,TOBE,TOBE_2	COG3842	E	ABC-type Fe3+/spermidine/putrescine transport systems, ATPase component	6.77233	6.36539	6.89581	7.0367	6.90536	7.24592
PG_9837	Methylmalonyl-CoA carboxyltransferase 5S subunit	carboxylase	oadA	0.373534	0.000925509	***	Coprococcus eutactus	Bacteria	Bacillota	Clostridia	Eubacteriales	Lachnospiraceae	Coprococcus	Coprococcus eutactus	MGYG000000231_00777;MGYG000003165_00943;MGYG000000514_01924;MGYG000001797_02757;MGYG000000364_00577	MGYG000000231_00777	9837	49;20;14;19;29;	14;0;0;0;7;	5	49	5.99	-			4.1.1.3	Transferred entry: 4.1.1.112.			ko:K01571	ko00620,ko01100,map00620,map01100	Pyruvate metabolism;Metabolic pathways	-	R00217	RC00040	ko00000,ko00001,ko01000,ko02000	3.B.1.1.1	-	-	HMGL-like,PYC_OADA	COG5016	C	Pyruvate/oxaloacetate carboxyltransferase	6.80811	6.83833	6.54644	6.3951	6.95546	7.08391
PG_10499	NADP-dependent isopropanol dehydrogenase	alcohol dehydrogenase	aDH	0.373076	0.000977969	***	Bacteria	Bacteria							MGYG000002060_00268	MGYG000002060_00268	10499	13;	13;	1	13	5.85	-			-				-	-		-	-	-	-	-	-	-	ADH_N,ADH_zinc_N	COG1063	ER	Threonine dehydrogenase or related Zn-dependent dehydrogenase	6.78723	7.30914	6.3391	6.65165	6.98879	7.87981
PG_14618	4-hydroxy-tetrahydrodipicolinate synthase	Dihydrodipicolinate synthetase family	-	0.372828	0.0105716	*	Eubacteriales	Bacteria	Bacillota	Clostridia	Eubacteriales				MGYG000002060_00996	MGYG000002060_00996	14618	6;	6;	1	6	5.12	-			-				-	-		-	-	-	-	-	-	-	DHDPS	COG0329	EM	4-hydroxy-tetrahydrodipicolinate synthase/N-acetylneuraminate lyase	6.3666	7.42182	6.07295	6.61486	6.83883	7.40598
PG_40848	Arginine-binding extracellular protein ArtP	COG COG0834 ABC-type amino acid transport signal transduction systems, periplasmic component domain	-	0.371833	0.00479203	**	Bacillota	Bacteria	Bacillota						MGYG000000253_01958	MGYG000000253_01958	40848	4;	4;	1	4	2.33	-			-				ko:K02030	-		M00236	-	-	ko00000,ko00002,ko02000	3.A.1.3	-	-	SBP_bac_3	COG0834	ET	ABC-type amino acid transport/signal transduction system, periplasmic component/domain	6.24709	5.73323	5.91809	5.80977	6.20478	5.83342
PG_5844	Glycogen debranching enzyme	Belongs to the glycosyl hydrolase 13 family	pulA	0.370752	0.0194801	*	Ruminococcus bromii	Bacteria	Bacillota	Clostridia	Eubacteriales	Oscillospiraceae	Ruminococcus	Ruminococcus bromii	MGYG000002482_01004	MGYG000002482_01004	5844	100;	48;	1	100	7	-			3.2.1.41	Pullulanase.	Hydrolysis of (1->6)-alpha-D-glucosidic linkages in pullulan, amylopectinand glycogen, and in the alpha- and beta-limit dextrins of amylopectinand glycogen.	Amylopectin 6-glucanohydrolase.;Limit dextrinase.;Pullulan 6-glucanohydrolase.;Alpha-dextrin endo-1,6-alpha-glucosidase.;Debranching enzyme.	ko:K01200	ko00500,ko01100,ko01110,map00500,map01100,map01110	Starch and sucrose metabolism;Metabolic pathways;Biosynthesis of secondary metabolites	-	R02111	-	ko00000,ko00001,ko01000	-	CBM48,GH13	-	Alpha-amylase,CBM_48,DUF3372,MucBP,PUD	COG1523	G	Pullulanase/glycogen debranching enzyme	6.94118	7.11664	8.3121	7.52547	8.80926	7.27611
PG_8859	N-acetyl-gamma-glutamyl-phosphate reductase	Catalyzes the NADPH-dependent reduction of N-acetyl-5- glutamyl phosphate to yield N-acetyl-L-glutamate 5-semialdehyde	argC	0.370502	0.00129176	**	Ruminococcus bromii	Bacteria	Bacillota	Clostridia	Eubacteriales	Oscillospiraceae	Ruminococcus	Ruminococcus bromii	MGYG000002482_00238;MGYG000004520_00593;MGYG000002570_00959	MGYG000002482_00238	11051;8859	20;2;5;	20;2;5;	3	20	6.21	-			1.2.1.38	N-acetyl-gamma-glutamyl-phosphate reductase.	N-acetyl-L-glutamate 5-semialdehyde + NADP(+) + phosphate = N-acetyl-L-glutamyl 5-phosphate + NADPH.	NAGSA dehydrogenase.;N-acetyl-glutamate semialdehyde dehydrogenase.	ko:K00145	ko00220,ko01100,ko01110,ko01130,ko01210,ko01230,map00220,map01100,map01110,map01130,map01210,map01230	Arginine biosynthesis;Metabolic pathways;Biosynthesis of secondary metabolites;2-Oxocarboxylic acid metabolism;Biosynthesis of amino acids	M00028,M00845	R03443	RC00684	ko00000,ko00001,ko00002,ko01000	-	-	-	Semialdhyde_dh,Semialdhyde_dhC	COG0002	E	N-acetyl-gamma-glutamylphosphate reductase	7.00773	7.57448	7.1554	7.76729	7.86999	6.96089
PG_31264	GTP pyrophosphokinase	In eubacteria ppGpp (guanosine 3'-diphosphate 5-' diphosphate) is a mediator of the stringent response that coordinates a variety of cellular activities in response to changes in nutritional abundance	relA	0.370367	0.000831436	***	Bacteroidales	Bacteria	Bacteroidota	Bacteroidia	Bacteroidales				MGYG000001364_00211;MGYG000001787_01232	MGYG000001364_00211	31264	7;5;	4;3;	2	7	3.13	-			2.7.6.5,3.1.7.2	GTP diphosphokinase.;Guanosine-3',5'-bis(diphosphate) 3'-diphosphatase.	ATP + GTP = AMP + guanosine 3'-diphosphate 5'-triphosphate.;Guanosine 3',5'-bis(diphosphate) + H(2)O = guanosine 5'-diphosphate +diphosphate.	Guanosine 3',5'-polyphosphate synthase.;Stringent factor.;Penta-phosphate guanosine-3'-pyrophosphohydrolase.;ppGpp synthetase I.;GTP pyrophosphokinase.;Guanosine-3',5'-bis(diphosphate) 3'-pyrophosphohydrolase.;Penta-phosphate guanosine-3'-diphosphohydrolase.;(ppGpp)ase.	ko:K00951,ko:K01139	ko00230,map00230	Purine metabolism	-	R00336,R00429	RC00002,RC00078	ko00000,ko00001,ko01000,ko03009	-	-	-	ACT_4,HD_4,RelA_SpoT,TGS	COG0317	TK	(p)ppGpp synthase/hydrolase, HD superfamily	6.34767	5.83409	5.78449	5.594	6.16479	6.15201
PG_14296	Acryloyl-CoA reductase electron transfer subunit beta	Electron transfer flavoprotein FAD-binding domain	etfA	0.370173	0.0182602	*	Oscillibacter	Bacteria	Bacillota	Clostridia	Eubacteriales	Oscillospiraceae	Oscillibacter		MGYG000004196_00484;MGYG000002045_01402;MGYG000004463_02297	MGYG000004196_00484	14296;26248;6863;42107;28344	27;4;7;	12;0;1;	3	27	5.17	-			1.3.1.108	Caffeoyl-CoA reductase.	3-(3,4-dihydroxyphenyl)propanoyl-CoA + 2 NAD(+) + 2 reduced ferredoxin[iron-sulfur] cluster = (2E)-3-(3,4-dihydroxyphenyl)prop-2-enoyl-CoA +2 NADH + 2 oxidized ferredoxin [iron-sulfur] cluster.	Caffeoyl-CoA reductase-Etf complex.;Electron-bifurcating caffeoyl-CoA reductase.	ko:K03522,ko:K22432	-		-	-	-	ko00000,ko01000,ko04147	-	-	-	ETF,ETF_alpha,Fer4	COG2025	C	Electron transfer flavoprotein, alpha subunit FixB	7.13487	6.19819	7.32371	7.99928	7.03021	6.75091
PG_16116	Polyphosphate kinase	Catalyzes the reversible transfer of the terminal phosphate of ATP to form a long-chain polyphosphate (polyP)	ppk	0.369828	0.000242451	***	Ruminococcus bromii	Bacteria	Bacillota	Clostridia	Eubacteriales	Oscillospiraceae	Ruminococcus	Ruminococcus bromii	MGYG000002482_01770	MGYG000002482_01770	10297;16116	44;	7;	1	44	4.89	-			2.7.4.1	Polyphosphate kinase.	ATP + (phosphate)(n) = ADP + (phosphate)(n+1).	Polyphosphoric acid kinase.;ATP-polyphosphate phosphotransferase.	ko:K00937	ko00190,ko03018,map00190,map03018	Oxidative phosphorylation;RNA degradation	-	-	-	ko00000,ko00001,ko01000,ko03019	-	-	-	PP_kinase,PP_kinase_C,PP_kinase_N	COG0855	P	Polyphosphate kinase	6.54751	6.11179	6.20718	6.83377	7.02912	6.15212
PG_5591	Enolase	Catalyzes the reversible conversion of 2- phosphoglycerate into phosphoenolpyruvate. It is essential for the degradation of carbohydrates via glycolysis	eno	0.368905	0.00144664	**	Ruminococcus bicirculans	Bacteria	Bacillota	Clostridia	Eubacteriales	Oscillospiraceae	Ruminococcus	Ruminococcus bicirculans	MGYG000002321_01186	MGYG000002321_01186	5591	44;	6;	1	44	7.07	-			4.2.1.11	Phosphopyruvate hydratase.	2-phospho-D-glycerate = phosphoenolpyruvate + H(2)O.	2-phosphoglycerate dehydratase.;Enolase.	ko:K01689	ko00010,ko00680,ko01100,ko01110,ko01120,ko01130,ko01200,ko01230,ko03018,ko04066,map00010,map00680,map01100,map01110,map01120,map01130,map01200,map01230,map03018,map04066	Glycolysis / Gluconeogenesis;Methane metabolism;Metabolic pathways;Biosynthesis of secondary metabolites;Microbial metabolism in diverse environments;Carbon metabolism;Biosynthesis of amino acids;RNA degradation	M00001,M00002,M00003,M00346,M00394	R00658	RC00349	ko00000,ko00001,ko00002,ko01000,ko03019,ko04147	-	-	-	Enolase_C,Enolase_N	COG0148	G	Enolase	6.63884	6.15943	6.33292	6.70379	6.12028	6.10535
PG_32134	hypothetical protein	SseB protein C-terminal domain	-	0.368762	0.022378	*	Ruminococcus bromii	Bacteria	Bacillota	Clostridia	Eubacteriales	Oscillospiraceae	Ruminococcus	Ruminococcus bromii	MGYG000002482_01282	MGYG000002482_01282	14703;32134	23;	7;	1	23	3.05	-			-				-	-		-	-	-	-	-	-	-	SseB,SseB_C				6.03407	5.98945	6.90875	5.75929	8.1591	6.09747
PG_3827	DNA-directed RNA polymerase subunit beta'	DNA-dependent RNA polymerase catalyzes the transcription of DNA into RNA using the four ribonucleoside triphosphates as substrates	rpoC	0.368034	0.0302509	*	Bacillota	Bacteria	Bacillota						MGYG000004471_00452	MGYG000004471_00452	28861;14400;4432;11292;3689;2735;2876;19110;171;9647;3064;3827;10444;3511;21165;386;5893	43;	4;	1	43	7.7	-			2.7.7.6	DNA-directed RNA polymerase.	Nucleoside triphosphate + RNA(n) = diphosphate + RNA(n+1).	RNA nucleotidyltransferase (DNA-directed).;RNA polymerase II.;DNA-dependent RNA polymerase.;RNA polymerase I.;RNA polymerase III.	ko:K03046	ko00230,ko00240,ko01100,ko03020,map00230,map00240,map01100,map03020	Purine metabolism;Pyrimidine metabolism;Metabolic pathways;RNA polymerase	M00183	R00435,R00441,R00442,R00443	RC02795	br01611,ko00000,ko00001,ko00002,ko01000,ko03021,ko03400	-	-	-	RNA_pol_Rpb1_1,RNA_pol_Rpb1_2,RNA_pol_Rpb1_3,RNA_pol_Rpb1_4,RNA_pol_Rpb1_5	COG0086	K	DNA-directed RNA polymerase, beta' subunit/160 kD subunit	7.10761	5.77883	6.37077	5.41598	6.45994	6.12811
PG_1542	hypothetical protein	Alpha amylase, catalytic domain	-	0.368004	0.0439782	*	Ruminococcus bromii	Bacteria	Bacillota	Clostridia	Eubacteriales	Oscillospiraceae	Ruminococcus	Ruminococcus bromii	MGYG000002482_00031;MGYG000004520_01303	MGYG000002482_00031	1542;1158	115;1;	37;1;	2	115	9.12	-			-				-	-		-	-	-	-	-	-	-	Alpha-amylase,CBM26,CHB_HEX_C_1	COG3291	S	Uncharacterized conserved protein, PKD repeat domain	7.04122	7.17911	7.97225	7.29516	9.07273	6.88121
PG_4684	50S ribosomal protein L15	Binds to the 23S rRNA	rplO	0.367072	0.00460443	**	Ruminococcus bromii	Bacteria	Bacillota	Clostridia	Eubacteriales	Oscillospiraceae	Ruminococcus	Ruminococcus bromii	MGYG000000258_00300;MGYG000004520_00509;MGYG000003496_02022;MGYG000003386_02376	MGYG000000258_00300	4684	15;8;2;1;	15;8;2;1;	4	15	7.37	-			-				ko:K02876	ko03010,map03010	Ribosome	M00178,M00179	-	-	br01610,ko00000,ko00001,ko00002,ko03011	-	-	-	Ribosomal_L27A	COG0200	J	Ribosomal protein L15	6.85525	6.9439	7.37721	7.23693	8.20345	7.6137
PG_31765	D-galactose-binding periplasmic protein	Periplasmic binding protein domain	mglB2	0.36684	0.0118262	*		Bacteria							MGYG000003875_02717	MGYG000003875_02717	31765	10;	10;	1	10	3.08	-			-				ko:K10540	ko02010,ko02030,map02010,map02030	ABC transporters;Bacterial chemotaxis	M00214	-	-	ko00000,ko00001,ko00002,ko02000	3.A.1.2.3	-	-	Peripla_BP_4	COG1879	G	ABC-type sugar transport system, periplasmic component, contains N-terminal xre family HTH domain	6.6195	6.09595	6.08044	7.96915	6.57923	7.32058
PG_35270	hypothetical protein	Psort location OuterMembrane, score	-	0.366693	0.0143005	*	Prevotella copri	Bacteria	Bacteroidota	Bacteroidia	Bacteroidales	Prevotellaceae	Prevotella	Prevotella copri	MGYG000004456_01003	MGYG000004456_01003	35270	7;	4;	1	7	2.79	-			-				-	-		-	-	-	-	-	-	-	Toluene_X	COG2067	I	Long-chain fatty acid transport protein	5.80506	6.77635	6.15024	6.57721	6.11232	6.76951
PG_4106	30S ribosomal protein S13	rRNA binding	rps13	0.365715	0.00791619	**	Ruminococcus bromii	Bacteria	Bacillota	Clostridia	Eubacteriales	Oscillospiraceae	Ruminococcus	Ruminococcus bromii	MGYG000002482_00093;MGYG000003410_00514	MGYG000002482_00093	4107;4106	19;4;	12;1;	2	19	7.58	GO:0000313,GO:0000314,GO:0003674,GO:0003735,GO:0005198,GO:0005575,GO:0005622,GO:0005623,GO:0005737,GO:0005739,GO:0005759,GO:0005761,GO:0005763,GO:0005840,GO:0006412,GO:0006518,GO:0006807,GO:0008150,GO:0008152,GO:0009058,GO:0009059,GO:0009507,GO:0009526,GO:0009532,GO:0009536,GO:0009570,GO:0009941,GO:0009987,GO:0010467,GO:0015935,GO:0019538,GO:0022613,GO:0031967,GO:0031974,GO:0031975,GO:0032543,GO:…	organellar ribosome;organellar small ribosomal subunit;molecular_function;structural constituent of ribosome;structural molecule activity;cellular_component;intracellular;cell;cytoplasm;mitochondrion;mitochondrial matrix;mitochondrial ribosome;mitochondrial small ribosomal subunit;ribosome;translation;peptide metabolic process;nitrogen compound metabolic process;biological_process;metabolic proce…	cellular_component;cellular_component;molecular_function;molecular_function;molecular_function;cellular_component;cellular_component;cellular_component;cellular_component;cellular_component;cellular_component;cellular_component;cellular_component;cellular_component;biological_process;biological_process;biological_process;biological_process;biological_process;biological_process;biological_process;…	2.7.7.6	DNA-directed RNA polymerase.	Nucleoside triphosphate + RNA(n) = diphosphate + RNA(n+1).	RNA nucleotidyltransferase (DNA-directed).;RNA polymerase II.;DNA-dependent RNA polymerase.;RNA polymerase I.;RNA polymerase III.	ko:K02952,ko:K03040	ko00230,ko00240,ko01100,ko03010,ko03020,map00230,map00240,map01100,map03010,map03020	Purine metabolism;Pyrimidine metabolism;Metabolic pathways;Ribosome;RNA polymerase	M00178,M00179,M00183	R00435,R00441,R00442,R00443	RC02795	br01610,br01611,ko00000,ko00001,ko00002,ko01000,ko03011,ko03021,ko03400	-	-	-	EOS1,Erv26,PAP_fibrillin,RNA_pol_A_CTD,RNA_pol_A_bac,RNA_pol_L,Ribosomal_L18p,Ribosomal_L27A,Ribosomal_L6,Ribosomal_S11,Ribosomal_S13,Ribosomal_S4,Ribosomal_S5,Ribosomal_S5_C,S4,SecY	COG0100	J	Ribosomal protein S11	6.96486	8.04068	7.72311	8.20786	8.51622	7.75265
PG_9891	Ribose-5-phosphate isomerase B	Universal bacterial protein YeaZ	yeaZ	0.364493	0.0127848	*	Ruminococcus bromii	Bacteria	Bacillota	Clostridia	Eubacteriales	Oscillospiraceae	Ruminococcus	Ruminococcus bromii	MGYG000002482_00364	MGYG000002482_00364	9892;9891	9;	8;	1	9	5.97	-			-				ko:K14742	-		-	-	-	ko00000,ko03016	-	-	-	Acetyltransf_1,Acetyltransf_10,Peptidase_M22	COG1214	J	tRNA A37 threonylcarbamoyladenosine modification protein TsaB	6.40261	7.32379	6.72266	7.62199	7.69524	6.88551
PG_1498	Aldehyde-alcohol dehydrogenase	belongs to the iron- containing alcohol dehydrogenase family	adhE	0.363598	0.00918383	**	Ruminococcus bromii	Bacteria	Bacillota	Clostridia	Eubacteriales	Oscillospiraceae	Ruminococcus	Ruminococcus bromii	MGYG000000258_01863;MGYG000001451_02911;MGYG000000421_00199	MGYG000000258_01863	1699;1498	221;1;16;	201;1;3;	3	221	9.16	-			1.1.1.1,1.2.1.10	Alcohol dehydrogenase.;Acetaldehyde dehydrogenase (acetylating).	(1) A primary alcohol + NAD(+) = an aldehyde + NADH.(2) A secondary alcohol + NAD(+) = a ketone + NADH.;Acetaldehyde + CoA + NAD(+) = acetyl-CoA + NADH.	Acylating acetaldehyde dehydrogenase.;Aldehyde reductase.;Aldehyde dehydrogenase (acylating).	ko:K04072	ko00010,ko00071,ko00350,ko00620,ko00625,ko00626,ko00650,ko01100,ko01110,ko01120,ko01130,ko01220,map00010,map00071,map00350,map00620,map00625,map00626,map00650,map01100,map01110,map01120,map01130,map01220	Glycolysis / Gluconeogenesis;Fatty acid degradation;Tyrosine metabolism;Pyruvate metabolism;Chloroalkane and chloroalkene degradation;Naphthalene degradation;Butanoate metabolism;Metabolic pathways;Biosynthesis of secondary metabolites;Microbial metabolism in diverse environments;Degradation of aromatic compounds	-	R00228,R00623,R00754,R01172,R04880,R05233,R05234,R06917,R06927	RC00004,RC00050,RC00088,RC00099,RC00116,RC00184,RC00649,RC01195	ko00000,ko00001,ko01000	-	-	-	Aldedh,Fe-ADH	COG1454	C	Alcohol dehydrogenase, class IV	8.03524	9.19619	8.80952	9.37381	9.43464	8.63425
PG_8711	1-deoxy-D-xylulose-5-phosphate synthase	Transketolase, pyrimidine binding domain	tklB	0.362924	0.0119787	*	Ruminococcus bromii	Bacteria	Bacillota	Clostridia	Eubacteriales	Oscillospiraceae	Ruminococcus	Ruminococcus bromii	MGYG000002482_00847	MGYG000002482_00847	8711;477	26;	5;	1	26	6.24	-			2.2.1.1	Transketolase.	Sedoheptulose 7-phosphate + D-glyceraldehyde 3-phosphate = D-ribose5-phosphate + D-xylulose 5-phosphate.	Glycoaldehyde transferase.	ko:K00615	ko00030,ko00710,ko01051,ko01100,ko01110,ko01120,ko01130,ko01200,ko01230,map00030,map00710,map01051,map01100,map01110,map01120,map01130,map01200,map01230	Pentose phosphate pathway;Carbon fixation in photosynthetic organisms;Biosynthesis of ansamycins;Metabolic pathways;Biosynthesis of secondary metabolites;Microbial metabolism in diverse environments;Carbon metabolism;Biosynthesis of amino acids	M00004,M00007,M00165,M00167	R01067,R01641,R01830,R06590	RC00032,RC00226,RC00571,RC01560	ko00000,ko00001,ko00002,ko01000	-	-	-	Transket_pyr,Transketolase_C	COG3958	G	Transketolase, C-terminal subunit	5.41956	6.72294	6.79651	6.27858	7.32485	6.20691
PG_9132	Phenylalanine--tRNA ligase beta subunit	B3/4 domain	pheT	0.361809	0.0211022	*	Ruminococcus bromii	Bacteria	Bacillota	Clostridia	Eubacteriales	Oscillospiraceae	Ruminococcus	Ruminococcus bromii	MGYG000002482_00890	MGYG000002482_00890	9132;6677	61;	4;	1	61	6.14	-			6.1.1.20	Phenylalanine--tRNA ligase.	ATP + L-phenylalanine + tRNA(Phe) = AMP + diphosphate + L-phenylalanyl-tRNA(Phe).	Phenylalanine translase.;Phenylalanyl-tRNA synthetase.	ko:K01890	ko00970,map00970	Aminoacyl-tRNA biosynthesis	M00359,M00360	R03660	RC00055,RC00523	ko00000,ko00001,ko00002,ko01000,ko01007,ko03016	-	-	-	B3_4,B5,FDX-ACB,tRNA_bind	COG0072	J	Phenylalanyl-tRNA synthetase beta subunit	6.61177	6.61457	7.1942	7.53101	7.36689	6.67359
PG_5253	V-type ATP synthase subunit F	Archaeal vacuolar-type H -ATPase subunit F	-	0.361671	0.0142534	*	Ruminococcus bromii	Bacteria	Bacillota	Clostridia	Eubacteriales	Oscillospiraceae	Ruminococcus	Ruminococcus bromii	MGYG000002482_01323;MGYG000004520_01412;MGYG000000258_01247	MGYG000002482_01323	5253	8;3;7;	8;3;7;	3	8	7.18	-			-				ko:K02122	ko00190,ko01100,map00190,map01100	Oxidative phosphorylation;Metabolic pathways	M00159	-	-	ko00000,ko00001,ko00002	3.A.2.2,3.A.2.3	-	-	ATP-synt_F	COG1436	C	Archaeal/vacuolar-type H+-ATPase subunit F/Vma7	6.47109	6.94679	6.52548	6.80877	7.50317	6.90989
PG_4992	30S ribosomal protein S6	Binds together with S18 to 16S ribosomal RNA	rpsF	0.360472	0.0139374	*	Bacteroides	Bacteria	Bacteroidota	Bacteroidia	Bacteroidales	Bacteroidaceae	Bacteroides		MGYG000004763_02668;MGYG000001659_01195	MGYG000004763_02668	4992	12;3;	3;1;	2	12	7.26	GO:0003674,GO:0003676,GO:0003723,GO:0003735,GO:0005198,GO:0005488,GO:0005575,GO:0005622,GO:0005623,GO:0005737,GO:0005829,GO:0005840,GO:0015935,GO:0019843,GO:0022626,GO:0022627,GO:0032991,GO:0043226,GO:0043228,GO:0043229,GO:0043232,GO:0044391,GO:0044422,GO:0044424,GO:0044444,GO:0044445,GO:0044446,GO:0044464,GO:0070181,GO:0097159,GO:1901363,GO:1990904	molecular_function;nucleic acid binding;RNA binding;structural constituent of ribosome;structural molecule activity;binding;cellular_component;intracellular;cell;cytoplasm;cytosol;ribosome;small ribosomal subunit;rRNA binding;cytosolic ribosome;cytosolic small ribosomal subunit;protein-containing complex;organelle;non-membrane-bounded organelle;intracellular organelle;intracellular non-membrane-b…	molecular_function;molecular_function;molecular_function;molecular_function;molecular_function;molecular_function;cellular_component;cellular_component;cellular_component;cellular_component;cellular_component;cellular_component;cellular_component;molecular_function;cellular_component;cellular_component;cellular_component;cellular_component;cellular_component;cellular_component;cellular_component;…	-				ko:K02990	ko03010,map03010	Ribosome	M00178	-	-	br01610,ko00000,ko00001,ko00002,ko03011,ko03029	-	-	-	Ribosomal_S6	COG0360	J	Ribosomal protein S6	6.95919	5.98199	7.46047	6.0829	7.30107	6.31659
PG_484	Pyruvate, phosphate dikinase	Belongs to the PEP-utilizing enzyme family	ppdK	0.360272	0.00111765	**	Coprococcus eutactus	Bacteria	Bacillota	Clostridia	Eubacteriales	Lachnospiraceae	Coprococcus	Coprococcus eutactus	MGYG000000231_00504;MGYG000000364_01651;MGYG000000065_00657	MGYG000000231_00504	484;26797	248;175;14;	96;63;0;	3	248	10.68	-			2.7.9.1	Pyruvate, phosphate dikinase.	ATP + pyruvate + phosphate = AMP + phosphoenolpyruvate + diphosphate.	Pyruvate,orthophosphate dikinase.;PPDK.;Pyruvate,phosphate dikinase.	ko:K01006	ko00620,ko00710,ko00720,ko01100,ko01120,ko01200,map00620,map00710,map00720,map01100,map01120,map01200	Pyruvate metabolism;Carbon fixation in photosynthetic organisms;Carbon fixation pathways in prokaryotes;Metabolic pathways;Microbial metabolism in diverse environments;Carbon metabolism	M00169,M00171,M00172,M00173	R00206	RC00002,RC00015	ko00000,ko00001,ko00002,ko01000	-	-	-	PEP-utilizers,PEP-utilizers_C,PPDK_N	COG1080	G	Phosphoenolpyruvate-protein kinase (PTS system EI component in bacteria)	8.67684	8.35135	8.44786	8.70675	9.00708	8.53361
PG_5228	L-methionine gamma-lyase	Psort location Cytoplasmic, score 9.97	megL	0.359721	0.0273687	*	Oscillibacter	Bacteria	Bacillota	Clostridia	Eubacteriales	Oscillospiraceae	Oscillibacter		MGYG000002720_00693	MGYG000002720_00693	5228	7;	7;	1	7	7.19	GO:0003674,GO:0003824,GO:0003962,GO:0004123,GO:0016740,GO:0016765,GO:0016829,GO:0016846	molecular_function;catalytic activity;cystathionine gamma-synthase activity;cystathionine gamma-lyase activity;transferase activity;transferase activity, transferring alkyl or aryl (other than methyl) groups;lyase activity;carbon-sulfur lyase activity	molecular_function;molecular_function;molecular_function;molecular_function;molecular_function;molecular_function;molecular_function;molecular_function	4.4.1.11	Methionine gamma-lyase.	L-methionine + H(2)O = methanethiol + NH(3) + 2-oxobutanoate.	L-methioninase.;Methionine lyase.	ko:K01761	ko00270,ko00450,map00270,map00450	Cysteine and methionine metabolism;Selenocompound metabolism	-	R00654,R04770	RC00196,RC00348,RC01209,RC01210	ko00000,ko00001,ko01000	-	-	-	Cys_Met_Meta_PP	COG0626	E	Cystathionine beta-lyase/cystathionine gamma-synthase	6.28694	5.77091	7.33384	5.65619	6.87596	6.13497
PG_5719	hypothetical protein	ABC-type Fe3 transport system, periplasmic component	-	0.359103	0.00244408	**	Faecalibacterium	Bacteria	Bacillota	Clostridia	Eubacteriales	Oscillospiraceae	Faecalibacterium		MGYG000003891_00399	MGYG000003891_00399	5719	23;	23;	1	23	7.04	-			-				-	-		-	-	-	-	-	-	-	SBP_bac_6	COG1840	P	ABC-type Fe3+ transport system, periplasmic component	7.99653	7.76123	6.60955	7.32955	6.96007	7.3548
PG_27149	Phosphomethylpyrimidine synthase	Catalyzes the synthesis of the hydroxymethylpyrimidine phosphate (HMP-P) moiety of thiamine from aminoimidazole ribotide (AIR) in a radical S-adenosyl-L-methionine (SAM)-dependent reaction	thiC	0.358922	0.0317904	*	Bacteria	Bacteria							MGYG000001346_00298;MGYG000000083_01232;MGYG000001313_01589;MGYG000000236_00103;MGYG000000265_02281;MGYG000001661_00705;MGYG000004748_03073;MGYG000004876_03411;MGYG000004876_02423	MGYG000001346_00298	27149;27150	5;2;4;2;4;4;4;4;2;	4;1;3;1;3;3;3;3;1;	9	5	3.52	GO:0005575,GO:0005622,GO:0005623,GO:0005737,GO:0005829,GO:0006725,GO:0006766,GO:0006767,GO:0006772,GO:0006790,GO:0006807,GO:0008150,GO:0008152,GO:0009058,GO:0009110,GO:0009228,GO:0009987,GO:0017144,GO:0018130,GO:0019438,GO:0034641,GO:0042364,GO:0042723,GO:0042724,GO:0044237,GO:0044249,GO:0044271,GO:0044272,GO:0044281,GO:0044283,GO:0044424,GO:0044444,GO:0044464,GO:0046483,GO:0071704,GO:0072527,GO:…	cellular_component;intracellular;cell;cytoplasm;cytosol;cellular aromatic compound metabolic process;vitamin metabolic process;water-soluble vitamin metabolic process;thiamine metabolic process;sulfur compound metabolic process;nitrogen compound metabolic process;biological_process;metabolic process;biosynthetic process;vitamin biosynthetic process;thiamine biosynthetic process;cellular process;d…	cellular_component;cellular_component;cellular_component;cellular_component;cellular_component;biological_process;biological_process;biological_process;biological_process;biological_process;biological_process;biological_process;biological_process;biological_process;biological_process;biological_process;biological_process;biological_process;biological_process;biological_process;biological_process;…	4.1.99.17	Phosphomethylpyrimidine synthase.	5-amino-1-(5-phospho-D-ribosyl)imidazole + S-adenosyl-L-methionine =4-amino-2-methyl-5-(phosphomethyl)pyrimidine + 5'-deoxyadenosine +L-methionine + formate + CO.		ko:K03147	ko00730,ko01100,map00730,map01100	Thiamine metabolism;Metabolic pathways	M00127	R03472	RC03251,RC03252	ko00000,ko00001,ko00002,ko01000	-	-	-	ThiC-associated,ThiC_Rad_SAM	COG0422	H	4-amino-2-methyl-5-hydroxymethylpyrimidine (HMP) synthase ThiC	4.48562	5.77569	6.35822	6.07107	5.06307	6.2824
PG_2806	Chaperone protein DnaK	Heat shock 70 kDa protein	dnaK	0.358544	0.00904587	**	Ruminococcus bromii	Bacteria	Bacillota	Clostridia	Eubacteriales	Oscillospiraceae	Ruminococcus	Ruminococcus bromii	MGYG000000258_00109	MGYG000000258_00109	2806;3863;7336	77;	54;	1	77	8.17	-			-				ko:K04043	ko03018,ko04212,ko05152,map03018,map04212,map05152	RNA degradation;Tuberculosis	-	-	-	ko00000,ko00001,ko03019,ko03029,ko03110,ko04147	1.A.33.1	-	-	HSP70,MreB_Mbl	COG0443	O	Molecular chaperone DnaK (HSP70)	7.31621	8.07927	8.01663	8.52062	8.8231	8.12697
PG_40828	Choloylglycine hydrolase	COG COG3049 Penicillin V acylase and related amidases	cbh	0.358082	0.00799032	**	Ruminococcus bromii	Bacteria	Bacillota	Clostridia	Eubacteriales	Oscillospiraceae	Ruminococcus	Ruminococcus bromii	MGYG000000258_00505;MGYG000002482_00791	MGYG000000258_00505	40828	6;4;	5;3;	2	6	2.34	-			3.5.1.24	Choloylglycine hydrolase.	3-alpha,7-alpha,12-alpha-trihydroxy-5-beta-cholan-24-oylglycine + H(2)O =3-alpha,7-alpha,12-alpha-trihydroxy-5-beta-cholanate + glycine.	Bile salt hydrolase.;Glycocholase.	ko:K01442	ko00120,ko00121,ko01100,map00120,map00121,map01100	Primary bile acid biosynthesis;Secondary bile acid biosynthesis;Metabolic pathways	-	R02797,R03975,R03977,R04486,R04487,R05835	RC00090,RC00096	ko00000,ko00001,ko01000	-	-	-	CBAH	COG3049	MR	Penicillin V acylase or related amidase, Ntn superfamily	6.12744	7.05484	6.6368	7.28975	7.27752	6.33447
PG_12318	Glycerol kinase	Key enzyme in the regulation of glycerol uptake and metabolism. Catalyzes the phosphorylation of glycerol to yield sn- glycerol 3-phosphate	glpK	0.358029	0.00124031	**	Eubacteriales	Bacteria	Bacillota	Clostridia	Eubacteriales				MGYG000002492_02356;MGYG000002670_00126	MGYG000002492_02356	12318	27;17;	10;4;	2	27	5.5	GO:0003674,GO:0003824,GO:0004370,GO:0005975,GO:0006066,GO:0006071,GO:0006793,GO:0006796,GO:0008150,GO:0008152,GO:0009987,GO:0016301,GO:0016310,GO:0016740,GO:0016772,GO:0016773,GO:0019400,GO:0019751,GO:0044237,GO:0044238,GO:0044262,GO:0044281,GO:0071704,GO:1901615	molecular_function;catalytic activity;glycerol kinase activity;carbohydrate metabolic process;alcohol metabolic process;glycerol metabolic process;phosphorus metabolic process;phosphate-containing compound metabolic process;biological_process;metabolic process;cellular process;kinase activity;phosphorylation;transferase activity;transferase activity, transferring phosphorus-containing groups;phos…	molecular_function;molecular_function;molecular_function;biological_process;biological_process;biological_process;biological_process;biological_process;biological_process;biological_process;biological_process;molecular_function;biological_process;molecular_function;molecular_function;molecular_function;biological_process;biological_process;biological_process;biological_process;biological_process;…	2.7.1.30	Glycerol kinase.	ATP + glycerol = ADP + sn-glycerol 3-phosphate.	Glycerokinase.;ATP:glycerol 3-phosphotransferase.	ko:K00864	ko00561,ko01100,ko03320,ko04626,map00561,map01100,map03320,map04626	Glycerolipid metabolism;Metabolic pathways	-	R00847	RC00002,RC00017	ko00000,ko00001,ko01000,ko04147	-	-	-	FGGY_C,FGGY_N,MazG	COG0554	C	Glycerol kinase	6.93266	6.04116	6.33988	6.40066	7.32816	6.58864
PG_9089	Transcription termination/antitermination protein NusG	Participates in transcription elongation, termination and antitermination	nusG	0.35802	0.00526944	**	Ruminococcus bromii	Bacteria	Bacillota	Clostridia	Eubacteriales	Oscillospiraceae	Ruminococcus	Ruminococcus bromii	MGYG000000258_01587	MGYG000000258_01587	9089;19557	12;	11;	1	12	6.15	-			-				ko:K02601	-		-	-	-	ko00000,ko03009,ko03021	-	-	-	KOW,NusG	COG0250	K	Transcription termination/antitermination protein NusG	6.72426	7.31424	7.15348	7.86197	7.80301	7.09696
PG_13672	4-hydroxy-3-methylbut-2-enyl diphosphate reductase	Ribosomal protein S1	ispH	0.357955	0.0406269	*	Ruminococcus bromii	Bacteria	Bacillota	Clostridia	Eubacteriales	Oscillospiraceae	Ruminococcus	Ruminococcus bromii	MGYG000002482_01274	MGYG000002482_01274	13672;8874	55;	6;	1	55	5.28	GO:0003674,GO:0003824,GO:0005488,GO:0005575,GO:0005622,GO:0005623,GO:0005737,GO:0005829,GO:0006081,GO:0006082,GO:0006090,GO:0006629,GO:0006644,GO:0006720,GO:0006793,GO:0006796,GO:0008150,GO:0008152,GO:0008299,GO:0008610,GO:0008654,GO:0009058,GO:0009240,GO:0009987,GO:0016491,GO:0019288,GO:0019637,GO:0019682,GO:0019752,GO:0032787,GO:0042380,GO:0043436,GO:0044237,GO:0044238,GO:0044249,GO:0044255,GO:…	molecular_function;catalytic activity;binding;cellular_component;intracellular;cell;cytoplasm;cytosol;cellular aldehyde metabolic process;organic acid metabolic process;pyruvate metabolic process;lipid metabolic process;phospholipid metabolic process;isoprenoid metabolic process;phosphorus metabolic process;phosphate-containing compound metabolic process;biological_process;metabolic process;isopr…	molecular_function;molecular_function;molecular_function;cellular_component;cellular_component;cellular_component;cellular_component;cellular_component;biological_process;biological_process;biological_process;biological_process;biological_process;biological_process;biological_process;biological_process;biological_process;biological_process;biological_process;biological_process;biological_process;…	1.17.7.4,2.7.4.25	4-hydroxy-3-methylbut-2-enyl diphosphate reductase.;(d)CMP kinase.	(1) Isopentenyl diphosphate + 2 oxidized ferredoxin [iron-sulfur] cluster+ H(2)O = (E)-4-hydroxy-3-methylbut-2-en-1-yl diphosphate + 2 reducedferredoxin [iron-sulfur] cluster + 2 H(+).(2) Dimethylallyl diphosphate + 2 oxidized ferredoxin [iron-sulfur]cluster + H(2)O = (E)-4-hydroxy-3-methylbut-2-en-1-yl diphosphate +2 reduced ferredoxin [iron-sulfur] cluster + 2 H(+).;ATP + (d)CMP = ADP + (d)CDP.	HMBPP reductase.;(E)-4-hydroxy-3-methylbut-2-en-1-yl diphosphate reductase.;Deoxycytidine monophosphokinase.;Deoxycytidylate kinase.;dCMP kinase.	ko:K00945,ko:K02945,ko:K03527	ko00240,ko00900,ko01100,ko01110,ko01130,ko03010,map00240,map00900,map01100,map01110,map01130,map03010	Pyrimidine metabolism;Terpenoid backbone biosynthesis;Metabolic pathways;Biosynthesis of secondary metabolites;Ribosome	M00052,M00096,M00178	R00158,R00512,R01665,R05884,R08210	RC00002,RC01137,RC01487	br01610,ko00000,ko00001,ko00002,ko01000,ko03011	-	-	iECIAI1_1343.ECIAI1_0030,iECW_1372.ECW_m0028,iEKO11_1354.EKO11_3884,iEcHS_1320.EcHS_A0031,iEcolC_1368.EcolC_3626,iIT341.HP0400,iLJ478.TM1444,iPC815.YPO0477,iSFV_1184.SFV_0023,iSF_1195.SF0026,iSFxv_1172.SFxv_0027,iS_1188.S0028,iWFL_1372.ECW_m0028,iYL1228.KPN_00024	Cytidylate_kin,Gmad1,LYTB,PNP_UDP_1,Peptidase_A8,S1,UbiA,polyprenyl_synt	COG0761	I	4-Hydroxy-3-methylbut-2-enyl diphosphate reductase IspH	6.02224	5.69371	7.30116	6.06984	8.15334	5.93011
PG_29279	hypothetical protein	Susd and RagB outer membrane lipoprotein	-	0.357635	0.00699858	**	Prevotella copri	Bacteria	Bacteroidota	Bacteroidia	Bacteroidales	Prevotellaceae	Prevotella	Prevotella copri	MGYG000002080_00770	MGYG000002080_00770	40548;29279	15;	15;	1	15	3.31	-			-				-	-		-	-	-	-	-	-	-	SusD-like,SusD-like_2	COG4198	S	Uncharacterized conserved protein, DUF1015 family	6.48446	6.09122	6.30101	6.10988	7.10773	7.09228
PG_5635	Propionyl-CoA carboxylase beta chain	PFAM carboxyl transferase	pccB	0.357415	0.0117243	*	Faecalibacterium	Bacteria	Bacillota	Clostridia	Eubacteriales	Oscillospiraceae	Faecalibacterium		MGYG000003891_01455	MGYG000003891_01455	5635	22;	22;	1	22	7.06	-			2.1.3.15,6.4.1.3	Acetyl-CoA carboxytransferase.;Propionyl-CoA carboxylase.	[Biotin carboxyl-carrier protein]-N(6)-carboxybiotinyl-L-lysine + acetyl-CoA = [biotin carboxyl-carrier protein]-N(6)-biotinyl-L-lysine + malonyl-CoA.;ATP + propanoyl-CoA + HCO(3)(-) = ADP + phosphate + (S)-methylmalonyl-CoA.	;PCCase.	ko:K01966	ko00280,ko00630,ko00640,ko01100,ko01120,ko01130,ko01200,map00280,map00630,map00640,map01100,map01120,map01130,map01200	Valine, leucine and isoleucine degradation;Glyoxylate and dicarboxylate metabolism;Propanoate metabolism;Metabolic pathways;Microbial metabolism in diverse environments;Carbon metabolism	M00373,M00741	R01859	RC00097,RC00609	ko00000,ko00001,ko00002,ko01000	-	-	-	Carboxyl_trans	COG4799	I	Acetyl-CoA carboxylase, carboxyltransferase component	7.6402	7.55165	6.12498	5.97015	6.79528	7.2384
PG_20562	Glyceraldehyde-3-phosphate dehydrogenase A	Belongs to the glyceraldehyde-3-phosphate dehydrogenase family	gap	0.356596	0.00203491	**	Bacteroidales	Bacteria	Bacteroidota	Bacteroidia	Bacteroidales				MGYG000003681_00790	MGYG000003681_00790	10291;771;767;845;4305;20562;647	48;	2;	1	48	4.27	-			1.2.1.12	Glyceraldehyde-3-phosphate dehydrogenase (phosphorylating).	D-glyceraldehyde 3-phosphate + phosphate + NAD(+) = 3-phospho-D-glyceroylphosphate + NADH.	GAPDH.;Triosephosphate dehydrogenase.;NAD-dependent glyceraldehyde-3-phosphate dehydrogenase.	ko:K00134	ko00010,ko00710,ko01100,ko01110,ko01120,ko01130,ko01200,ko01230,ko04066,ko05010,map00010,map00710,map01100,map01110,map01120,map01130,map01200,map01230,map04066,map05010	Glycolysis / Gluconeogenesis;Carbon fixation in photosynthetic organisms;Metabolic pathways;Biosynthesis of secondary metabolites;Microbial metabolism in diverse environments;Carbon metabolism;Biosynthesis of amino acids	M00001,M00002,M00003,M00165,M00166,M00308,M00552	R01061	RC00149	ko00000,ko00001,ko00002,ko01000,ko04131,ko04147	-	-	-	Gp_dh_C,Gp_dh_N	COG0057	G	Glyceraldehyde-3-phosphate dehydrogenase/erythrose-4-phosphate dehydrogenase	6.0944	5.85128	6.3282	6.08578	6.63516	6.07773
PG_959	Phosphoglycerate kinase	Phosphoglycerate kinase	pgk	0.356354	0.0100746	*	Ruminococcus bromii	Bacteria	Bacillota	Clostridia	Eubacteriales	Oscillospiraceae	Ruminococcus	Ruminococcus bromii	MGYG000000258_00429;MGYG000000089_01321	MGYG000000258_00429	959	81;7;	40;0;	2	81	9.79	-			2.7.2.3,5.3.1.1	Phosphoglycerate kinase.;Triose-phosphate isomerase.	ATP + 3-phospho-D-glycerate = ADP + 3-phospho-D-glyceroyl phosphate.;D-glyceraldehyde 3-phosphate = glycerone phosphate.	;Phosphotriose isomerase.;Triose phosphoisomerase.;Triosephosphate mutase.;Triosephosphate isomerase.	ko:K00927,ko:K01803	ko00010,ko00051,ko00562,ko00710,ko01100,ko01110,ko01120,ko01130,ko01200,ko01230,map00010,map00051,map00562,map00710,map01100,map01110,map01120,map01130,map01200,map01230	Glycolysis / Gluconeogenesis;Fructose and mannose metabolism;Inositol phosphate metabolism;Carbon fixation in photosynthetic organisms;Metabolic pathways;Biosynthesis of secondary metabolites;Microbial metabolism in diverse environments;Carbon metabolism;Biosynthesis of amino acids	M00001,M00002,M00003,M00165,M00166,M00308,M00552	R01015,R01512	RC00002,RC00043,RC00423	ko00000,ko00001,ko00002,ko01000,ko04147	-	-	-	PGK,TIM	COG0126	G	3-phosphoglycerate kinase	7.50109	8.60242	8.03623	8.88605	8.91423	8.03019
PG_32163	hypothetical protein	Carbohydrate kinase, FGGY	araB	0.356275	0.0088138	**	Faecalibacterium	Bacteria	Bacillota	Clostridia	Eubacteriales	Oscillospiraceae	Faecalibacterium		MGYG000003891_02590	MGYG000003891_02590	32163	7;	6;	1	7	3.05	-			-				-	-		-	-	-	-	-	-	-	FGGY_C,FGGY_N	COG1070	G	Sugar (pentulose or hexulose) kinase	6.69055	6.12251	6.00838	6.12837	6.83734	5.92969
PG_13808	Electron transport complex subunit RnfC	Part of a membrane complex involved in electron transport	rnfC	0.355739	0.000851537	***	Faecalibacterium	Bacteria	Bacillota	Clostridia	Eubacteriales	Oscillospiraceae	Faecalibacterium		MGYG000003891_00836	MGYG000003891_00836	13808	14;	14;	1	14	5.25	GO:0005575,GO:0005623,GO:0005886,GO:0016020,GO:0044464,GO:0071944	cellular_component;cell;plasma membrane;membrane;obsolete cell part;cell periphery	cellular_component;cellular_component;cellular_component;cellular_component;cellular_component;cellular_component	-				ko:K03615	-		-	-	-	ko00000	-	-	-	Complex1_51K,Fer4,Fer4_10,Fer4_4,Fer4_7,Fer4_9,RnfC_N,SLBB	COG4656	C	Na+-translocating ferredoxin:NAD+ oxidoreductase RNF, RnfC subunit	7.30309	7.17447	6.43769	6.65983	6.82712	6.725
PG_19620	Beta sliding clamp	Confers DNA tethering and processivity to DNA polymerases and other proteins. Acts as a clamp, forming a ring around DNA (a reaction catalyzed by the clamp-loading complex) which diffuses in an ATP-independent manner freely and bidirectionally along dsDNA. Initially characterized for its ability to contact the catalytic subunit of DNA polymerase III (Pol III), a complex, multichain enzyme respons…	dnaN	0.355615	0.00758624	**	Dialister invisus	Bacteria	Bacillota	Negativicutes	Veillonellales	Veillonellaceae	Dialister	Dialister invisus	MGYG000000411_01055	MGYG000000411_01055	27492;19620	4;	4;	1	4	4.39	-			2.7.7.7	DNA-directed DNA polymerase.	Deoxynucleoside triphosphate + DNA(n) = diphosphate + DNA(n+1).	DNA nucleotidyltransferase (DNA-directed).;DNA-dependent DNA polymerase.	ko:K02338	ko00230,ko00240,ko01100,ko03030,ko03430,ko03440,map00230,map00240,map01100,map03030,map03430,map03440	Purine metabolism;Pyrimidine metabolism;Metabolic pathways;DNA replication;Mismatch repair;Homologous recombination	M00260	R00375,R00376,R00377,R00378	RC02795	ko00000,ko00001,ko00002,ko01000,ko03032,ko03400	-	-	-	DNA_pol3_beta,DNA_pol3_beta_2,DNA_pol3_beta_3	COG0592	L	DNA polymerase III sliding clamp (beta) subunit, PCNA homolog	6.08691	5.56779	5.29042	6.60581	6.34507	6.73887
PG_4737	hypothetical protein	penicillin-binding protein 1A	mrcB	0.354989	0.00591137	**	Ruminococcus bromii	Bacteria	Bacillota	Clostridia	Eubacteriales	Oscillospiraceae	Ruminococcus	Ruminococcus bromii	MGYG000000258_01612;MGYG000000033_01773;MGYG000002702_02037;MGYG000000147_00172;MGYG000002945_02805;MGYG000004520_00201	MGYG000000258_01612	4737;5248	34;2;2;1;1;8;	34;2;2;1;1;8;	6	34	7.34	-			2.4.1.129,3.4.16.4	Peptidoglycan glycosyltransferase.;Serine-type D-Ala-D-Ala carboxypeptidase.	Preferential cleavage: (Ac)(2)-L-Lys-D-Ala-|-D-Ala. Also transpeptidationof peptidyl-alanyl moieties that are N-acyl substituents of D-alanine.;(GlcNAc-(1->4)-Mur2Ac(oyl-L-Ala-gamma-D-Glu-L-Lys-D-Ala-D-Ala))(n)-diphosphoundecaprenol + GlcNAc-(1->4)-Mur2Ac(oyl-L-Ala-gamma-D-Glu-L-Lys-D-Ala-D-Ala)-diphosphoundecaprenol = (GlcNAc-(1->4)-Mur2Ac(oyl-L-Ala-gamma-D-Glu-L-Lys-D-Ala-D-Ala))(n+1)-diphospho…	Peptidoglycan TGase.;Peptidoglycan transglycosylase.;D-alanyl-D-alanine carboxypeptidase.;DD-transpeptidase.;DD-peptidase.;PG-II.;Bactoprenyldiphospho-N-acetylmuramoyl-(N-acetyl-D-glucosaminyl)-;glucosaminyltransferase.;Penicillin binding protein (3 or 1B).;pentapeptide:peptidoglycan N-acetylmuramoyl-N-acetyl-D-	ko:K05366	ko00550,ko01100,ko01501,map00550,map01100,map01501	Peptidoglycan biosynthesis;Metabolic pathways;beta-Lactam resistance	-	-	-	ko00000,ko00001,ko01000,ko01003,ko01011	-	GT51	-	Transgly,Transpeptidase	COG0744	M	Penicillin-binding protein 1B/1F, peptidoglycan transglycosylase/transpeptidase	7.19521	8.09003	7.66221	8.28169	8.2934	7.69912
PG_21184	NAD-dependent malic enzyme	Malic enzyme	maeB	0.354886	0.00501301	**	Butyricicoccus pullicaecorum	Bacteria	Bacillota	Clostridia	Eubacteriales	Clostridiaceae	Butyricicoccus	Butyricicoccus pullicaecorum	MGYG000000743_00339;MGYG000004262_01381;MGYG000003269_01549	MGYG000000743_00339	21184	6;2;2;	5;1;1;	3	6	4.19	-			1.1.1.38	Malate dehydrogenase (oxaloacetate-decarboxylating).	(1) (S)-malate + NAD(+) = pyruvate + CO(2) + NADH.(2) Oxaloacetate = pyruvate + CO(2).	Malic enzyme.;Pyruvic-malic carboxylase.;NAD-malic enzyme.	ko:K00027	ko00620,ko01200,ko02020,map00620,map01200,map02020	Pyruvate metabolism;Carbon metabolism;Two-component system	-	R00214	RC00105	ko00000,ko00001,ko01000	-	-	-	Malic_M,malic	COG0281	C	Malic enzyme	6.67171	6.17883	6.28468	6.01022	6.63874	6.76604
PG_18436	V-type proton ATPase subunit E	Produces ATP from ADP in the presence of a proton gradient across the membrane	atpE	0.354761	0.00532629	**	Ruminococcus bromii	Bacteria	Bacillota	Clostridia	Eubacteriales	Oscillospiraceae	Ruminococcus	Ruminococcus bromii	MGYG000002482_01399	MGYG000002482_01399	18436	8;	2;	1	8	4.55	-			-				ko:K02121	ko00190,ko01100,map00190,map01100	Oxidative phosphorylation;Metabolic pathways	M00159	-	-	ko00000,ko00001,ko00002	3.A.2.2,3.A.2.3	-	-	vATP-synt_E	COG1390	C	Archaeal/vacuolar-type H+-ATPase subunit E/Vma4	6.29418	5.85171	5.97553	6.01986	7.06429	5.52444
PG_30086	Transcription termination/antitermination protein NusA	Participates in both transcription termination and antitermination	nusA	0.354192	0.00441043	**	Ruminococcus bromii	Bacteria	Bacillota	Clostridia	Eubacteriales	Oscillospiraceae	Ruminococcus	Ruminococcus bromii	MGYG000002482_01717;MGYG000002570_01070	MGYG000002482_01717	30086	21;2;	4;2;	2	21	3.24	-			-				ko:K02600	-		-	-	-	ko00000,ko03009,ko03021	-	-	-	KH_5,NusA_N,S1	COG0195	K	Transcription antitermination factor NusA, contains S1 and KH domains	5.86147	5.85229	6.59792	6.13868	7.5443	6.23059
PG_21511	Putative aminotransferase/MSMEI_6121	Transcriptional regulators containing a DNA-binding HTH domain and an aminotransferase domain (MocR family) and their eukaryotic orthologs	-	0.353787	0.00388388	**	Ruminococcus bromii	Bacteria	Bacillota	Clostridia	Eubacteriales	Oscillospiraceae	Ruminococcus	Ruminococcus bromii	MGYG000002482_01589	MGYG000002482_01589	21511	29;	16;	1	29	4.15	-			-				-	-		-	-	-	-	-	-	-	Aminotran_MocR	COG1167	KE	DNA-binding transcriptional regulator, MocR family, contains an aminotransferase domain	6.47415	7.02055	7.07274	6.89292	8.16071	6.75062
PG_5615	50S ribosomal protein L7/L12	Forms part of the ribosomal stalk which helps the ribosome interact with GTP-bound translation factors. Is thus essential for accurate translation	rplL	0.353221	0.00818044	**	Coprococcus eutactus	Bacteria	Bacillota	Clostridia	Eubacteriales	Lachnospiraceae	Coprococcus	Coprococcus eutactus	MGYG000000231_01254;MGYG000003165_00335;MGYG000003640_01218;MGYG000000018_00460;MGYG000000364_02311;MGYG000001707_01470	MGYG000000231_01254	5615	26;18;12;15;17;16;	4;0;0;0;0;0;	6	26	7.07	-			-				ko:K02935	ko03010,map03010	Ribosome	M00178	-	-	br01610,ko00000,ko00001,ko00002,ko03011	-	-	-	Ribosomal_L12,Ribosomal_L12_N	COG0222	J	Ribosomal protein L7/L12	6.25901	5.98969	5.72069	6.20266	6.65419	6.89203
PG_27522	Acryloyl-CoA reductase electron transfer subunit beta	Electron transfer flavoprotein FAD-binding domain	etfA	0.353079	0.00729342	**	Subdoligranulum	Bacteria	Bacillota	Clostridia	Eubacteriales	Oscillospiraceae	Subdoligranulum		MGYG000004732_01392	MGYG000004732_01392	27522	33;	3;	1	33	3.48	-			1.3.1.108	Caffeoyl-CoA reductase.	3-(3,4-dihydroxyphenyl)propanoyl-CoA + 2 NAD(+) + 2 reduced ferredoxin[iron-sulfur] cluster = (2E)-3-(3,4-dihydroxyphenyl)prop-2-enoyl-CoA +2 NADH + 2 oxidized ferredoxin [iron-sulfur] cluster.	Caffeoyl-CoA reductase-Etf complex.;Electron-bifurcating caffeoyl-CoA reductase.	ko:K03522,ko:K22432	-		-	-	-	ko00000,ko01000,ko04147	-	-	-	ETF,ETF_alpha,Fer4,Fer4_4	COG2025	C	Electron transfer flavoprotein, alpha subunit FixB	5.64616	6.75083	5.97668	5.65861	6.49256	6.82858
PG_20780	50S ribosomal protein L18	This is one of the proteins that binds and probably mediates the attachment of the 5S RNA into the large ribosomal subunit, where it forms part of the central protuberance	rplR	0.352728	0.0284371	*	Ruminococcus bromii	Bacteria	Bacillota	Clostridia	Eubacteriales	Oscillospiraceae	Ruminococcus	Ruminococcus bromii	MGYG000002482_00083;MGYG000000258_00297;MGYG000004520_00512	MGYG000002482_00083	20780	10;8;3;	7;5;1;	3	10	4.24	-			-				ko:K02881	ko03010,map03010	Ribosome	M00178,M00179	-	-	br01610,ko00000,ko00001,ko00002,ko03011	-	-	-	Ribosomal_L18p	COG0256	J	Ribosomal protein L18	6.59277	7.21289	7.45425	7.1378	8.26217	7.31742
PG_33485	Protein YhgF	Tex-like protein N-terminal domain	yhgF	0.352344	0.0201702	*	Ruminococcus bromii	Bacteria	Bacillota	Clostridia	Eubacteriales	Oscillospiraceae	Ruminococcus	Ruminococcus bromii	MGYG000002482_00500	MGYG000002482_00500	33484;33485	21;	5;	1	21	2.94	GO:0005575,GO:0005622,GO:0005623,GO:0005737,GO:0005829,GO:0008150,GO:0009314,GO:0009628,GO:0010212,GO:0044424,GO:0044444,GO:0044464,GO:0050896	cellular_component;intracellular;cell;cytoplasm;cytosol;biological_process;response to radiation;response to abiotic stimulus;response to ionizing radiation;obsolete intracellular part;obsolete cytoplasmic part;obsolete cell part;response to stimulus	cellular_component;cellular_component;cellular_component;cellular_component;cellular_component;biological_process;biological_process;biological_process;biological_process;cellular_component;cellular_component;cellular_component;biological_process	-				ko:K06959	-		-	-	-	ko00000	-	-	-	HHH_3,S1,SprT-like,Tex_N,Tex_YqgF	COG2183	K	Transcriptional accessory protein Tex/SPT6	5.75615	6.54034	6.25888	6.66659	6.94068	6.36368
PG_13513	30S ribosomal protein S13	Located at the top of the head of the 30S subunit, it contacts several helices of the 16S rRNA. In the 70S ribosome it contacts the 23S rRNA (bridge B1a) and protein L5 of the 50S subunit (bridge B1b), connecting the 2 subunits	rpsM	0.352175	0.00273269	**	Faecalibacterium	Bacteria	Bacillota	Clostridia	Eubacteriales	Oscillospiraceae	Faecalibacterium		MGYG000003891_01856;MGYG000003311_01176;MGYG000002102_01749;MGYG000003875_00647;MGYG000001747_00539	MGYG000003891_01856	13513	17;6;5;6;5;	7;0;0;0;0;	5	17	5.3	-			-				ko:K02952	ko03010,map03010	Ribosome	M00178,M00179	-	-	br01610,ko00000,ko00001,ko00002,ko03011	-	-	-	Ribosomal_S13	COG0099	J	Ribosomal protein S13	7.22208	7.12172	6.54922	6.11165	7.50187	6.78529
PG_1819	Glutamine synthetase	glutamine synthetase	glnA	0.352077	0.0323126	*	Ruminococcus bromii	Bacteria	Bacillota	Clostridia	Eubacteriales	Oscillospiraceae	Ruminococcus	Ruminococcus bromii	MGYG000002482_00801;MGYG000002841_01750;MGYG000002215_02065	MGYG000002482_00801	1819;1843	154;3;8;	137;2;4;	3	154	8.88	-			6.3.1.2	Glutamine synthetase.	ATP + L-glutamate + NH(3) = ADP + phosphate + L-glutamine.	L-glutamine synthetase.;Glutamate--ammonia ligase.	ko:K01915	ko00220,ko00250,ko00630,ko00910,ko01100,ko01120,ko01230,ko02020,ko04217,ko04724,ko04727,map00220,map00250,map00630,map00910,map01100,map01120,map01230,map02020,map04217,map04724,map04727	Arginine biosynthesis;Alanine, aspartate and glutamate metabolism;Glyoxylate and dicarboxylate metabolism;Nitrogen metabolism;Metabolic pathways;Microbial metabolism in diverse environments;Biosynthesis of amino acids;Two-component system	-	R00253	RC00010,RC02798	ko00000,ko00001,ko01000,ko04147	-	-	-	GSIII_N,Gln-synt_C	COG3968	E	Glutamine synthetase type III	7.78503	8.70435	7.85478	8.54994	9.4978	8.40536
PG_1395	Propanediol utilization protein PduA	COG COG4577 Carbon dioxide concentrating mechanism carboxysome shell protein	-	0.352028	0.00191358	**	Eubacteriales	Bacteria	Bacillota	Clostridia	Eubacteriales				MGYG000000249_01483;MGYG000004799_00497;MGYG000001528_00662;MGYG000002772_00612	MGYG000000249_01483	1395;2435;4873	21;14;19;19;	9;2;7;7;	4	21	9.27	-			-				-	-		-	-	-	-	-	-	-	BMC	COG4577	QC	Carboxysome shell and ethanolamine utilization microcompartment protein CcmL/EutN	7.45143	7.98228	6.87641	7.82293	7.38046	7.75249
PG_24475	hypothetical protein	-	-	0.351817	0.00286404	**	Ruminococcus bromii	Bacteria	Bacillota	Clostridia	Eubacteriales	Oscillospiraceae	Ruminococcus	Ruminococcus bromii	MGYG000000258_01976	MGYG000000258_01976	34524;24475	7;	7;	1	7	3.8	-			-				-	-		-	-	-	-	-	-	-	-				6.51097	7.26616	7.30728	7.27791	7.64979	6.80795
PG_30548	Lactaldehyde reductase	Iron-containing alcohol dehydrogenase	-	0.351798	0.00269928	**	Parolsenella catena	Bacteria	Actinomycetota	Coriobacteriia	Coriobacteriales	Atopobiaceae	Parolsenella	Parolsenella catena	MGYG000003298_00763	MGYG000003298_00763	30548	12;	7;	1	12	3.19	-			1.1.1.1,1.1.1.77	Alcohol dehydrogenase.;Lactaldehyde reductase.	(1) A primary alcohol + NAD(+) = an aldehyde + NADH.(2) A secondary alcohol + NAD(+) = a ketone + NADH.;(1) (R)-propane-1,2-diol + NAD(+) = (R)-lactaldehyde + NADH.(2) (S)-propane-1,2-diol + NAD(+) = (S)-lactaldehyde + NADH.	Aldehyde reductase.;Propanediol oxidoreductase.	ko:K00001,ko:K00048	ko00010,ko00071,ko00350,ko00625,ko00626,ko00630,ko00640,ko00830,ko00980,ko00982,ko01100,ko01110,ko01120,ko01130,ko01220,map00010,map00071,map00350,map00625,map00626,map00630,map00640,map00830,map00980,map00982,map01100,map01110,map01120,map01130,map01220	Glycolysis / Gluconeogenesis;Fatty acid degradation;Tyrosine metabolism;Chloroalkane and chloroalkene degradation;Naphthalene degradation;Glyoxylate and dicarboxylate metabolism;Propanoate metabolism;Retinol metabolism;Metabolism of xenobiotics by cytochrome P450;Drug metabolism - cytochrome P450;Metabolic pathways;Biosynthesis of secondary metabolites;Microbial metabolism in diverse environments…	-	R00623,R00754,R01781,R02124,R02257,R04805,R04880,R05233,R05234,R06917,R06927,R07105,R08281,R08306,R08310	RC00050,RC00087,RC00088,RC00099,RC00116,RC00649,RC01734,RC02273	ko00000,ko00001,ko01000	-	-	-	Fe-ADH	COG1454	C	Alcohol dehydrogenase, class IV	6.27999	6.2435	6.16895	6.11424	6.82867	5.49257
PG_15454	Isocitrate dehydrogenase [NADP]	Belongs to the isocitrate and isopropylmalate dehydrogenases family	icd	0.351693	0.00632621	**	Eubacteriales	Bacteria	Bacillota	Clostridia	Eubacteriales				MGYG000002528_00841;MGYG000002192_00335;MGYG000002992_01289;MGYG000000065_01215;MGYG000000250_01570;MGYG000000404_00944;MGYG000004558_02517;MGYG000001380_00113;MGYG000002393_02128	MGYG000002528_00841	15454	20;7;6;7;8;8;6;9;7;	4;0;0;0;0;1;0;0;0;	9	20	4.99	-			1.1.1.42	Isocitrate dehydrogenase (NADP(+)).	Isocitrate + NADP(+) = 2-oxoglutarate + CO(2) + NADPH.	NADP-specific isocitrate dehydrogenase.;NADP(+)-ICDH.;IDH.;NADP(+)-IDH.;NADP isocitric dehydrogenase.;Triphosphopyridine nucleotide-linked isocitrate dehydrogenase-;Isocitrate dehydrogenase (NADP).;Isocitrate dehydrogenase (NADP-dependent).;NADP-linked isocitrate dehydrogenase.;NADP-dependent isocitrate dehydrogenase.;Oxalosuccinate decarboxylase.;NADP(+)-linked isocitrate dehydrogenase.;NADP-dep…	ko:K00031	ko00020,ko00480,ko00720,ko01100,ko01110,ko01120,ko01130,ko01200,ko01210,ko01230,ko04146,map00020,map00480,map00720,map01100,map01110,map01120,map01130,map01200,map01210,map01230,map04146	Citrate cycle (TCA cycle);Glutathione metabolism;Carbon fixation pathways in prokaryotes;Metabolic pathways;Biosynthesis of secondary metabolites;Microbial metabolism in diverse environments;Carbon metabolism;2-Oxocarboxylic acid metabolism;Biosynthesis of amino acids	M00009,M00010,M00173,M00740	R00267,R00268,R01899	RC00001,RC00084,RC00114,RC00626,RC02801	br01601,ko00000,ko00001,ko00002,ko01000	-	-	-	Iso_dh	COG0538	C	Isocitrate dehydrogenase	6.8722	6.14264	6.15696	6.22737	6.10561	5.66995
PG_26149	Ornithine carbamoyltransferase	Sulfatase	-	0.351224	0.0061063	**	Akkermansia muciniphila	Bacteria	Verrucomicrobiota	Verrucomicrobiae	Verrucomicrobiales	Akkermansiaceae	Akkermansia	Akkermansia muciniphila	MGYG000001881_01991;MGYG000002454_00957	MGYG000001881_01991	26149	4;3;	4;3;	2	4	3.62	-			-				-	-		-	-	-	-	-	-	-	DUF4976,Sulfatase	COG3119	P	Arylsulfatase A or related enzyme, AlkP superfamily	5.71968	5.85326	6.37063	5.88961	6.29222	5.81074
PG_6691	30S ribosomal protein S2	Belongs to the universal ribosomal protein uS2 family	rpsB	0.350941	0.00897145	**	Oscillospiraceae	Bacteria	Bacillota	Clostridia	Eubacteriales	Oscillospiraceae			MGYG000004262_02325;MGYG000004784_00014	MGYG000004262_02325	5617;6691	39;4;	4;1;	2	39	6.74	-			-				ko:K02967	ko03010,map03010	Ribosome	M00178,M00179	-	-	br01610,ko00000,ko00001,ko00002,ko03011	-	-	-	Ribosomal_S2	COG0052	J	Ribosomal protein S2	5.7657	6.40241	6.44773	6.34573	6.0642	7.16576
PG_6177	Cyclodextrin-binding protein	COG COG1653 ABC-type sugar transport system, periplasmic component	-	0.350804	0.0145039	*	Eubacteriales	Bacteria	Bacillota	Clostridia	Eubacteriales				MGYG000001374_02347	MGYG000001374_02347	6175;6177	27;	12;	1	27	6.89	-			-				ko:K10200	ko02010,map02010	ABC transporters	M00205	-	-	ko00000,ko00001,ko00002,ko02000	3.A.1.1.18	-	-	SBP_bac_1,SBP_bac_8,TAT_signal	COG1653	G	ABC-type glycerol-3-phosphate transport system, periplasmic component	7.0732	7.18551	7.50076	7.78546	7.56422	7.23694
PG_13002	hypothetical protein	Psort location Cytoplasmic, score 8.87	-	0.350761	0.0288691	*	Ruminococcus bromii	Bacteria	Bacillota	Clostridia	Eubacteriales	Oscillospiraceae	Ruminococcus	Ruminococcus bromii	MGYG000002482_00242	MGYG000002482_00242	13002	7;	6;	1	7	5.39	-			-				-	-		-	-	-	-	-	-	-	CW_binding_1,Peptidase_C39_2	COG4990	R	Predicted cysteine peptidase, C39 family	5.93794	7.28396	6.84216	7.53692	7.79318	6.73569
PG_22700	hypothetical protein	GTPase that associates with the 50S ribosomal subunit and may have a role during protein synthesis or ribosome biogenesis	hflX	0.350662	0.0140927	*	Ruminococcus bromii	Bacteria	Bacillota	Clostridia	Eubacteriales	Oscillospiraceae	Ruminococcus	Ruminococcus bromii	MGYG000000258_01605;MGYG000002482_00773	MGYG000000258_01605;MGYG000002482_00773	22700	3;3;	3;3;	2	3	4.01	-			-				ko:K03665	-		-	-	-	ko00000,ko03009	-	-	-	GTP-bdg_M,GTP-bdg_N,MMR_HSR1	COG2262	J	50S ribosomal subunit-associated GTPase HflX	5.41452	6.99199	6.14334	7.50017	6.84297	6.38659
PG_14997	hypothetical protein	Thi4 family	-	0.350347	0.00983625	**	Pseudobutyrivibrio xylanivorans	Bacteria	Bacillota	Clostridia	Eubacteriales	Lachnospiraceae	Pseudobutyrivibrio	Pseudobutyrivibrio xylanivorans	MGYG000002072_00705	MGYG000002072_00705	14997	10;	5;	1	10	5.05	-			1.3.5.1,1.3.5.4	Succinate dehydrogenase (quinone).;Fumarate reductase (quinol).	Succinate + a quinone = fumarate + a quinol.	Succinic dehydrogenase.;Succinate dehydrogenase (menaquinone).;Fumarate reductase (menaquinone).;Succinate dehydrogenase (ubiquinone).	ko:K00239,ko:K00244	ko00020,ko00190,ko00620,ko00650,ko00720,ko01100,ko01110,ko01120,ko01130,ko01200,ko02020,ko05134,map00020,map00190,map00620,map00650,map00720,map01100,map01110,map01120,map01130,map01200,map02020,map05134	Citrate cycle (TCA cycle);Oxidative phosphorylation;Pyruvate metabolism;Butanoate metabolism;Carbon fixation pathways in prokaryotes;Metabolic pathways;Biosynthesis of secondary metabolites;Microbial metabolism in diverse environments;Carbon metabolism;Two-component system;Legionellosis	M00009,M00011,M00149,M00150,M00173,M00374,M00376	R02164	RC00045	ko00000,ko00001,ko00002,ko01000	-	-	-	FAD_binding_2,FMN_bind	COG1053	C	Succinate dehydrogenase/fumarate reductase, flavoprotein subunit	6.14126	6.3667	6.8338	6.22785	6.31299	6.33355
PG_15341	Phosphoribosylformylglycinamidine cyclo-ligase	Phosphoribosylformylglycinamidine cyclo-ligase	purM	0.350243	0.00163288	**	Ruminococcus bromii	Bacteria	Bacillota	Clostridia	Eubacteriales	Oscillospiraceae	Ruminococcus	Ruminococcus bromii	MGYG000000258_01160;MGYG000002736_01427	MGYG000000258_01160	15341;18926	22;5;	16;1;	2	22	5	-			6.3.3.1	Phosphoribosylformylglycinamidine cyclo-ligase.	ATP + 2-(formamido)-N(1)-(5-phospho-D-ribosyl)acetamidine = ADP +phosphate + 5-amino-1-(5-phospho-D-ribosyl)imidazole.	AIRS.;Phosphoribosyl-aminoimidazole synthetase.;AIR synthetase.;Phosphoribosylaminoimidazole synthetase.;AIR synthase.	ko:K01933	ko00230,ko01100,ko01110,ko01130,map00230,map01100,map01110,map01130	Purine metabolism;Metabolic pathways;Biosynthesis of secondary metabolites	M00048	R04208	RC01100	ko00000,ko00001,ko00002,ko01000	-	-	-	AIRS,AIRS_C	COG0150	F	Phosphoribosylaminoimidazole (AIR) synthetase	6.26061	7.03229	6.86138	7.47099	7.58523	6.9344
PG_4678	hypothetical protein	ABC transporter substrate-binding protein PnrA-like	tmpC	0.34968	0.024064	*	Oscillibacter	Bacteria	Bacillota	Clostridia	Eubacteriales	Oscillospiraceae	Oscillibacter		MGYG000000370_00271	MGYG000000370_00271	43368;30442;4678;16099;5118	20;	7;	1	20	7.37	-			-				ko:K07335	-		-	-	-	ko00000	-	-	-	Bmp,TAT_signal	COG1744	T	Lipoprotein Med, regulator of KinD/Spo0A, PBP1-ABC superfamily, includes NupN	6.95243	7.84751	7.30677	6.7378	6.43435	7.2611
PG_14014	V-type sodium ATPase subunit D	Produces ATP from ADP in the presence of a proton gradient across the membrane	atpD	0.349584	0.00284301	**	Ruminococcus bromii	Bacteria	Bacillota	Clostridia	Eubacteriales	Oscillospiraceae	Ruminococcus	Ruminococcus bromii	MGYG000002482_01327;MGYG000000251_01699	MGYG000002482_01327	16889;14014	14;1;	12;1;	2	14	5.21	-			-				ko:K02120	ko00190,ko01100,map00190,map01100	Oxidative phosphorylation;Metabolic pathways	M00159	-	-	ko00000,ko00001,ko00002	3.A.2.2,3.A.2.3	-	-	ATP-synt_D	COG1394	C	Archaeal/vacuolar-type H+-ATPase subunit D/Vma8	6.64022	7.11069	6.8247	7.38415	7.85307	6.75508
PG_2018	DNA-directed RNA polymerase subunit alpha	DNA-dependent RNA polymerase catalyzes the transcription of DNA into RNA using the four ribonucleoside triphosphates as substrates	rpoA	0.349503	0.00490028	**	Ruminococcus bromii	Bacteria	Bacillota	Clostridia	Eubacteriales	Oscillospiraceae	Ruminococcus	Ruminococcus bromii	MGYG000000258_00310	MGYG000000258_00310	2018	47;	33;	1	47	8.7	-			2.7.7.6	DNA-directed RNA polymerase.	Nucleoside triphosphate + RNA(n) = diphosphate + RNA(n+1).	RNA nucleotidyltransferase (DNA-directed).;RNA polymerase II.;DNA-dependent RNA polymerase.;RNA polymerase I.;RNA polymerase III.	ko:K03040	ko00230,ko00240,ko01100,ko03020,map00230,map00240,map01100,map03020	Purine metabolism;Pyrimidine metabolism;Metabolic pathways;RNA polymerase	M00183	R00435,R00441,R00442,R00443	RC02795	br01611,ko00000,ko00001,ko00002,ko01000,ko03021,ko03400	-	-	-	RNA_pol_A_CTD,RNA_pol_A_bac,RNA_pol_L	COG0202	K	DNA-directed RNA polymerase, alpha subunit/40 kD subunit	6.93857	7.99952	7.808	8.3216	8.622	7.71336
PG_4919	Dihydroorotate dehydrogenase B (NAD(+)), electron transfer subunit	Iron-sulfur cluster binding domain of dihydroorotate dehydrogenase B	nfnA	0.349405	0.00832722	**	Ruminococcus bromii	Bacteria	Bacillota	Clostridia	Eubacteriales	Oscillospiraceae	Ruminococcus	Ruminococcus bromii	MGYG000000258_01913;MGYG000004475_01351;MGYG000000959_00126;MGYG000000089_00314;MGYG000004520_00464	MGYG000000258_01913	4919;5625	32;2;5;5;7;	29;2;4;4;7;	5	32	7.28	-			1.18.1.2,1.19.1.1	Ferredoxin--NADP(+) reductase.;Flavodoxin--NADP(+) reductase.	2 reduced ferredoxin + NADP(+) + H(+) = 2 oxidized ferredoxin + NADPH.;Reduced flavodoxin + NADP(+) = oxidized flavodoxin + NADPH.	;FPR.	ko:K00528,ko:K16951	ko00920,ko01120,map00920,map01120	Sulfur metabolism;Microbial metabolism in diverse environments	-	R00858,R10146,R10159	RC00065	ko00000,ko00001,ko01000	-	-	-	DHODB_Fe-S_bind,FAD_binding_6,NAD_binding_1	COG0543	HC	NAD(P)H-flavin reductase	7.13808	7.87677	7.60381	8.27697	8.10238	7.49375
PG_4126	60 kDa chaperonin	Prevents misfolding and promotes the refolding and proper assembly of unfolded polypeptides generated under stress conditions	groL	0.349332	0.0281759	*	Paenibacillus thiaminolyticus	Bacteria	Bacillota	Bacilli	Bacillales	Paenibacillaceae	Paenibacillus	Paenibacillus thiaminolyticus	MGYG000000450_02066;MGYG000004849_01344	MGYG000000450_02066	244;1098;9365;3787;3522;674;14167;4630;5289;14482;10730;15533;110;4994;4126;199;5130;352;5699;13447;16413;3062;6201;190;938;2533;10030;6400;1178;395;12748;8053;4976;102;2035;287;13038;5128;4494;6397;8561;17562;107;15272;318;3215;763;2226;2598;2803;2943;13502;9004;14954;5181;108;3183;11519;1876;5583;2368;4786;890;11429;2926;4488;126;2756;5400;8791;770;4076;1445	47;20;	7;0;	2	47	7.58	GO:0005575,GO:0005622,GO:0005623,GO:0005737,GO:0044424,GO:0044464	cellular_component;intracellular;cell;cytoplasm;obsolete intracellular part;obsolete cell part	cellular_component;cellular_component;cellular_component;cellular_component;cellular_component;cellular_component	-				ko:K04077	ko03018,ko04212,ko04940,ko05134,ko05152,map03018,map04212,map04940,map05134,map05152	RNA degradation;Legionellosis;Tuberculosis	-	-	-	ko00000,ko00001,ko03019,ko03029,ko03110,ko04147	-	-	-	Cpn60_TCP1	COG0459	O	Chaperonin GroEL (HSP60 family)	6.49094	6.27349	6.542	6.26641	6.81895	6.06597
PG_36556	Lactaldehyde reductase	alcohol dehydrogenase	fucO	0.348605	0.00836685	**	Coprococcus eutactus	Bacteria	Bacillota	Clostridia	Eubacteriales	Lachnospiraceae	Coprococcus	Coprococcus eutactus	MGYG000000364_00976	MGYG000000364_00976	36556	10;	7;	1	10	2.69	-			1.1.1.77	Lactaldehyde reductase.	(1) (R)-propane-1,2-diol + NAD(+) = (R)-lactaldehyde + NADH.(2) (S)-propane-1,2-diol + NAD(+) = (S)-lactaldehyde + NADH.	Propanediol oxidoreductase.	ko:K00048	ko00630,ko00640,ko01120,map00630,map00640,map01120	Glyoxylate and dicarboxylate metabolism;Propanoate metabolism;Microbial metabolism in diverse environments	-	R01781,R02257	RC00087,RC00099	ko00000,ko00001,ko01000	-	-	-	Fe-ADH	COG1454	C	Alcohol dehydrogenase, class IV	6.01351	6.34407	7.10824	6.49247	6.35663	6.30902
PG_7521	Negative regulator of genetic competence ClpC/MecB	Part of a stress-induced multi-chaperone system, it is involved in the recovery of the cell from heat-induced damage, in cooperation with DnaK, DnaJ and GrpE	clpC	0.348582	0.00583256	**	Ruminococcus bromii	Bacteria	Bacillota	Clostridia	Eubacteriales	Oscillospiraceae	Ruminococcus	Ruminococcus bromii	MGYG000000258_00471;MGYG000004885_00467;MGYG000000390_00379;MGYG000000388_00197	MGYG000000258_00471	7521;8203	79;3;5;9;	52;0;3;0;	4	79	6.52	-			-				ko:K03696	ko01100,map01100	Metabolic pathways	-	-	-	ko00000,ko03110	-	-	-	AAA,AAA_2,ClpB_D2-small,Clp_N,UVR	COG0542	O	ATP-dependent Clp protease, ATP-binding subunit ClpA	7.4589	7.95516	7.45624	8.22214	8.51215	8.24329
PG_22762	hypothetical protein	SusD family	-	0.348499	0.0275448	*	Bacteroidales	Bacteria	Bacteroidota	Bacteroidia	Bacteroidales				MGYG000001364_00880	MGYG000001364_00880	22762	10;	10;	1	10	4	-			-				ko:K21572	-		-	-	-	ko00000,ko02000	8.A.46.1,8.A.46.3	-	-	SusD-like_3,SusD_RagB	COG1435	F	Thymidine kinase	6.45651	6.45824	6.65356	6.65643	6.60943	6.52833
PG_26571	V-type sodium ATPase subunit D	Negative regulator of class I heat shock genes (grpE- dnaK-dnaJ and groELS operons). Prevents heat-shock induction of these operons	hrcA	0.348414	0.00557604	**	Bacteria	Bacteria							MGYG000000258_00683;MGYG000004520_01011;MGYG000002482_01404	MGYG000000258_00683	26571	7;2;6;	6;2;5;	3	7	3.58	-			-				ko:K03705	-		-	-	-	ko00000,ko03000	-	-	-	HTH_11,HTH_DeoR,HrcA,HrcA_DNA-bdg	COG1420	K	Transcriptional regulator of heat shock response	6.92753	6.6106	6.12845	6.91971	6.98116	6.3545
PG_8884	Tryptophan synthase beta chain	The beta subunit is responsible for the synthesis of L- tryptophan from indole and L-serine	trpB	0.348249	0.00239477	**	Bacteroidales	Bacteria	Bacteroidota	Bacteroidia	Bacteroidales				MGYG000001306_01910	MGYG000001306_01910	9111;8884;7553	15;	3;	1	15	6.2	-			4.2.1.20	Tryptophan synthase.	L-serine + 1-C-(indol-3-yl)glycerol 3-phosphate = L-tryptophan +D-glyceraldehyde 3-phosphate + H(2)O.	Indoleglycerol phosphate aldolase.;Tryptophan synthetase.;Tryptophan desmolase.;L-tryptophan synthetase.	ko:K06001	ko00260,ko00400,ko01100,ko01110,ko01130,ko01230,map00260,map00400,map01100,map01110,map01130,map01230	Glycine, serine and threonine metabolism;Phenylalanine, tyrosine and tryptophan biosynthesis;Metabolic pathways;Biosynthesis of secondary metabolites;Biosynthesis of amino acids	M00023	R00674,R02340,R02722	RC00209,RC00210,RC00700,RC00701,RC02868	ko00000,ko00001,ko00002,ko01000	-	-	-	PALP	COG1350	E	Predicted alternative tryptophan synthase beta-subunit (paralog of TrpB)	6.56485	5.77601	6.4121	5.70145	5.92809	5.89913
PG_35843	Trifunctional nucleotide phosphoesterase protein YfkN	5'-nucleotidase, C-terminal domain	ushA	0.3481	0.015356	*	Oscillibacter	Bacteria	Bacillota	Clostridia	Eubacteriales	Oscillospiraceae	Oscillibacter		MGYG000002882_01679	MGYG000002882_01679	35843	16;	5;	1	16	2.75	-			3.1.3.5,3.6.1.45	5'-nucleotidase.;UDP-sugar diphosphatase.	UDP-sugar + H(2)O = UMP + alpha-D-aldose 1-phosphate.;A 5'-ribonucleotide + H(2)O = a ribonucleoside + phosphate.	;UDP-sugar pyrophosphatase.;Nucleosidediphosphate-sugar diphosphatase.;Nucleosidediphosphate-sugar pyrophosphatase.;UDP-sugar hydrolase.	ko:K11751	ko00230,ko00240,ko00760,ko01100,ko01110,map00230,map00240,map00760,map01100,map01110	Purine metabolism;Pyrimidine metabolism;Nicotinate and nicotinamide metabolism;Metabolic pathways;Biosynthesis of secondary metabolites	-	R00183,R00511,R00963,R01126,R01227,R01569,R01664,R01968,R02088,R02102,R02323,R02719,R03346	RC00017	ko00000,ko00001,ko01000	-	-	-	5_nucleotid_C,Abhydrolase_1,Cu_amine_oxidN1,Gram_pos_anchor,IU_nuc_hydro,LTD,LysM,Metallophos,Peptidase_S9,SLH,TAT_signal	COG0737	FV	2',3'-cyclic-nucleotide 2'-phosphodiesterase/5'- or 3'-nucleotidase, 5'-nucleotidase family	6.16548	5.85204	5.48302	6.97955	6.37268	5.83715
PG_2955	Serine--tRNA ligase	Catalyzes the attachment of serine to tRNA(Ser). Is also able to aminoacylate tRNA(Sec) with serine, to form the misacylated tRNA L-seryl-tRNA(Sec), which will be further converted into selenocysteinyl-tRNA(Sec)	serS	0.347841	0.000201288	***	Faecalibacterium	Bacteria	Bacillota	Clostridia	Eubacteriales	Oscillospiraceae	Faecalibacterium		MGYG000003891_00547	MGYG000003891_00547	2955	39;	19;	1	39	8.1	-			6.1.1.11	Serine--tRNA ligase.	(1) ATP + L-serine + tRNA(Ser) = AMP + diphosphate + L-seryl-tRNA(Ser).(2) ATP + L-serine + tRNA(Sec) = AMP + diphosphate + L-seryl-tRNA(Sec).	Seryl-transfer RNA synthetase.;Seryl-tRNA synthetase.;SerRS.;Serine translase.;Seryl-transfer ribonucleic acid synthetase.;Seryl-transfer ribonucleate synthetase.	ko:K01875	ko00970,map00970	Aminoacyl-tRNA biosynthesis	M00359,M00360	R03662,R08218	RC00055,RC00523	ko00000,ko00001,ko00002,ko01000,ko01007,ko03016	-	-	-	Seryl_tRNA_N,tRNA-synt_2b	COG0172	J	Seryl-tRNA synthetase	7.28741	7.15461	6.72467	6.51579	6.97515	6.75126
PG_8794	Adenylosuccinate lyase	Belongs to the lyase 1 family. Adenylosuccinate lyase subfamily	purB	0.346995	0.00562203	**	Ruminococcus bromii	Bacteria	Bacillota	Clostridia	Eubacteriales	Oscillospiraceae	Ruminococcus	Ruminococcus bromii	MGYG000000258_01214;MGYG000004680_03300;MGYG000002711_00311;MGYG000002052_00759;MGYG000000118_01136;MGYG000001688_02067;MGYG000003013_01826	MGYG000000258_01214	8243;8794	34;5;5;5;5;7;5;	4;0;0;0;0;0;0;	7	34	6.22	-			4.3.2.2	Adenylosuccinate lyase.	(1) N(6)-(1,2-dicarboxyethyl)AMP = fumarate + AMP.(2) (S)-2-(5-amino-1-(5-phospho-D-ribosyl)imidazole-4-carboxamido)succinate = fumarate + 5-amino-1-(5-phospho-D-ribosyl)imidazole-4-carboxamide.	Succino AMP-lyase.;Adenylosuccinase.	ko:K01756	ko00230,ko00250,ko01100,ko01110,ko01130,map00230,map00250,map01100,map01110,map01130	Purine metabolism;Alanine, aspartate and glutamate metabolism;Metabolic pathways;Biosynthesis of secondary metabolites	M00048,M00049	R01083,R04559	RC00379,RC00444,RC00445	ko00000,ko00001,ko00002,ko01000	-	-	-	ADSL_C,Lyase_1	COG0015	F	Adenylosuccinate lyase	5.78715	5.79195	5.64624	6.38826	7.20648	6.00931
PG_17266	hypothetical protein	unfolded protein binding	-	0.346835	0.02097	*	Phocaeicola coprocola DSM 17136	Bacteria	Bacteroidota	Bacteroidia	Bacteroidales		Phocaeicola	Phocaeicola coprocola	MGYG000001306_02453	MGYG000001306_02453	17266	34;	31;	1	34	4.72	-			-				-	-		-	-	-	-	-	-	-	Porin_O_P	COG1730	O	Prefoldin subunit 5	6.95734	6.78547	6.75109	6.70938	7.04117	7.07165
PG_2495	Ketol-acid reductoisomerase (NADP(+))	Involved in the biosynthesis of branched-chain amino acids (BCAA). Catalyzes an alkyl-migration followed by a ketol- acid reduction of (S)-2-acetolactate (S2AL) to yield (R)-2,3- dihydroxy-isovalerate. In the isomerase reaction, S2AL is rearranged via a Mg-dependent methyl migration to produce 3- hydroxy-3-methyl-2-ketobutyrate (HMKB). In the reductase reaction, this 2-ketoacid undergoes a metal-…	ilvC	0.346753	0.0267755	*	Catenibacterium mitsuokai DSM 15897	Bacteria	Bacillota	Erysipelotrichia	Erysipelotrichales	Coprobacillaceae	Catenibacterium	Catenibacterium mitsuokai	MGYG000001315_02512	MGYG000001315_02512	1161;1559;3889;3300;9836;2738;9583;14198;6274;1461;2976;5911;987;757;4946;8432;1711;790;4017;2495;3583;5353;3094;1483;1353;1192;1196;3222;1885;1189;4081;1111;18840;18006;1807;1588;1169;1508;791;4256;5991	88;	4;	1	88	8.37	-			1.1.1.86	Ketol-acid reductoisomerase (NADP(+)).	(1) (2R)-2,3-dihydroxy-3-methylbutanoate + NADP(+) = (2S)-2-hydroxy-2-methyl-3-oxobutanoate + NADPH.(2) (2R,3R)-2,3-dihydroxy-3-methylpentanoate + NADP(+) = (S)-2-hydroxy-2-ethyl-3-oxobutanoate + NADPH.	Dihydroxyisovalerate dehydrogenase (isomerizing).;Alpha-keto-beta-hydroxylacyl reductoisomerase.;Acetohydroxy acid isomeroreductase.	ko:K00053	ko00290,ko00770,ko01100,ko01110,ko01130,ko01210,ko01230,map00290,map00770,map01100,map01110,map01130,map01210,map01230	Valine, leucine and isoleucine biosynthesis;Pantothenate and CoA biosynthesis;Metabolic pathways;Biosynthesis of secondary metabolites;2-Oxocarboxylic acid metabolism;Biosynthesis of amino acids	M00019,M00570	R03051,R04439,R04440,R05068,R05069,R05071	RC00726,RC00836,RC00837,RC01726	ko00000,ko00001,ko00002,ko01000	-	-	iHN637.CLJU_RS10005,iHN637.CLJU_RS10010	IlvC,IlvN	COG0059	EH	Ketol-acid reductoisomerase	5.69103	6.32221	5.73765	6.38294	5.85708	5.55539
PG_21126	Protein translocase subunit SecA	Part of the Sec protein translocase complex. Interacts with the SecYEG preprotein conducting channel. Has a central role in coupling the hydrolysis of ATP to the transfer of proteins into and across the cell membrane, serving as an ATP-driven molecular motor driving the stepwise translocation of polypeptide chains across the membrane	secA	0.346452	0.00844912	**	Prevotella copri	Bacteria	Bacteroidota	Bacteroidia	Bacteroidales	Prevotellaceae	Prevotella	Prevotella copri	MGYG000004456_01000	MGYG000004456_01000	21126;20253;7879	77;	12;	1	77	4.2	GO:0000166,GO:0003674,GO:0003824,GO:0005215,GO:0005488,GO:0005524,GO:0005575,GO:0005622,GO:0005623,GO:0005737,GO:0005829,GO:0005886,GO:0005887,GO:0006810,GO:0008104,GO:0008144,GO:0008150,GO:0008320,GO:0008565,GO:0015031,GO:0015399,GO:0015405,GO:0015440,GO:0015450,GO:0015462,GO:0015833,GO:0016020,GO:0016021,GO:0016462,GO:0016787,GO:0016817,GO:0016818,GO:0016887,GO:0017076,GO:0017111,GO:0022804,GO:…	nucleotide binding;molecular_function;catalytic activity;transporter activity;binding;ATP binding;cellular_component;intracellular;cell;cytoplasm;cytosol;plasma membrane;integral component of plasma membrane;transport;protein localization;drug binding;biological_process;protein transmembrane transporter activity;obsolete protein transporter activity;protein transport;primary active transmembrane …	molecular_function;molecular_function;molecular_function;molecular_function;molecular_function;molecular_function;cellular_component;cellular_component;cellular_component;cellular_component;cellular_component;cellular_component;cellular_component;biological_process;biological_process;molecular_function;biological_process;molecular_function;molecular_function;biological_process;molecular_function;…	-				ko:K03070	ko02024,ko03060,ko03070,map02024,map03060,map03070	Quorum sensing;Protein export;Bacterial secretion system	M00335	-	-	ko00000,ko00001,ko00002,ko02044	3.A.5.1,3.A.5.10,3.A.5.2,3.A.5.4	-	-	Helicase_C,SEC-C,SecA_DEAD,SecA_PP_bind,SecA_SW	COG0653	U	Preprotein translocase subunit SecA (ATPase, RNA helicase)	6.69867	5.65236	6.45983	6.08711	6.59376	6.4184
PG_1949	hypothetical protein	PFAM pfkB family carbohydrate kinase	-	0.346195	0.010786	*	Faecalibacterium	Bacteria	Bacillota	Clostridia	Eubacteriales	Oscillospiraceae	Faecalibacterium		MGYG000003891_00283	MGYG000003891_00283	1949	22;	22;	1	22	8.76	-			2.7.1.45	2-dehydro-3-deoxygluconokinase.	ATP + 2-dehydro-3-deoxy-D-gluconate = ADP + 2-dehydro-3-deoxy-6-phospho-D-gluconate.	2-keto-3-deoxygluconokinase.;3-deoxy-2-oxo-D-gluconate kinase.;KDG kinase.	ko:K00874	ko00030,ko01100,ko01120,ko01200,map00030,map01100,map01120,map01200	Pentose phosphate pathway;Metabolic pathways;Microbial metabolism in diverse environments;Carbon metabolism	M00061,M00308,M00631	R01541	RC00002,RC00017	ko00000,ko00001,ko00002,ko01000	-	-	-	Aldolase,PfkB	COG0800	G	2-keto-3-deoxy-6-phosphogluconate aldolase	7.80648	7.86064	6.39464	6.6945	6.92567	7.03655
PG_7528	L-erythro-3,5-diaminohexanoate dehydrogenase	alcohol dehydrogenase	kdd	0.345867	0.00184369	**	Eubacteriales	Bacteria	Bacillota	Clostridia	Eubacteriales				MGYG000002146_01445;MGYG000001547_01417;MGYG000001655_02986;MGYG000001547_01418;MGYG000001504_00776;MGYG000003142_02385;MGYG000001474_01733;MGYG000001479_03158	MGYG000002146_01445	7528	20;2;2;3;2;2;2;2;	20;2;2;3;2;2;2;2;	8	20	6.51	-			1.4.1.11	L-erythro-3,5-diaminohexanoate dehydrogenase.	L-erythro-3,5-diaminohexanoate + H(2)O + NAD(+) = (S)-5-amino-3-oxohexanoate + NH(3) + NADH.		ko:K18012	ko00310,map00310	Lysine degradation	-	R03349	RC00888	ko00000,ko00001,ko01000	-	-	-	ADH_zinc_N	COG0604	CR	NADPH:quinone reductase or related Zn-dependent oxidoreductase	7.01263	8.03227	6.92008	7.59582	7.4138	7.03967
PG_7010	30S ribosomal protein S7	One of the primary rRNA binding proteins, it binds directly to 16S rRNA where it nucleates assembly of the head domain of the 30S subunit. Is located at the subunit interface close to the decoding center, probably blocks exit of the E-site tRNA	rpsG	0.345773	0.00836008	**	Faecalibacterium	Bacteria	Bacillota	Clostridia	Eubacteriales	Oscillospiraceae	Faecalibacterium		MGYG000003891_00380	MGYG000003891_00380	7010	14;	10;	1	14	6.65	-			-				ko:K02992	ko03010,map03010	Ribosome	M00178,M00179	-	-	br01610,ko00000,ko00001,ko00002,ko03011	-	-	-	Ribosomal_S7	COG0049	J	Ribosomal protein S7	7.5347	7.33238	6.54592	6.25548	6.29179	6.88134
PG_16112	Phenylalanine--tRNA ligase beta subunit	B3/4 domain	pheT	0.345225	0.0152436	*	Ruminococcus bromii	Bacteria	Bacillota	Clostridia	Eubacteriales	Oscillospiraceae	Ruminococcus	Ruminococcus bromii	MGYG000004520_01828	MGYG000004520_01828	16112	12;	2;	1	12	4.89	-			6.1.1.20	Phenylalanine--tRNA ligase.	ATP + L-phenylalanine + tRNA(Phe) = AMP + diphosphate + L-phenylalanyl-tRNA(Phe).	Phenylalanine translase.;Phenylalanyl-tRNA synthetase.	ko:K01890	ko00970,map00970	Aminoacyl-tRNA biosynthesis	M00359,M00360	R03660	RC00055,RC00523	ko00000,ko00001,ko00002,ko01000,ko01007,ko03016	-	-	-	B3_4,B5,FDX-ACB,tRNA_bind	COG0072	J	Phenylalanyl-tRNA synthetase beta subunit	5.82862	6.82361	7.23845	7.00778	6.97557	6.3797
PG_8736	hypothetical protein	-	-	0.344968	0.0199481	*	Ruminococcus bromii	Bacteria	Bacillota	Clostridia	Eubacteriales	Oscillospiraceae	Ruminococcus	Ruminococcus bromii	MGYG000002482_01764	MGYG000002482_01764	8736	12;	12;	1	12	6.23	-			-				-	-		-	-	-	-	-	-	-	-				6.50573	7.56873	7.49806	7.77028	7.90172	7.04359
PG_2086	V-type ATP synthase alpha chain	Produces ATP from ADP in the presence of a proton gradient across the membrane. The V-type alpha chain is a catalytic subunit	ntpA	0.344583	0.0071269	**	Ruminococcus bromii	Bacteria	Bacillota	Clostridia	Eubacteriales	Oscillospiraceae	Ruminococcus	Ruminococcus bromii	MGYG000000258_01249;MGYG000001513_01905;MGYG000003899_00477;MGYG000001769_01758;MGYG000004520_01410;MGYG000002188_01153	MGYG000000258_01249	2342;2086	63;4;1;8;25;1;	63;4;1;8;25;1;	6	63	8.65	-			3.6.3.14,3.6.3.15	Transferred entry: 7.1.2.2.;Transferred entry: 7.2.2.1.			ko:K02117	ko00190,ko01100,map00190,map01100	Oxidative phosphorylation;Metabolic pathways	M00159	-	-	ko00000,ko00001,ko00002,ko01000	3.A.2.2,3.A.2.3	-	-	ATP-synt_ab,ATP-synt_ab_N,ATP-synt_ab_Xtn,Intein_splicing,LAGLIDADG_3	COG1155	C	Archaeal/vacuolar-type H+-ATPase catalytic subunit A/Vma1	7.62489	8.47126	7.95906	8.7372	8.87099	8.04141
PG_786	Formate acetyltransferase	TIGRFAM formate acetyltransferase	pflB	0.344162	0.0125954	*	Faecalibacterium	Bacteria	Bacillota	Clostridia	Eubacteriales	Oscillospiraceae	Faecalibacterium		MGYG000003891_01367	MGYG000003891_01367	786	53;	32;	1	53	10.06	-			2.3.1.54	Formate C-acetyltransferase.	Acetyl-CoA + formate = CoA + pyruvate.	Pyruvate formate-lyase.	ko:K00656	ko00620,ko00640,ko00650,ko01100,ko01120,map00620,map00640,map00650,map01100,map01120	Pyruvate metabolism;Propanoate metabolism;Butanoate metabolism;Metabolic pathways;Microbial metabolism in diverse environments	-	R00212,R06987	RC00004,RC01181,RC02742,RC02833	ko00000,ko00001,ko01000	-	-	-	Gly_radical,PFL-like	COG1882	C	Pyruvate-formate lyase	8.13926	8.10532	6.93119	7.00657	7.30137	7.43875
PG_345	Pyruvate synthase	Oxidoreductase required for the transfer of electrons from pyruvate to flavodoxin	nifJ	0.343567	0.0163802	*	Holdemania filiformis	Bacteria	Bacillota	Erysipelotrichia	Erysipelotrichales	Erysipelotrichaceae	Holdemania	Holdemania filiformis	MGYG000001685_00632	MGYG000001685_00632	12432;5512;7271;4933;103;7497;940;4367;345;4876;20190;941;11166	38;	6;	1	38	11.04	-			1.2.7.1	Pyruvate synthase.	Pyruvate + CoA + 2 oxidized ferredoxin = acetyl-CoA + CO(2) + 2 reducedferredoxin + 2 H(+).	Pyruvate synthetase.;2-oxobutyrate synthase.;Pyruvic-ferredoxin oxidoreductase.;2-oxobutyrate-ferredoxin oxidoreductase.;Alpha-ketobutyrate synthase.;Alpha-ketobutyrate-ferredoxin oxidoreductase.;Pyruvate oxidoreductase.	ko:K03737	ko00010,ko00020,ko00620,ko00650,ko00720,ko01100,ko01120,ko01130,ko01200,map00010,map00020,map00620,map00650,map00720,map01100,map01120,map01130,map01200	Glycolysis / Gluconeogenesis;Citrate cycle (TCA cycle);Pyruvate metabolism;Butanoate metabolism;Carbon fixation pathways in prokaryotes;Metabolic pathways;Microbial metabolism in diverse environments;Carbon metabolism	M00173,M00307	R01196,R10866	RC00004,RC02742	br01601,ko00000,ko00001,ko00002,ko01000	-	-	-	EKR,Fer4,Fer4_16,Fer4_7,Fer4_9,PFOR_II,POR,POR_N,TPP_enzyme_C	COG1014	C	Pyruvate:ferredoxin oxidoreductase or related 2-oxoacid:ferredoxin oxidoreductase, gamma subunit	6.26044	7.60628	7.28382	7.90722	7.86115	7.37886
PG_1055	Phosphoglycerate kinase	Belongs to the phosphoglycerate kinase family	pgk	0.343478	0.00604416	**	Coprococcus eutactus	Bacteria	Bacillota	Clostridia	Eubacteriales	Lachnospiraceae	Coprococcus	Coprococcus eutactus	MGYG000000231_00609;MGYG000000190_00782	MGYG000000231_00609	14445;1055;28584	54;13;	15;0;	2	54	9.66	-			2.7.2.3,5.3.1.1	Phosphoglycerate kinase.;Triose-phosphate isomerase.	ATP + 3-phospho-D-glycerate = ADP + 3-phospho-D-glyceroyl phosphate.;D-glyceraldehyde 3-phosphate = glycerone phosphate.	;Phosphotriose isomerase.;Triose phosphoisomerase.;Triosephosphate mutase.;Triosephosphate isomerase.	ko:K00927,ko:K01803	ko00010,ko00051,ko00562,ko00710,ko01100,ko01110,ko01120,ko01130,ko01200,ko01230,map00010,map00051,map00562,map00710,map01100,map01110,map01120,map01130,map01200,map01230	Glycolysis / Gluconeogenesis;Fructose and mannose metabolism;Inositol phosphate metabolism;Carbon fixation in photosynthetic organisms;Metabolic pathways;Biosynthesis of secondary metabolites;Microbial metabolism in diverse environments;Carbon metabolism;Biosynthesis of amino acids	M00001,M00002,M00003,M00165,M00166,M00308,M00552	R01015,R01512	RC00002,RC00043,RC00423	ko00000,ko00001,ko00002,ko01000,ko04147	-	-	-	PGK,TIM	COG0126	G	3-phosphoglycerate kinase	7.12292	6.46701	6.75312	6.30766	7.14975	7.30065
PG_3973	Reverse rubrerythrin-1	Rubrerythrin	rbr3A	0.343434	0.00580344	**	Oscillibacter	Bacteria	Bacillota	Clostridia	Eubacteriales	Oscillospiraceae	Oscillibacter		MGYG000002993_01669	MGYG000002993_01669	3973;6210	46;	15;	1	46	7.64	-			-				-	-		-	-	-	-	-	-	-	Rubredoxin,Rubrerythrin	COG1592	C	Rubrerythrin	6.71697	6.65996	7.4164	7.49367	6.8069	7.33404
PG_4862	Elongation factor P	Involved in peptide bond synthesis. Stimulates efficient translation and peptide-bond synthesis on native or reconstituted 70S ribosomes in vitro. Probably functions indirectly by altering the affinity of the ribosome for aminoacyl-tRNA, thus increasing their reactivity as acceptors for peptidyl transferase	efp	0.342691	0.026633	*	Ruminococcus bromii	Bacteria	Bacillota	Clostridia	Eubacteriales	Oscillospiraceae	Ruminococcus	Ruminococcus bromii	MGYG000002482_01664;MGYG000004520_00683	MGYG000002482_01664	2848;4862	18;6;	2;1;	2	18	7.3	-			-				ko:K02356	-		-	-	-	ko00000,ko03012	-	-	-	EFP,EFP_N,Elong-fact-P_C	COG0231	J	Translation elongation factor P (EF-P)/translation initiation factor 5A (eIF-5A)	5.65889	6.30655	6.85283	5.39439	7.58622	6.62716
PG_19158	30S ribosomal protein S4	One of the primary rRNA binding proteins, it binds directly to 16S rRNA where it nucleates assembly of the body of the 30S subunit	rpsD	0.341643	0.0107211	*	Clostridium	Bacteria	Bacillota	Clostridia	Eubacteriales	Clostridiaceae	Clostridium		MGYG000004245_01059	MGYG000004245_01059	19158	24;	14;	1	24	4.46	-			-				ko:K02986	ko03010,map03010	Ribosome	M00178,M00179	-	-	br01610,ko00000,ko00001,ko00002,ko03011	-	-	-	Ribosomal_S4,S4	COG0522	J	Ribosomal protein S4 or related protein	6.28752	6.24389	6.84792	6.33279	6.64836	6.19678
PG_23956	Glutamine synthetase	glutamine synthetase	glnA2	0.341449	0.00204619	**	Bifidobacterium	Bacteria	Actinomycetota	Actinomycetes	Bifidobacteriales	Bifidobacteriaceae	Bifidobacterium		MGYG000002395_01279;MGYG000003452_01075	MGYG000002395_01279;MGYG000003452_01075	23956	12;11;	3;3;	2	12	3.86	GO:0003674,GO:0003824,GO:0005575,GO:0005623,GO:0005886,GO:0016020,GO:0016787,GO:0016810,GO:0016811,GO:0044464,GO:0050001,GO:0071944	molecular_function;catalytic activity;cellular_component;cell;plasma membrane;membrane;hydrolase activity;hydrolase activity, acting on carbon-nitrogen (but not peptide) bonds;hydrolase activity, acting on carbon-nitrogen (but not peptide) bonds, in linear amides;obsolete cell part;D-glutaminase activity;cell periphery	molecular_function;molecular_function;cellular_component;cellular_component;cellular_component;cellular_component;molecular_function;molecular_function;molecular_function;cellular_component;molecular_function;cellular_component	6.3.1.2	Glutamine synthetase.	ATP + L-glutamate + NH(3) = ADP + phosphate + L-glutamine.	L-glutamine synthetase.;Glutamate--ammonia ligase.	ko:K01915	ko00220,ko00250,ko00630,ko00910,ko01100,ko01120,ko01230,ko02020,ko04217,ko04724,ko04727,map00220,map00250,map00630,map00910,map01100,map01120,map01230,map02020,map04217,map04724,map04727	Arginine biosynthesis;Alanine, aspartate and glutamate metabolism;Glyoxylate and dicarboxylate metabolism;Nitrogen metabolism;Metabolic pathways;Microbial metabolism in diverse environments;Biosynthesis of amino acids;Two-component system	-	R00253	RC00010,RC02798	ko00000,ko00001,ko01000,ko04147	-	-	-	Gln-synt_C,Gln-synt_N	COG0174	E	Glutamine synthetase	6.29064	6.45667	6.12485	6.26822	6.70627	6.71291
PG_2473	4-hydroxy-tetrahydrodipicolinate synthase	Catalyzes the condensation of (S)-aspartate-beta- semialdehyde (S)-ASA and pyruvate to 4-hydroxy- tetrahydrodipicolinate (HTPA)	dapA	0.340734	0.0199531	*	Ruminococcus bromii	Bacteria	Bacillota	Clostridia	Eubacteriales	Oscillospiraceae	Ruminococcus	Ruminococcus bromii	MGYG000000258_01082;MGYG000004520_00639	MGYG000000258_01082	2473	29;3;	29;3;	2	29	8.38	-			4.3.3.7	4-hydroxy-tetrahydrodipicolinate synthase.	Pyruvate + L-aspartate-4-semialdehyde = (4S)-4-hydroxy-2,3,4,5-tetrahydro-(2S)-dipicolinate + H(2)O.	Dihydrodipicolinate synthetase.;DHDPS.	ko:K01714	ko00261,ko00300,ko01100,ko01110,ko01120,ko01130,ko01230,map00261,map00300,map01100,map01110,map01120,map01130,map01230	Monobactam biosynthesis;Lysine biosynthesis;Metabolic pathways;Biosynthesis of secondary metabolites;Microbial metabolism in diverse environments;Biosynthesis of amino acids	M00016,M00525,M00526,M00527	R10147	RC03062,RC03063	ko00000,ko00001,ko00002,ko01000	-	-	-	DHDPS	COG0329	EM	4-hydroxy-tetrahydrodipicolinate synthase/N-acetylneuraminate lyase	6.85727	8.21812	7.68209	8.52214	8.58815	7.59949
PG_16264	3-oxoacyl-[acyl-carrier-protein] synthase 2	Catalyzes the condensation reaction of fatty acid synthesis by the addition to an acyl acceptor of two carbons from malonyl-ACP	fabF	0.340597	0.0019963	**	Ruminococcus bromii	Bacteria	Bacillota	Clostridia	Eubacteriales	Oscillospiraceae	Ruminococcus	Ruminococcus bromii	MGYG000002482_00772;MGYG000000258_01606	MGYG000002482_00772	16264	18;10;	18;10;	2	18	4.87	-			2.3.1.179,2.3.1.41	Beta-ketoacyl-[acyl-carrier-protein] synthase II.;Beta-ketoacyl-[acyl-carrier-protein] synthase I.	Acyl-[acyl-carrier-protein] + malonyl-[acyl-carrier-protein] = 3-oxoacyl-[acyl-carrier-protein] + CO(2) + [acyl-carrier-protein].;A (Z)-hexadec-9-enoyl-[acyl-carrier protein] + a malonyl-[acyl-carrierprotein] = a (Z)-3-oxooctadec-11-enoyl-[acyl-carrier protein] + CO(2) +an [acyl-carrier protein].	Acyl-malonyl(acyl-carrier-protein)-condensing enzyme.;Beta-ketoacyl-ACP synthase II.;KASII.;Acyl-malonyl acyl carrier protein-condensing enzyme.;3-ketoacyl-acyl carrier protein synthase.;Beta-ketoacylsynthase.;Beta-ketoacyl-ACP synthase I.;Beta-ketoacyl acyl carrier protein synthase.;Beta-ketoacyl synthetase.;3-oxoacyl-acyl carrier protein synthase I.;KAS II.;Beta-ketoacyl-ACP synthetase.;Beta-ke…	ko:K00647,ko:K09458	ko00061,ko00780,ko01100,ko01212,map00061,map00780,map01100,map01212	Fatty acid biosynthesis;Biotin metabolism;Metabolic pathways;Fatty acid metabolism	M00083,M00572	R04355,R04726,R04952,R04957,R04960,R04963,R04968,R07762,R10115,R10119	RC00039,RC02728,RC02729,RC02888	ko00000,ko00001,ko00002,ko01000,ko01004	-	-	-	Ketoacyl-synt_C,ketoacyl-synt	COG0304	IQ	3-oxoacyl-(acyl-carrier-protein) synthase	6.73152	7.15906	7.19981	7.20261	8.01897	6.86762
PG_21787	Trehalose import ATP-binding protein SugC	ATPases associated with a variety of cellular activities	-	0.340349	0.011882	*	Faecalibacterium	Bacteria	Bacillota	Clostridia	Eubacteriales	Oscillospiraceae	Faecalibacterium		MGYG000003891_00145	MGYG000003891_00145	21787	7;	7;	1	7	4.12	-			-				ko:K10112,ko:K17240	ko02010,map02010	ABC transporters	M00194,M00196,M00197,M00200,M00201,M00206,M00207,M00491,M00599,M00602,M00605,M00606	-	-	ko00000,ko00001,ko00002,ko02000	3.A.1.1,3.A.1.1.38	-	-	ABC_tran,TOBE_2	COG3842	E	ABC-type Fe3+/spermidine/putrescine transport systems, ATPase component	6.92946	6.28957	6.30097	5.78643	6.6756	6.07153
PG_28209	Glucose-6-phosphate isomerase	Belongs to the GPI family	pgi	0.339834	0.0138161	*	Eubacteriales	Bacteria	Bacillota	Clostridia	Eubacteriales				MGYG000004262_01693;MGYG000002254_00051	MGYG000004262_01693	31456;28209;37421	7;2;	6;1;	2	7	3.41	-			5.3.1.9	Glucose-6-phosphate isomerase.	D-glucose 6-phosphate = D-fructose 6-phosphate.	Hexosephosphate isomerase.;Phosphohexomutase.;Oxoisomerase.;Phosphohexose isomerase.;Phosphoglucoisomerase.;Phosphohexoisomerase.;Hexose monophosphate isomerase.;Phosphoglucose isomerase.;Phosphosaccharomutase.	ko:K01810	ko00010,ko00030,ko00500,ko00520,ko01100,ko01110,ko01120,ko01130,ko01200,map00010,map00030,map00500,map00520,map01100,map01110,map01120,map01130,map01200	Glycolysis / Gluconeogenesis;Pentose phosphate pathway;Starch and sucrose metabolism;Amino sugar and nucleotide sugar metabolism;Metabolic pathways;Biosynthesis of secondary metabolites;Microbial metabolism in diverse environments;Carbon metabolism	M00001,M00004,M00114	R02739,R02740,R03321	RC00376,RC00563	ko00000,ko00001,ko00002,ko01000,ko04147	-	-	-	PGI	COG0166	G	Glucose-6-phosphate isomerase	5.28526	6.19786	6.58678	6.11988	6.62712	6.78586
PG_9673	DegV domain-containing protein	DegV family	-	0.339701	0.0107209	*	Ruminococcus bromii	Bacteria	Bacillota	Clostridia	Eubacteriales	Oscillospiraceae	Ruminococcus	Ruminococcus bromii	MGYG000000258_00987	MGYG000000258_00987	9673	15;	15;	1	15	6.02	-			-				-	-		-	-	-	-	-	-	-	DegV	COG1307	I	Fatty acid-binding protein DegV (function unknown)	6.44381	7.35626	6.74114	7.68592	7.41324	6.72507
PG_2384	hypothetical protein	GGGtGRT protein	-	0.339625	0.0139827	*	Bacillota	Bacteria	Bacillota						MGYG000002993_02115;MGYG000000370_00307;MGYG000002168_00841;MGYG000001632_01191;MGYG000000479_02090;MGYG000004809_00770	MGYG000002993_02115	2384	43;36;26;23;14;33;	5;1;0;1;0;0;	6	43	8.43	-			-				-	-		-	-	-	-	-	-	-	GGGtGRT				6.44374	6.40657	6.8691	6.97132	6.56496	7.64185
PG_8243	Adenylosuccinate lyase	Belongs to the lyase 1 family. Adenylosuccinate lyase subfamily	purB	0.339242	0.00658639	**	Ruminococcus bromii	Bacteria	Bacillota	Clostridia	Eubacteriales	Oscillospiraceae	Ruminococcus	Ruminococcus bromii	MGYG000002482_01230;sp|P25054|APC_HUMAN;MGYG000001029_01525;MGYG000000233_00012	MGYG000002482_01230	8243	36;2;6;2;	20;0;1;1;	4	36	6.35	-			4.3.2.2	Adenylosuccinate lyase.	(1) N(6)-(1,2-dicarboxyethyl)AMP = fumarate + AMP.(2) (S)-2-(5-amino-1-(5-phospho-D-ribosyl)imidazole-4-carboxamido)succinate = fumarate + 5-amino-1-(5-phospho-D-ribosyl)imidazole-4-carboxamide.	Succino AMP-lyase.;Adenylosuccinase.	ko:K01756	ko00230,ko00250,ko01100,ko01110,ko01130,map00230,map00250,map01100,map01110,map01130	Purine metabolism;Alanine, aspartate and glutamate metabolism;Metabolic pathways;Biosynthesis of secondary metabolites	M00048,M00049	R01083,R04559	RC00379,RC00444,RC00445	ko00000,ko00001,ko00002,ko01000	-	-	-	ADSL_C,Lyase_1	COG0015	F	Adenylosuccinate lyase	7.02404	7.24668	7.38435	7.81039	8.1593	7.278
PG_2533	60 kDa chaperonin	Prevents misfolding and promotes the refolding and proper assembly of unfolded polypeptides generated under stress conditions	groL	0.338625	0.0290061	*	Ruminococcus bromii	Bacteria	Bacillota	Clostridia	Eubacteriales	Oscillospiraceae	Ruminococcus	Ruminococcus bromii	MGYG000000258_00953	MGYG000000258_00953	2533	117;	18;	1	117	8.35	GO:0005575,GO:0005622,GO:0005623,GO:0005737,GO:0044424,GO:0044464	cellular_component;intracellular;cell;cytoplasm;obsolete intracellular part;obsolete cell part	cellular_component;cellular_component;cellular_component;cellular_component;cellular_component;cellular_component	-				ko:K04077	ko03018,ko04212,ko04940,ko05134,ko05152,map03018,map04212,map04940,map05134,map05152	RNA degradation;Legionellosis;Tuberculosis	-	-	-	ko00000,ko00001,ko03019,ko03029,ko03110,ko04147	-	-	-	Cpn60_TCP1	COG0459	O	Chaperonin GroEL (HSP60 family)	6.55295	7.44834	6.8186	7.96765	7.36736	7.29342
PG_45498	Bifunctional protein GlmU	Catalyzes the last two sequential reactions in the de novo biosynthetic pathway for UDP-N-acetylglucosamine (UDP- GlcNAc). The C-terminal domain catalyzes the transfer of acetyl group from acetyl coenzyme A to glucosamine-1-phosphate (GlcN-1-P) to produce N-acetylglucosamine-1-phosphate (GlcNAc-1-P), which is converted into UDP-GlcNAc by the transfer of uridine 5- monophosphate (from uridine 5-tr…	glmU	0.33849	0.0092399	**	Clostridium	Bacteria	Bacillota	Clostridia	Eubacteriales	Clostridiaceae	Clostridium		MGYG000004000_00566	MGYG000004000_00566	45498	4;	4;	1	4	1.84	-			2.3.1.157,2.7.7.23	Glucosamine-1-phosphate N-acetyltransferase.;UDP-N-acetylglucosamine diphosphorylase.	UTP + N-acetyl-alpha-D-glucosamine 1-phosphate = diphosphate + UDP-N-acetyl-alpha-D-glucosamine.;Acetyl-CoA + alpha-D-glucosamine 1-phosphate = CoA + N-acetyl-alpha-D-glucosamine 1-phosphate.	;N-acetylglucosamine-1-phosphate uridyltransferase.;UDP-N-acetylglucosamine pyrophosphorylase.	ko:K04042	ko00520,ko01100,ko01130,map00520,map01100,map01130	Amino sugar and nucleotide sugar metabolism;Metabolic pathways	M00362	R00416,R05332	RC00002,RC00004,RC00166	ko00000,ko00001,ko00002,ko01000	-	-	-	Hexapep,Hexapep_2,NTP_transf_3,NTP_transferase,Pribosyl_synth,Pribosyltran_N	COG1207	M	Bifunctional protein GlmU, N-acetylglucosamine-1-phosphate-uridyltransferase/glucosamine-1-phosphate-acetyltransferase	5.67867	6.02495	5.87488	6.27299	5.87485	6.14808
PG_31721	Acyl-CoA dehydrogenase, short-chain specific	Psort location Cytoplasmic, score 9.97	bcd	0.338306	0.0124042	*	Oscillospiraceae	Bacteria	Bacillota	Clostridia	Eubacteriales	Oscillospiraceae			MGYG000002680_02784;MGYG000002229_02144	MGYG000002680_02784	31721	34;28;	2;1;	2	34	3.08	-			1.3.8.1	Short-chain acyl-CoA dehydrogenase.	A short-chain acyl-CoA + electron-transfer flavoprotein = a short-chaintrans-2,3-dehydroacyl-CoA + reduced electron-transfer flavoprotein.	Butanoyl-CoA dehydrogenase.;Butyryl dehydrogenase.;Short-chain acyl CoA dehydrogenase.;Unsaturated acyl-CoA reductase.	ko:K00248	ko00071,ko00280,ko00650,ko01100,ko01110,ko01120,ko01200,ko01212,map00071,map00280,map00650,map01100,map01110,map01120,map01200,map01212	Fatty acid degradation;Valine, leucine and isoleucine degradation;Butanoate metabolism;Metabolic pathways;Biosynthesis of secondary metabolites;Microbial metabolism in diverse environments;Carbon metabolism;Fatty acid metabolism	-	R01175,R01178,R02661,R03172,R04751	RC00052,RC00068,RC00076,RC00120,RC00148	ko00000,ko00001,ko01000	-	-	-	Acyl-CoA_dh_1,Acyl-CoA_dh_M,Acyl-CoA_dh_N,ETF,ETF_alpha	COG1960	I	Acyl-CoA dehydrogenase related to the alkylation response protein AidB	5.97916	6.25836	6.76553	5.71038	7.15957	5.74881
PG_31179	Intracellular maltogenic amylase	Belongs to the glycosyl hydrolase 13 family	bbmA	0.338094	0.00429736	**	Eubacteriales	Bacteria	Bacillota	Clostridia	Eubacteriales				MGYG000002670_01461	MGYG000002670_01461	31179	3;	2;	1	3	3.14	-			3.2.1.133,3.2.1.135,3.2.1.54	Glucan 1,4-alpha-maltohydrolase.;Neopullulanase.;Cyclomaltodextrinase.	Hydrolysis of (1->4)-alpha-D-glucosidic linkages in polysaccharides so asto remove successive alpha-maltose residues from the non-reducing ends ofthe chains.;Hydrolysis of pullulan to panose (6-alpha-D-glucosylmaltose).;Cyclomaltodextrin + H(2)O = linear maltodextrin.	;Maltogenic alpha-amylase.	ko:K01208	ko00500,ko01100,map00500,map01100	Starch and sucrose metabolism;Metabolic pathways	-	R02112,R03122,R11262	-	ko00000,ko00001,ko01000	-	GH13	-	AMPK1_CBM,Alpha-amylase,Alpha-amylase_N,Cyc-maltodext_C,DUF3459,Malt_amylase_C	COG0366	G	Glycosidase/amylase (phosphorylase)	6.18159	5.42729	5.10068	6.66843	6.13711	5.69251
PG_10601	hypothetical protein	Cobalt chelatase (CbiK)	cbiK	0.337425	0.0343443	*	Lachnospiraceae	Bacteria	Bacillota	Clostridia	Eubacteriales	Lachnospiraceae			MGYG000002720_00991;MGYG000004475_01413	MGYG000002720_00991	10601	12;8;	9;5;	2	12	5.83	-			4.99.1.3	Sirohydrochlorin cobaltochelatase.	(1) Cobalt-sirohydrochlorin + 2 H(+) = sirohydrochlorin + Co(2+).(2) Cobalt-precorrin-2 + 2 H(+) = precorrin-2 + Co(2+).	Cobaltochelatase.;Anaerobic cobalt chelatase.	ko:K02190	ko00860,ko01100,map00860,map01100	Porphyrin and chlorophyll metabolism;Metabolic pathways	-	R05807	RC01012	ko00000,ko00001,ko01000	-	-	-	CbiK,TP_methylase	COG4822	H	Cobalamin biosynthesis protein CbiK, Co2+ chelatase	6.59994	6.49043	7.44047	6.83575	6.73298	6.45052
PG_12947	4-hydroxy-tetrahydrodipicolinate reductase	Catalyzes the conversion of 4-hydroxy- tetrahydrodipicolinate (HTPA) to tetrahydrodipicolinate	dapB	0.337088	0.00837379	**	Ruminococcus bromii	Bacteria	Bacillota	Clostridia	Eubacteriales	Oscillospiraceae	Ruminococcus	Ruminococcus bromii	MGYG000002482_00355	MGYG000002482_00355	12947;15368	14;	14;	1	14	5.4	-			1.17.1.8	4-hydroxy-tetrahydrodipicolinate reductase.	(S)-2,3,4,5-tetrahydropyridine-2,6-dicarboxylate + NAD(P)(+) + H(2)O =(2S,4S)-4-hydroxy-2,3,4,5-tetrahydrodipicolinate + NAD(P)H.	Dihydrodipicolinate reductase.	ko:K00215	ko00261,ko00300,ko01100,ko01110,ko01120,ko01130,ko01230,map00261,map00300,map01100,map01110,map01120,map01130,map01230	Monobactam biosynthesis;Lysine biosynthesis;Metabolic pathways;Biosynthesis of secondary metabolites;Microbial metabolism in diverse environments;Biosynthesis of amino acids	M00016,M00525,M00526,M00527	R04198,R04199	RC00478	ko00000,ko00001,ko00002,ko01000	-	-	iHN637.CLJU_RS17035	ACT,ACT_7,DapB_C,DapB_N	COG0289	E	4-hydroxy-tetrahydrodipicolinate reductase	6.90535	7.51833	7.13617	7.82468	7.92209	6.96765
PG_20024	Long-chain-fatty-acid--CoA ligase	AMP-binding enzyme C-terminal domain	-	0.337011	0.00354994	**	Ruminococcus bromii	Bacteria	Bacillota	Clostridia	Eubacteriales	Oscillospiraceae	Ruminococcus	Ruminococcus bromii	MGYG000000258_00595	MGYG000000258_00595	21904;20024	26;	26;	1	26	4.34	-			-				-	-		-	-	-	-	-	-	-	AMP-binding,AMP-binding_C	COG0318	I	O-succinylbenzoic acid-CoA ligase MenE or related acyl-CoA synthetase (AMP-forming)	6.94126	7.66822	7.18137	7.82479	8.08881	7.15389
PG_38729	50S ribosomal protein L30	Ribosomal protein L30p/L7e	rpmD	0.33681	0.0147935	*	Blautia glucerasea	Bacteria	Bacillota	Clostridia	Eubacteriales	Lachnospiraceae	Blautia	Blautia glucerasea	MGYG000002298_00346;MGYG000000184_01190;MGYG000000200_01095;MGYG000000263_01417;MGYG000000216_02345	MGYG000002298_00346	38729	4;3;3;3;3;	3;2;2;2;2;	5	4	2.51	-			-				ko:K02907	ko03010,map03010	Ribosome	M00178,M00179	-	-	br01610,ko00000,ko00001,ko00002,ko03011	-	-	-	Ribosomal_L30	COG1841	J	Ribosomal protein L30/L7E	6.19303	5.33317	6.27356	6.33572	6.3931	6.07922
PG_9554	hypothetical protein	Psort location OuterMembrane, score	-	0.336441	0.00662929	**	Phocaeicola plebeius	Bacteria	Bacteroidota	Bacteroidia	Bacteroidales		Phocaeicola	Phocaeicola plebeius	MGYG000001364_00997;MGYG000004329_00922	MGYG000001364_00997	9554	27;1;	27;1;	2	27	6.05	-			-				-	-		-	-	-	-	-	-	-	Porin_O_P	COG2433	R	Possible nuclease of RNase H fold, RuvC/YqgF family	8.19131	7.15659	7.05171	7.23317	7.8403	7.11674
PG_30559	hypothetical protein	-	-	0.336168	0.0207278	*	Ruminococcus bromii	Bacteria	Bacillota	Clostridia	Eubacteriales	Oscillospiraceae	Ruminococcus	Ruminococcus bromii	MGYG000002482_01619	MGYG000002482_01619	30559;38439	7;	7;	1	7	3.19	-			-				-	-		-	-	-	-	-	-	-	zinc_ribbon_2				6.10408	5.85372	6.54177	6.62708	7.80348	6.11571
PG_41215				0.335759	0.0105242	*	Dialister succinatiphilus YIT 11850	Bacteria	Bacillota	Negativicutes	Veillonellales	Veillonellaceae	Dialister	Dialister succinatiphilus	MGYG000000671_00257	MGYG000000671_00257	36104;41215	4;	2;	1	4	2.31																						5.83691	5.55377	5.97402	5.90479	6.59458	5.38154
PG_20415	Peptide chain release factor 2	Peptide chain release factor 2 directs the termination of translation in response to the peptide chain termination codons UGA and UAA	prfB	0.335596	0.0351928	*	Ruminococcus bromii	Bacteria	Bacillota	Clostridia	Eubacteriales	Oscillospiraceae	Ruminococcus	Ruminococcus bromii	MGYG000002482_01313;MGYG000004520_01573	MGYG000002482_01313;MGYG000004520_01573	15461;20415	17;11;	3;3;	2	17	4.29	-			-				ko:K02836	-		-	-	-	ko00000,ko03012	-	-	-	ABC_tran_CTD,PCRF,RF-1	COG1186	J	Protein chain release factor PrfB	5.88299	5.75664	5.56749	5.63917	7.05076	5.60388
PG_35347	hypothetical protein	ABC-type sugar transport system periplasmic component	-	0.335294	0.0306908	*	Coprococcus eutactus	Bacteria	Bacillota	Clostridia	Eubacteriales	Lachnospiraceae	Coprococcus	Coprococcus eutactus	MGYG000000364_02005	MGYG000000364_02005	35347	19;	14;	1	19	2.79	-			-				-	-		-	-	-	-	-	-	-	CW_binding_1,SBP_bac_1,SBP_bac_8	COG1653	G	ABC-type glycerol-3-phosphate transport system, periplasmic component	6.47347	5.7812	6.54448	6.58013	6.66782	6.86686
PG_23273	Propanediol utilization protein PduA	Carbon dioxide concentrating mechanism carboxysome shell protein	-	0.334973	0.00141289	**	Bacteria	Bacteria							MGYG000000359_01133;MGYG000001698_02371;MGYG000000359_01134	MGYG000000359_01133;MGYG000001698_02371;MGYG000000359_01134	4771;4837;24384;23273	11;10;10;	2;2;2;	3	11	3.94	-			-				ko:K04027	-		-	-	-	ko00000	-	-	-	BMC	COG4577	QC	Carboxysome shell and ethanolamine utilization microcompartment protein CcmL/EutN	6.25657	6.08225	6.49457	6.19736	7.02017	6.51841
PG_10289	Chaperone protein HtpG	Molecular chaperone. Has ATPase activity	htpG	0.334909	0.005211	**	Lachnospiraceae	Bacteria	Bacillota	Clostridia	Eubacteriales	Lachnospiraceae			MGYG000003335_00884;MGYG000000387_01818;MGYG000004781_00147;MGYG000000404_00744;MGYG000000989_00934	MGYG000003335_00884	11088;10289	30;16;11;13;6;	6;0;0;0;0;	5	30	5.89	-			-				ko:K04079	ko04141,ko04151,ko04217,ko04612,ko04621,ko04626,ko04657,ko04659,ko04914,ko04915,ko05200,ko05215,ko05418,map04141,map04151,map04217,map04612,map04621,map04626,map04657,map04659,map04914,map04915,map05200,map05215,map05418	Protein processing in endoplasmic reticulum	-	-	-	ko00000,ko00001,ko01009,ko03029,ko03051,ko03110,ko04131,ko04147	-	-	-	HATPase_c,HATPase_c_3,HSP90	COG0326	O	Molecular chaperone, HSP90 family	6.01561	5.63704	5.90101	5.73681	6.91961	6.25773
PG_37982	Dihydroorotase	Belongs to the metallo-dependent hydrolases superfamily. DHOase family. Class I DHOase subfamily	pyrC	0.334525	0.018019	*	Eubacteriales	Bacteria	Bacillota	Clostridia	Eubacteriales				MGYG000000084_00638	MGYG000000084_00638	37982	11;	8;	1	11	2.57	-			3.5.2.3	Dihydroorotase.	(S)-dihydroorotate + H(2)O = N-carbamoyl-L-aspartate.	Carbamoylaspartic dehydrase.;DHOase.	ko:K01465	ko00240,ko01100,map00240,map01100	Pyrimidine metabolism;Metabolic pathways	M00051	R01993	RC00632	ko00000,ko00001,ko00002,ko01000	-	-	-	Amidohydro_1,Amidohydro_3,DHOase,DZR,Urease_alpha	COG0044	F	Dihydroorotase or related cyclic amidohydrolase	6.07993	6.69068	6.07282	6.63393	6.06837	6.4016
PG_10465	Glucokinase	ROK family	glcK	0.334273	0.018099	*	Ruminococcus bromii	Bacteria	Bacillota	Clostridia	Eubacteriales	Oscillospiraceae	Ruminococcus	Ruminococcus bromii	MGYG000002482_00182;MGYG000000258_00039	MGYG000002482_00182	10465	12;11;	12;11;	2	12	5.86	-			2.7.1.2	Glucokinase.	ATP + D-glucose = ADP + D-glucose 6-phosphate.	Glucose kinase.	ko:K00845	ko00010,ko00052,ko00500,ko00520,ko00521,ko00524,ko01100,ko01110,ko01120,ko01130,ko01200,map00010,map00052,map00500,map00520,map00521,map00524,map01100,map01110,map01120,map01130,map01200	Glycolysis / Gluconeogenesis;Galactose metabolism;Starch and sucrose metabolism;Amino sugar and nucleotide sugar metabolism;Streptomycin biosynthesis;Neomycin, kanamycin and gentamicin biosynthesis;Metabolic pathways;Biosynthesis of secondary metabolites;Microbial metabolism in diverse environments;Carbon metabolism	M00001,M00549	R00299,R01600,R01786	RC00002,RC00017	ko00000,ko00001,ko00002,ko01000	-	-	-	ROK	COG1940	GK	Sugar kinase of the NBD/HSP70 family, may contain an N-terminal HTH domain	6.21737	7.22723	7.06414	7.74103	7.9161	6.98175
PG_1243	Propanediol utilization protein PduA	COG COG4577 Carbon dioxide concentrating mechanism carboxysome shell protein	-	0.334065	0.000160261	***	Lachnospiraceae	Bacteria	Bacillota	Clostridia	Eubacteriales	Lachnospiraceae			MGYG000000212_01004;MGYG000000216_00447;MGYG000004733_01677;MGYG000002298_00042;MGYG000001338_00130;MGYG000002298_02777;MGYG000000263_00749;MGYG000000301_01355;MGYG000004785_00406;MGYG000000252_02290;MGYG000000200_00388	MGYG000000212_01004;MGYG000000216_00447;MGYG000004733_01677;MGYG000002298_00042;MGYG000001338_00130;MGYG000002298_02777;MGYG000000263_00749	1243;7303;2996	31;31;29;29;31;29;31;28;28;24;28;	27;27;25;25;27;25;27;24;24;20;24;	11	31	9.43	-			-				-	-		-	-	-	-	-	-	-	BMC	COG4577	QC	Carboxysome shell and ethanolamine utilization microcompartment protein CcmL/EutN	8.20125	8.38735	7.48669	8.57339	8.48503	8.16496
PG_22783	hypothetical protein	Efflux transporter, RND family, MFP subunit	-	0.333859	0.0498314	*	Subdoligranulum	Bacteria	Bacillota	Clostridia	Eubacteriales	Oscillospiraceae	Subdoligranulum		MGYG000003937_00840	MGYG000003937_00840	22783	3;	3;	1	3	4	-			-				ko:K02005	-		-	-	-	ko00000	-	-	-	Biotin_lipoyl_2,HlyD_3,HlyD_D23	COG0845	MV	Multidrug efflux pump subunit AcrA (membrane-fusion protein)	6.8005	6.23654	6.17762	6.22032	5.89803	6.12385
PG_10621	UDP-N-acetyl-alpha-D-glucosamine C6 dehydratase	CoA-binding domain	capD	0.333524	0.00140884	**	Eubacteriales	Bacteria	Bacillota	Clostridia	Eubacteriales				MGYG000002492_02383	MGYG000002492_02383	10621;9112	23;	2;	1	23	5.83	-			-				-	-		-	-	-	-	-	-	-	CoA_binding_3,Polysacc_synt_2	COG1086	MO	NDP-sugar epimerase, includes UDP-GlcNAc-inverting 4,6-dehydratase FlaA1 and capsular polysaccharide biosynthesis protein EpsC	5.99921	5.63936	5.84225	5.94723	6.74932	6.20099
PG_11457	Malate dehydrogenase	Belongs to the LDH MDH superfamily	mdh	0.333133	0.0201716	*	Bacteroidales	Bacteria	Bacteroidota	Bacteroidia	Bacteroidales				MGYG000001364_01357;MGYG000000273_01668;MGYG000000042_01886;MGYG000003097_01972;MGYG000001835_01236	MGYG000001364_01357	11457;10519;38061	11;5;8;5;4;	3;0;2;0;0;	5	11	5.66	-			1.1.1.37	Malate dehydrogenase.	(S)-malate + NAD(+) = oxaloacetate + NADH.	Malic dehydrogenase.	ko:K00024	ko00020,ko00270,ko00620,ko00630,ko00680,ko00710,ko00720,ko01100,ko01110,ko01120,ko01130,ko01200,map00020,map00270,map00620,map00630,map00680,map00710,map00720,map01100,map01110,map01120,map01130,map01200	Citrate cycle (TCA cycle);Cysteine and methionine metabolism;Pyruvate metabolism;Glyoxylate and dicarboxylate metabolism;Methane metabolism;Carbon fixation in photosynthetic organisms;Carbon fixation pathways in prokaryotes;Metabolic pathways;Biosynthesis of secondary metabolites;Microbial metabolism in diverse environments;Carbon metabolism	M00009,M00011,M00012,M00168,M00173,M00346,M00374,M00620,M00740	R00342,R07136	RC00031	ko00000,ko00001,ko00002,ko01000	-	-	-	Ldh_1_C,Ldh_1_N	COG0039	C	Malate/lactate dehydrogenase	6.9246	6.27724	6.63968	6.04584	6.77555	6.38828
PG_34215	hypothetical protein	Fimbrillin-like	-	0.33274	0.000597317	***	Phocaeicola coprocola	Bacteria	Bacteroidota	Bacteroidia	Bacteroidales		Phocaeicola	Phocaeicola coprocola	MGYG000001306_00565	MGYG000001306_00565	34215	7;	7;	1	7	2.88	-			-				-	-		-	-	-	-	-	-	-	Mfa_like_1				6.28765	5.88297	6.01538	5.92817	5.92398	5.74428
PG_16043	hypothetical protein	Psort location CytoplasmicMembrane, score	copA_1	0.332523	0.0426746	*	Ruminococcus bromii	Bacteria	Bacillota	Clostridia	Eubacteriales	Oscillospiraceae	Ruminococcus	Ruminococcus bromii	MGYG000002482_01455	MGYG000002482_01455	7872;16043	12;	6;	1	12	4.9	-			-				ko:K12950	-		-	-	-	ko00000,ko01000	3.A.3.32	-	-	E1-E2_ATPase,Hydrolase	COG2217	P	Cation-transporting P-type ATPase	6.22836	6.11901	7.10981	6.34737	7.87949	6.08477
PG_13678	Ribosome hibernation promotion factor	Belongs to the methyltransferase superfamily	ypsC	0.332521	0.0310158	*	Ruminococcus bromii	Bacteria	Bacillota	Clostridia	Eubacteriales	Oscillospiraceae	Ruminococcus	Ruminococcus bromii	MGYG000000258_01290;MGYG000002546_01174;MGYG000002702_01863;MGYG000001685_00821	MGYG000000258_01290	13678	16;2;1;1;	16;2;1;1;	4	16	5.28	-			-				ko:K07444	-		-	-	-	ko00000,ko01000	-	-	-	THUMP,UPF0020	COG0116	J	23S rRNA G2445 N2-methylase RlmL	6.68962	6.98674	6.92741	7.47443	7.96974	7.03169
PG_27622	Phage shock protein A	Phage shock protein A (IM30), suppresses sigma54-dependent	-	0.332196	0.0433589	*	Eubacterium	Bacteria	Bacillota	Clostridia	Eubacteriales	Eubacteriaceae	Eubacterium		MGYG000004317_02133	MGYG000004317_02133	27622	13;	4;	1	13	3.47	-			-				ko:K03969	-		-	-	-	ko00000	-	-	-	PspA_IM30	COG1842	KT	Phage shock protein A	7.12123	6.32751	5.66935	6.41114	6.97736	6.4871
PG_16035	hypothetical protein	Belongs to the glycosyl hydrolase 13 family	-	0.331246	0.0326039	*	Ruminococcus bromii	Bacteria	Bacillota	Clostridia	Eubacteriales	Oscillospiraceae	Ruminococcus	Ruminococcus bromii	MGYG000002482_01281	MGYG000002482_01281	8159;16035	45;	17;	1	45	4.9	-			3.2.1.1	Alpha-amylase.	Endohydrolysis of (1->4)-alpha-D-glucosidic linkages in polysaccharidescontaining three or more (1->4)-alpha-linked D-glucose units.	Glycogenase.	ko:K01176	ko00500,ko01100,ko04973,map00500,map01100,map04973	Starch and sucrose metabolism;Metabolic pathways	-	R02108,R02112,R11262	-	ko00000,ko00001,ko01000	-	GH13	-	Alpha-amylase,Alpha-amylase_C,Big_2,CBM26,CBM53,CW_binding_1,Y_Y_Y	COG3664	G	Beta-xylosidase	6.37413	6.89504	7.33591	6.67239	8.381	6.42663
PG_10216	Acetate kinase	Catalyzes the formation of acetyl phosphate from acetate and ATP. Can also catalyze the reverse reaction	ackA	0.330905	0.00140028	**	Faecalibacterium	Bacteria	Bacillota	Clostridia	Eubacteriales	Oscillospiraceae	Faecalibacterium		MGYG000003891_01569	MGYG000003891_01569	10216	20;	19;	1	20	5.91	-			2.7.2.1	Acetate kinase.	ATP + acetate = ADP + acetyl phosphate.	Acetate kinase (phosphorylating).;Acetokinase.;Acetic kinase.;AK.	ko:K00925	ko00430,ko00620,ko00640,ko00680,ko00720,ko01100,ko01120,ko01200,map00430,map00620,map00640,map00680,map00720,map01100,map01120,map01200	Taurine and hypotaurine metabolism;Pyruvate metabolism;Propanoate metabolism;Methane metabolism;Carbon fixation pathways in prokaryotes;Metabolic pathways;Microbial metabolism in diverse environments;Carbon metabolism	M00357,M00579	R00315,R01353	RC00002,RC00043	ko00000,ko00001,ko00002,ko01000	-	-	-	Acetate_kinase	COG0282	C	Acetate kinase	7.65385	7.61196	6.96057	6.67032	6.93034	6.81322
PG_5435	3-oxoacyl-[acyl-carrier-protein] reductase FabG	AIR synthase related protein, N-terminal domain	purM	0.330342	0.00932101	**	Ruminococcus bromii	Bacteria	Bacillota	Clostridia	Eubacteriales	Oscillospiraceae	Ruminococcus	Ruminococcus bromii	MGYG000002482_00771;MGYG000004802_01163;MGYG000002448_01696;MGYG000002934_00324;MGYG000003112_01135	MGYG000002482_00771	5435	22;1;2;2;9;	22;1;2;2;9;	5	22	7.12	-			6.3.3.1	Phosphoribosylformylglycinamidine cyclo-ligase.	ATP + 2-(formamido)-N(1)-(5-phospho-D-ribosyl)acetamidine = ADP +phosphate + 5-amino-1-(5-phospho-D-ribosyl)imidazole.	AIRS.;Phosphoribosyl-aminoimidazole synthetase.;AIR synthetase.;Phosphoribosylaminoimidazole synthetase.;AIR synthase.	ko:K01933	ko00230,ko01100,ko01110,ko01130,map00230,map01100,map01110,map01130	Purine metabolism;Metabolic pathways;Biosynthesis of secondary metabolites	M00048	R04208	RC01100	ko00000,ko00001,ko00002,ko01000	-	-	-	AIRS,AIRS_C	COG0150	F	Phosphoribosylaminoimidazole (AIR) synthetase	6.83776	7.78142	7.49114	8.19426	8.19135	7.40976
PG_477	1-deoxy-D-xylulose-5-phosphate synthase	Transketolase, pyrimidine binding domain	tklB	0.330146	0.00892566	**	Ruminococcus bromii	Bacteria	Bacillota	Clostridia	Eubacteriales	Oscillospiraceae	Ruminococcus	Ruminococcus bromii	MGYG000000258_01820;MGYG000004520_00072	MGYG000000258_01820	8711;477	28;16;	26;14;	2	28	10.71	-			2.2.1.1	Transketolase.	Sedoheptulose 7-phosphate + D-glyceraldehyde 3-phosphate = D-ribose5-phosphate + D-xylulose 5-phosphate.	Glycoaldehyde transferase.	ko:K00615	ko00030,ko00710,ko01051,ko01100,ko01110,ko01120,ko01130,ko01200,ko01230,map00030,map00710,map01051,map01100,map01110,map01120,map01130,map01200,map01230	Pentose phosphate pathway;Carbon fixation in photosynthetic organisms;Biosynthesis of ansamycins;Metabolic pathways;Biosynthesis of secondary metabolites;Microbial metabolism in diverse environments;Carbon metabolism;Biosynthesis of amino acids	M00004,M00007,M00165,M00167	R01067,R01641,R01830,R06590	RC00032,RC00226,RC00571,RC01560	ko00000,ko00001,ko00002,ko01000	-	-	-	Transket_pyr,Transketolase_C	COG3958	G	Transketolase, C-terminal subunit	6.76945	8.01391	7.44571	8.18273	8.03775	7.44116
PG_14473	Transcription termination/antitermination protein NusA	Participates in both transcription termination and antitermination	nusA	0.330121	0.0175447	*	Ruminococcus bromii	Bacteria	Bacillota	Clostridia	Eubacteriales	Oscillospiraceae	Ruminococcus	Ruminococcus bromii	MGYG000000258_00146;MGYG000004520_00079	MGYG000000258_00146	14473	24;2;	21;1;	2	24	5.14	-			-				ko:K02600	-		-	-	-	ko00000,ko03009,ko03021	-	-	-	KH_5,NusA_N,S1	COG0195	K	Transcription antitermination factor NusA, contains S1 and KH domains	6.8094	7.29368	7.17707	7.87537	8.10237	7.27542
PG_38030	4-hydroxy-tetrahydrodipicolinate synthase	Catalyzes the condensation of (S)-aspartate-beta- semialdehyde (S)-ASA and pyruvate to 4-hydroxy- tetrahydrodipicolinate (HTPA)	dapA	0.329591	0.01793	*	Coprococcus eutactus	Bacteria	Bacillota	Clostridia	Eubacteriales	Lachnospiraceae	Coprococcus	Coprococcus eutactus	MGYG000000018_01579	MGYG000000018_01579	23686;38030	10;	3;	1	10	2.57	-			4.3.3.7	4-hydroxy-tetrahydrodipicolinate synthase.	Pyruvate + L-aspartate-4-semialdehyde = (4S)-4-hydroxy-2,3,4,5-tetrahydro-(2S)-dipicolinate + H(2)O.	Dihydrodipicolinate synthetase.;DHDPS.	ko:K01714	ko00261,ko00300,ko01100,ko01110,ko01120,ko01130,ko01230,map00261,map00300,map01100,map01110,map01120,map01130,map01230	Monobactam biosynthesis;Lysine biosynthesis;Metabolic pathways;Biosynthesis of secondary metabolites;Microbial metabolism in diverse environments;Biosynthesis of amino acids	M00016,M00525,M00526,M00527	R10147	RC03062,RC03063	ko00000,ko00001,ko00002,ko01000	-	-	-	DHDPS	COG0329	EM	4-hydroxy-tetrahydrodipicolinate synthase/N-acetylneuraminate lyase	5.87052	5.85305	5.85489	5.5935	7.00493	6.0733
PG_32786	50S ribosomal protein L7/L12	Forms part of the ribosomal stalk which helps the ribosome interact with GTP-bound translation factors. Is thus essential for accurate translation	rplL	0.329429	0.00659505	**	Bacteria	Bacteria							MGYG000003875_00232;MGYG000004791_01666	MGYG000003875_00232	32786	9;5;	3;0;	2	9	3	-			-				ko:K02935	ko03010,map03010	Ribosome	M00178	-	-	br01610,ko00000,ko00001,ko00002,ko03011	-	-	-	Ribosomal_L12,Ribosomal_L12_N	COG0222	J	Ribosomal protein L7/L12	5.85443	5.95203	6.29862	7.05788	6.70042	6.49312
PG_3634	hypothetical protein	DivIVA domain protein	-	0.329205	0.00964918	**	Ruminococcus bromii	Bacteria	Bacillota	Clostridia	Eubacteriales	Oscillospiraceae	Ruminococcus	Ruminococcus bromii	MGYG000000258_01026;MGYG000004520_00671	MGYG000000258_01026	3634	22;9;	22;9;	2	22	7.78	-			-				ko:K04074	-		-	-	-	ko00000,ko03036	-	-	-	DivIVA	COG3599	D	Cell division septum initiation protein DivIVA, interacts with FtsZ and MinD	6.9962	7.38153	7.19714	7.97626	8.21045	7.49095
PG_40750	Vitamin B12 import ATP-binding protein BtuD	Psort location CytoplasmicMembrane, score 10.00	-	0.329202	0.0206858	*	Ruminococcus bicirculans	Bacteria	Bacillota	Clostridia	Eubacteriales	Oscillospiraceae	Ruminococcus	Ruminococcus bicirculans	MGYG000002321_01674;MGYG000000730_00009;MGYG000001310_00244	MGYG000002321_01674	40750	5;1;1;	5;1;1;	3	5	2.34	-			-				ko:K02003,ko:K02004	-		M00258	-	-	ko00000,ko00002,ko02000	3.A.1	-	-	ABC_tran,FtsX,MacB_PCD	COG1136	M	ABC-type lipoprotein export system, ATPase component	6.12028	6.33491	6.9706	6.07759	5.81282	6.10486
PG_39031	NAD-dependent malic enzyme	malic enzyme	-	0.329087	0.00381562	**	Bacteria	Bacteria							MGYG000000231_01728	MGYG000000231_01728	39031	3;	2;	1	3	2.48	-			1.1.1.38	Malate dehydrogenase (oxaloacetate-decarboxylating).	(1) (S)-malate + NAD(+) = pyruvate + CO(2) + NADH.(2) Oxaloacetate = pyruvate + CO(2).	Malic enzyme.;Pyruvic-malic carboxylase.;NAD-malic enzyme.	ko:K00027	ko00620,ko01200,ko02020,map00620,map01200,map02020	Pyruvate metabolism;Carbon metabolism;Two-component system	-	R00214	RC00105	ko00000,ko00001,ko01000	-	-	-	Fumerase_C,Malic_M,malic	COG0281	C	Malic enzyme	6.08559	6.03167	5.86475	5.49849	5.95783	6.14795
PG_11878	50S ribosomal protein L5	This is 1 of the proteins that binds and probably mediates the attachment of the 5S RNA into the large ribosomal subunit, where it forms part of the central protuberance. In the 70S ribosome it contacts protein S13 of the 30S subunit (bridge B1b), connecting the 2 subunits	rplE	0.329082	0.0201089	*	Prevotella stercorea	Bacteria	Bacteroidota	Bacteroidia	Bacteroidales	Prevotellaceae	Prevotella	Prevotella stercorea	MGYG000000215_01902;MGYG000001975_01104;MGYG000001763_00809;MGYG000002108_01881;MGYG000003332_00192	MGYG000000215_01902;MGYG000001975_01104;MGYG000001763_00809	11878	34;34;31;30;26;	3;3;3;2;2;	5	34	5.59	GO:0000027,GO:0003674,GO:0003676,GO:0003723,GO:0003735,GO:0005198,GO:0005488,GO:0005575,GO:0005622,GO:0005623,GO:0005737,GO:0005829,GO:0005840,GO:0006412,GO:0006518,GO:0006807,GO:0006996,GO:0008150,GO:0008152,GO:0009058,GO:0009059,GO:0009987,GO:0010467,GO:0015934,GO:0016043,GO:0019538,GO:0022607,GO:0022613,GO:0022618,GO:0022625,GO:0022626,GO:0032991,GO:0034622,GO:0034641,GO:0034645,GO:0042254,GO:…	ribosomal large subunit assembly;molecular_function;nucleic acid binding;RNA binding;structural constituent of ribosome;structural molecule activity;binding;cellular_component;intracellular;cell;cytoplasm;cytosol;ribosome;translation;peptide metabolic process;nitrogen compound metabolic process;organelle organization;biological_process;metabolic process;biosynthetic process;macromolecule biosynth…	biological_process;molecular_function;molecular_function;molecular_function;molecular_function;molecular_function;molecular_function;cellular_component;cellular_component;cellular_component;cellular_component;cellular_component;cellular_component;biological_process;biological_process;biological_process;biological_process;biological_process;biological_process;biological_process;biological_process;…	-				ko:K02931	ko03010,map03010	Ribosome	M00178,M00179	-	-	br01610,ko00000,ko00001,ko00002,ko03011	-	-	-	Ribosomal_L5,Ribosomal_L5_C	COG0094	J	Ribosomal protein L5	5.86671	6.18349	5.85828	6.06573	6.21096	6.06223
PG_21062	3-hydroxylaminophenol mutase	Glutamine synthetase, beta-Grasp domain	-	0.329055	0.00527024	**	Lachnospiraceae	Bacteria	Bacillota	Clostridia	Eubacteriales	Lachnospiraceae			MGYG000002060_00642	MGYG000002060_00642	21062	18;	18;	1	18	4.2	-			6.3.1.2	Glutamine synthetase.	ATP + L-glutamate + NH(3) = ADP + phosphate + L-glutamine.	L-glutamine synthetase.;Glutamate--ammonia ligase.	ko:K01915	ko00220,ko00250,ko00630,ko00910,ko01100,ko01120,ko01230,ko02020,ko04217,ko04724,ko04727,map00220,map00250,map00630,map00910,map01100,map01120,map01230,map02020,map04217,map04724,map04727	Arginine biosynthesis;Alanine, aspartate and glutamate metabolism;Glyoxylate and dicarboxylate metabolism;Nitrogen metabolism;Metabolic pathways;Microbial metabolism in diverse environments;Biosynthesis of amino acids;Two-component system	-	R00253	RC00010,RC02798	ko00000,ko00001,ko01000,ko04147	-	-	-	Gln-synt_C,Gln-synt_N	COG0174	E	Glutamine synthetase	6.93266	7.42447	6.93595	7.43169	6.78339	7.33035
PG_26228	Erythronate-4-phosphate dehydrogenase	Psort location Cytoplasmic, score 9.98	pdxB	0.329035	0.00899243	**	Ruminococcus	Bacteria	Bacillota	Clostridia	Eubacteriales	Oscillospiraceae	Ruminococcus		MGYG000000249_01886	MGYG000000249_01886	26228	11;	6;	1	11	3.62	-			1.1.1.399,1.1.1.95	2-oxoglutarate reductase.;Phosphoglycerate dehydrogenase.	3-phospho-D-glycerate + NAD(+) = 3-phosphonooxypyruvate + NADH.;(R)-2-hydroxyglutarate + NAD(+) = 2-oxoglutarate + NADH.	;3-phosphoglycerate dehydrogenase.;D-3-phosphoglycerate dehydrogenase.;Glycerate 3-phosphate dehydrogenase.;Phosphoglycerate oxidoreductase.;3PHP reductase.;Alpha-KG reductase.;Glycerate-1,3-phosphate dehydrogenase.;Phosphoglyceric acid dehydrogenase.;PGDH.;Alpha-phosphoglycerate dehydrogenase.;3-phosphoglyceric acid dehydrogenase.	ko:K00058	ko00260,ko00680,ko01100,ko01120,ko01130,ko01200,ko01230,map00260,map00680,map01100,map01120,map01130,map01200,map01230	Glycine, serine and threonine metabolism;Methane metabolism;Metabolic pathways;Microbial metabolism in diverse environments;Carbon metabolism;Biosynthesis of amino acids	M00020	R01513	RC00031	ko00000,ko00001,ko00002,ko01000,ko04147	-	-	-	2-Hacid_dh,2-Hacid_dh_C,ACT	COG0111	H	Phosphoglycerate dehydrogenase or related dehydrogenase	5.76722	6.85054	6.11463	6.18901	6.89605	6.24032
PG_1383	Glycerol kinase	Key enzyme in the regulation of glycerol uptake and metabolism. Catalyzes the phosphorylation of glycerol to yield sn- glycerol 3-phosphate	glpK	0.328934	0.00553572	**	Eubacteriales	Bacteria	Bacillota	Clostridia	Eubacteriales				MGYG000000262_02304	MGYG000000262_02304	1383	51;	51;	1	51	9.28	GO:0003674,GO:0003824,GO:0004370,GO:0005975,GO:0006066,GO:0006071,GO:0006793,GO:0006796,GO:0008150,GO:0008152,GO:0009987,GO:0016301,GO:0016310,GO:0016740,GO:0016772,GO:0016773,GO:0019400,GO:0019751,GO:0044237,GO:0044238,GO:0044262,GO:0044281,GO:0071704,GO:1901615	molecular_function;catalytic activity;glycerol kinase activity;carbohydrate metabolic process;alcohol metabolic process;glycerol metabolic process;phosphorus metabolic process;phosphate-containing compound metabolic process;biological_process;metabolic process;cellular process;kinase activity;phosphorylation;transferase activity;transferase activity, transferring phosphorus-containing groups;phos…	molecular_function;molecular_function;molecular_function;biological_process;biological_process;biological_process;biological_process;biological_process;biological_process;biological_process;biological_process;molecular_function;biological_process;molecular_function;molecular_function;molecular_function;biological_process;biological_process;biological_process;biological_process;biological_process;…	2.7.1.30	Glycerol kinase.	ATP + glycerol = ADP + sn-glycerol 3-phosphate.	Glycerokinase.;ATP:glycerol 3-phosphotransferase.	ko:K00864	ko00561,ko01100,ko03320,ko04626,map00561,map01100,map03320,map04626	Glycerolipid metabolism;Metabolic pathways	-	R00847	RC00002,RC00017	ko00000,ko00001,ko01000,ko04147	-	-	-	FGGY_C,FGGY_N,MazG	COG0554	C	Glycerol kinase	8.47237	7.22643	8.04911	7.50842	7.77661	7.70715
PG_10390	Transketolase	Transketolase	dxs	0.327855	0.00127444	**	Eubacteriales	Bacteria	Bacillota	Clostridia	Eubacteriales				MGYG000004643_01440	MGYG000004643_01440	10390	4;	4;	1	4	5.87	-			2.2.1.1	Transketolase.	Sedoheptulose 7-phosphate + D-glyceraldehyde 3-phosphate = D-ribose5-phosphate + D-xylulose 5-phosphate.	Glycoaldehyde transferase.	ko:K00615	ko00030,ko00710,ko01051,ko01100,ko01110,ko01120,ko01130,ko01200,ko01230,map00030,map00710,map01051,map01100,map01110,map01120,map01130,map01200,map01230	Pentose phosphate pathway;Carbon fixation in photosynthetic organisms;Biosynthesis of ansamycins;Metabolic pathways;Biosynthesis of secondary metabolites;Microbial metabolism in diverse environments;Carbon metabolism;Biosynthesis of amino acids	M00004,M00007,M00165,M00167	R01067,R01641,R01830,R06590	RC00032,RC00226,RC00571,RC01560	ko00000,ko00001,ko00002,ko01000	-	-	-	Transket_pyr,Transketolase_C	COG3958	G	Transketolase, C-terminal subunit	6.70118	6.4233	6.44866	6.2694	6.54363	6.11022
PG_3757	Glyceraldehyde-3-phosphate dehydrogenase	Belongs to the glyceraldehyde-3-phosphate dehydrogenase family	gap	0.327844	0.00600212	**	Acidaminococcus	Bacteria	Bacillota	Negativicutes	Acidaminococcales	Acidaminococcaceae	Acidaminococcus		MGYG000003875_01238	MGYG000003875_01238	3757	104;	3;	1	104	7.73	-			1.2.1.12	Glyceraldehyde-3-phosphate dehydrogenase (phosphorylating).	D-glyceraldehyde 3-phosphate + phosphate + NAD(+) = 3-phospho-D-glyceroylphosphate + NADH.	GAPDH.;Triosephosphate dehydrogenase.;NAD-dependent glyceraldehyde-3-phosphate dehydrogenase.	ko:K00134	ko00010,ko00710,ko01100,ko01110,ko01120,ko01130,ko01200,ko01230,ko04066,ko05010,map00010,map00710,map01100,map01110,map01120,map01130,map01200,map01230,map04066,map05010	Glycolysis / Gluconeogenesis;Carbon fixation in photosynthetic organisms;Metabolic pathways;Biosynthesis of secondary metabolites;Microbial metabolism in diverse environments;Carbon metabolism;Biosynthesis of amino acids	M00001,M00002,M00003,M00165,M00166,M00308,M00552	R01061	RC00149	ko00000,ko00001,ko00002,ko01000,ko04131,ko04147	-	-	-	Gp_dh_C,Gp_dh_N	COG0057	G	Glyceraldehyde-3-phosphate dehydrogenase/erythrose-4-phosphate dehydrogenase	6.28735	5.55058	5.67852	6.93982	6.67919	6.015
PG_48468	50S ribosomal protein L36	alpha/beta hydrolase fold	-	0.32783	0.0413936	*	Bacteria	Bacteria							MGYG000001881_00435;MGYG000002454_00735	MGYG000001881_00435;MGYG000002454_00735	48468	3;3;	3;3;	2	3	0.85	-			2.3.1.31	Homoserine O-acetyltransferase.	Acetyl-CoA + L-homoserine = CoA + O-acetyl-L-homoserine.	Homoserine transacetylase.;Homoserine O-trans-acetylase.	ko:K00641	ko00270,ko01100,ko01130,map00270,map01100,map01130	Cysteine and methionine metabolism;Metabolic pathways	-	R01776	RC00004,RC00041	ko00000,ko00001,ko01000	-	-	-	Abhydrolase_1	COG2021	E	Homoserine O-acetyltransferase	6.02213	6.37045	6.74782	7.93749	7.02389	6.7962
PG_16932	DNA-directed RNA polymerase subunit beta'	DNA-dependent RNA polymerase catalyzes the transcription of DNA into RNA using the four ribonucleoside triphosphates as substrates	rpoC	0.327615	0.00641315	**	Eubacteriales	Bacteria	Bacillota	Clostridia	Eubacteriales				MGYG000002993_01297	MGYG000002993_01297	15053;934;16932;25589;2874;93	70;	6;	1	70	4.77	-			2.7.7.6	DNA-directed RNA polymerase.	Nucleoside triphosphate + RNA(n) = diphosphate + RNA(n+1).	RNA nucleotidyltransferase (DNA-directed).;RNA polymerase II.;DNA-dependent RNA polymerase.;RNA polymerase I.;RNA polymerase III.	ko:K03046	ko00230,ko00240,ko01100,ko03020,map00230,map00240,map01100,map03020	Purine metabolism;Pyrimidine metabolism;Metabolic pathways;RNA polymerase	M00183	R00435,R00441,R00442,R00443	RC02795	br01611,ko00000,ko00001,ko00002,ko01000,ko03021,ko03400	-	-	-	RNA_pol_Rpb1_1,RNA_pol_Rpb1_2,RNA_pol_Rpb1_3,RNA_pol_Rpb1_4,RNA_pol_Rpb1_5	COG0086	K	DNA-directed RNA polymerase, beta' subunit/160 kD subunit	5.99633	5.68757	6.41886	6.13364	5.94888	6.35207
PG_10323	Aspartate carbamoyltransferase catalytic subunit	Glycosyltransferase, group 2 family protein	-	0.327268	0.015632	*	Faecalibacterium prausnitzii	Bacteria	Bacillota	Clostridia	Eubacteriales	Oscillospiraceae	Faecalibacterium	Faecalibacterium prausnitzii	MGYG000001300_02755;MGYG000002223_01044;MGYG000002619_01836;MGYG000000217_02706;MGYG000000195_02286;MGYG000002651_01494;MGYG000000195_03184;MGYG000002040_00575;MGYG000002641_01719;MGYG000003291_00531;MGYG000002610_02000	MGYG000001300_02755	10323	25;6;13;6;14;11;15;20;16;15;12;	12;0;0;0;2;2;3;7;4;2;2;	11	25	5.88	-			-				ko:K20444	-		-	-	-	ko00000,ko01000,ko01005,ko02000	4.D.1.3	GT2,GT4	-	Glycos_transf_2,Methyltransf_11,Methyltransf_23	COG1216	G	Glycosyltransferase, GT2 family	6.74722	6.87779	7.16564	6.73283	7.3167	7.19597
PG_30043	Trehalose synthase/amylase TreS	Alpha-amylase domain	-	0.327153	0.0036472	**	Ruminococcus bromii	Bacteria	Bacillota	Clostridia	Eubacteriales	Oscillospiraceae	Ruminococcus	Ruminococcus bromii	MGYG000000258_00344;MGYG000003112_00762	MGYG000000258_00344	30043;33081	18;1;	15;1;	2	18	3.24	-			3.2.1.1,5.4.99.16	Alpha-amylase.;Maltose alpha-D-glucosyltransferase.	Endohydrolysis of (1->4)-alpha-D-glucosidic linkages in polysaccharidescontaining three or more (1->4)-alpha-linked D-glucose units.;Maltose = alpha,alpha-trehalose.	Maltose glucosylmutase.;Glycogenase.;Trehalose synthase.	ko:K01176,ko:K05343	ko00500,ko01100,ko04973,map00500,map01100,map04973	Starch and sucrose metabolism;Metabolic pathways	-	R01557,R02108,R02112,R11262	RC01816	ko00000,ko00001,ko01000	-	GH13	-	Alpha-amylase,DUF3459	COG0366	G	Glycosidase/amylase (phosphorylase)	6.49558	7.40029	6.83967	7.50537	7.41964	6.50057
PG_491	Elongation factor Tu	This protein promotes the GTP-dependent binding of aminoacyl-tRNA to the A-site of ribosomes during protein biosynthesis	tuf	0.327056	0.0358404	*	Megasphaera	Bacteria	Bacillota	Negativicutes	Veillonellales	Veillonellaceae	Megasphaera		MGYG000002994_01317;MGYG000001561_00693;MGYG000001561_00761	MGYG000002994_01317	491	72;38;38;	3;0;0;	3	72	10.66	-			-				ko:K02358	-		-	-	-	ko00000,ko03012,ko03029,ko04147	-	-	-	GTP_EFTU,GTP_EFTU_D2,GTP_EFTU_D3	COG0050	J	Translation elongation factor EF-Tu, a GTPase	6.14137	6.1194	6.10607	5.99405	6.5403	5.09491
PG_481	Elongation factor Tu-B	This protein promotes the GTP-dependent binding of aminoacyl-tRNA to the A-site of ribosomes during protein biosynthesis	tuf	0.326179	0.0428088	*	Prolixibacteraceae	Bacteria	Bacteroidota	Bacteroidia	Marinilabiliales	Prolixibacteraceae			MGYG000003504_00096	MGYG000003504_00096	37;111;30;876;76;53;25;412;191;109;17;3263;491;240;19;41;89;5949;481;1184;3435;22;16448;36;376;415	108;	5;	1	108	10.69	-			-				ko:K02358	-		-	-	-	ko00000,ko03012,ko03029,ko04147	-	-	-	GTP_EFTU,GTP_EFTU_D2,GTP_EFTU_D3	COG0050	J	Translation elongation factor EF-Tu, a GTPase	6.79371	6.30352	7.52467	6.70482	6.48129	6.60642
PG_1939	Tryptophan synthase beta chain	The beta subunit is responsible for the synthesis of L- tryptophan from indole and L-serine	trpB	0.325772	0.00710257	**	Ruminococcus bromii	Bacteria	Bacillota	Clostridia	Eubacteriales	Oscillospiraceae	Ruminococcus	Ruminococcus bromii	MGYG000000258_01568;MGYG000001769_00925;MGYG000001665_01429;MGYG000003424_02144	MGYG000000258_01568	1939	33;2;2;6;	32;2;2;6;	4	33	8.77	-			4.2.1.20	Tryptophan synthase.	L-serine + 1-C-(indol-3-yl)glycerol 3-phosphate = L-tryptophan +D-glyceraldehyde 3-phosphate + H(2)O.	Indoleglycerol phosphate aldolase.;Tryptophan synthetase.;Tryptophan desmolase.;L-tryptophan synthetase.	ko:K06001	ko00260,ko00400,ko01100,ko01110,ko01130,ko01230,map00260,map00400,map01100,map01110,map01130,map01230	Glycine, serine and threonine metabolism;Phenylalanine, tyrosine and tryptophan biosynthesis;Metabolic pathways;Biosynthesis of secondary metabolites;Biosynthesis of amino acids	M00023	R00674,R02340,R02722	RC00209,RC00210,RC00700,RC00701,RC02868	ko00000,ko00001,ko00002,ko01000	-	-	-	PALP	COG1350	E	Predicted alternative tryptophan synthase beta-subunit (paralog of TrpB)	7.52414	7.75966	7.66105	8.24208	8.67042	7.5173
PG_14891	hypothetical protein	-	-	0.325608	0.0292564	*	Ruminococcus bromii	Bacteria	Bacillota	Clostridia	Eubacteriales	Oscillospiraceae	Ruminococcus	Ruminococcus bromii	MGYG000002482_00621	MGYG000002482_00621	14891	16;	16;	1	16	5.07	-			-				-	-		-	-	-	-	-	-	-	-				6.60067	8.91218	7.38579	7.71964	7.94148	6.83986
PG_33117	hypothetical protein	non supervised orthologous group	-	0.325575	0.0338815	*	Bacteroidales	Bacteria	Bacteroidota	Bacteroidia	Bacteroidales				MGYG000001306_02942	MGYG000001306_02942	33117	17;	17;	1	17	2.97	-			-				-	-		-	-	-	-	-	-	-	SusD-like,SusD-like_2	COG4198	S	Uncharacterized conserved protein, DUF1015 family	5.92719	6.2879	6.53826	6.68428	6.78879	6.65666
PG_12692	DNA-directed RNA polymerase subunit beta'	DNA-dependent RNA polymerase catalyzes the transcription of DNA into RNA using the four ribonucleoside triphosphates as substrates	rpoC	0.324765	0.0137127	*	Ruminococcus bicirculans	Bacteria	Bacillota	Clostridia	Eubacteriales	Oscillospiraceae	Ruminococcus	Ruminococcus bicirculans	MGYG000001202_01673	MGYG000001202_01673	12692;200	70;	2;	1	70	5.44	-			2.7.7.6	DNA-directed RNA polymerase.	Nucleoside triphosphate + RNA(n) = diphosphate + RNA(n+1).	RNA nucleotidyltransferase (DNA-directed).;RNA polymerase II.;DNA-dependent RNA polymerase.;RNA polymerase I.;RNA polymerase III.	ko:K03046	ko00230,ko00240,ko01100,ko03020,map00230,map00240,map01100,map03020	Purine metabolism;Pyrimidine metabolism;Metabolic pathways;RNA polymerase	M00183	R00435,R00441,R00442,R00443	RC02795	br01611,ko00000,ko00001,ko00002,ko01000,ko03021,ko03400	-	-	-	RNA_pol_Rpb1_1,RNA_pol_Rpb1_2,RNA_pol_Rpb1_3,RNA_pol_Rpb1_4,RNA_pol_Rpb1_5	COG0086	K	DNA-directed RNA polymerase, beta' subunit/160 kD subunit	6.08639	5.92017	5.72952	6.81334	6.14372	5.69818
PG_27935	Quinolinate synthase A	Catalyzes the condensation of iminoaspartate with dihydroxyacetone phosphate to form quinolinate	nadA	0.324163	0.0107238	*	Ruminococcus bromii	Bacteria	Bacillota	Clostridia	Eubacteriales	Oscillospiraceae	Ruminococcus	Ruminococcus bromii	MGYG000002482_01519;MGYG000004520_00716;MGYG000002570_01019;MGYG000000258_00572;MGYG000003112_00559;MGYG000000231_00958	MGYG000002482_01519	27935	12;7;2;10;5;2;	10;5;1;8;3;1;	6	12	3.44	-			2.5.1.72	Quinolinate synthase.	Glycerone phosphate + iminosuccinate = pyridine-2,3-dicarboxylate +2 H(2)O + phosphate.	Quinolinate synthetase.	ko:K03517	ko00760,ko01100,map00760,map01100	Nicotinate and nicotinamide metabolism;Metabolic pathways	M00115	R04292	RC01119	ko00000,ko00001,ko00002,ko01000	-	-	iHN637.CLJU_RS12020	NadA	COG0379	H	Quinolinate synthase	6.576	6.56943	6.62755	7.32003	7.70421	6.68985
PG_3944	Threonine synthase	Threonine synthase	thrC	0.324149	0.00438694	**	Ruminococcus bromii	Bacteria	Bacillota	Clostridia	Eubacteriales	Oscillospiraceae	Ruminococcus	Ruminococcus bromii	MGYG000000258_01037;MGYG000002420_01645;MGYG000002705_00327;MGYG000002980_01356;MGYG000002736_00956;MGYG000002038_01185;MGYG000001737_00035;MGYG000003417_00818	MGYG000000258_01037	3944;4232	41;2;2;2;5;2;1;2;	41;2;2;2;5;2;1;2;	8	41	7.65	-			4.2.3.1	Threonine synthase.	O-phospho-L-homoserine + H(2)O = L-threonine + phosphate.		ko:K01733	ko00260,ko00750,ko01100,ko01110,ko01120,ko01230,map00260,map00750,map01100,map01110,map01120,map01230	Glycine, serine and threonine metabolism;Vitamin B6 metabolism;Metabolic pathways;Biosynthesis of secondary metabolites;Microbial metabolism in diverse environments;Biosynthesis of amino acids	M00018	R01466,R05086	RC00017,RC00526	ko00000,ko00001,ko00002,ko01000	-	-	iHN637.CLJU_RS16355	GHMP_kinases_C,GHMP_kinases_N,PALP,Thr_synth_N	COG0498	E	Threonine synthase	7.2958	7.82364	7.75479	8.20174	8.58595	7.71769
PG_40584	Elongation factor 4	Required for accurate and efficient protein synthesis under certain stress conditions. May act as a fidelity factor of the translation reaction, by catalyzing a one-codon backward translocation of tRNAs on improperly translocated ribosomes. Back- translocation proceeds from a post-translocation (POST) complex to a pre-translocation (PRE) complex, thus giving elongation factor G a second chance to…	lepA	0.323965	0.0146054	*	Ruminococcus bromii	Bacteria	Bacillota	Clostridia	Eubacteriales	Oscillospiraceae	Ruminococcus	Ruminococcus bromii	MGYG000002482_00631	MGYG000002482_00631	40584	7;	7;	1	7	2.35	-			-				ko:K03596	ko05134,map05134	Legionellosis	-	-	-	ko00000,ko00001	-	-	-	EFG_C,EFG_II,GTP_EFTU,GTP_EFTU_D2,LepA_C	COG0481	J	Translation elongation factor EF-4, membrane-bound GTPase	7.19368	5.88017	6.13489	6.93074	7.29892	5.92786
PG_14156	Elongation factor G	translation elongation	fusA2	0.323791	0.00774346	**	Ruminococcus bromii	Bacteria	Bacillota	Clostridia	Eubacteriales	Oscillospiraceae	Ruminococcus	Ruminococcus bromii	MGYG000002482_01918;MGYG000002736_00563;MGYG000004520_00825	MGYG000002482_01918	14156;6665	49;3;12;	4;1;1;	3	49	5.19	-			-				ko:K02355	-		-	-	-	ko00000,ko03012,ko03029	-	-	-	EFG_C,EFG_II,EFG_IV,GTP_EFTU,GTP_EFTU_D2	COG0480	J	Translation elongation factor EF-G, a GTPase	6.1778	6.40985	6.9056	7.40255	7.79944	6.24086
PG_39297	50S ribosomal protein L7/L12	Forms part of the ribosomal stalk which helps the ribosome interact with GTP-bound translation factors. Is thus essential for accurate translation	rplL	0.323719	0.0294923	*	Clostridium	Bacteria	Bacillota	Clostridia	Eubacteriales	Clostridiaceae	Clostridium		MGYG000004000_00427;MGYG000003935_00107	MGYG000004000_00427	39297	7;5;	6;4;	2	7	2.46	-			-				ko:K02935	ko03010,map03010	Ribosome	M00178	-	-	br01610,ko00000,ko00001,ko00002,ko03011	-	-	-	Ribosomal_L12,Ribosomal_L12_N	COG0222	J	Ribosomal protein L7/L12	5.98145	6.73863	6.24884	6.34996	6.26334	6.56558
PG_26481	Aspartate--tRNA ligase	Catalyzes the attachment of L-aspartate to tRNA(Asp) in a two-step reaction L-aspartate is first activated by ATP to form Asp-AMP and then transferred to the acceptor end of tRNA(Asp)	aspS	0.323173	0.00819851	**	Prevotella copri	Bacteria	Bacteroidota	Bacteroidia	Bacteroidales	Prevotellaceae	Prevotella	Prevotella copri	MGYG000004456_02456;MGYG000001866_02200;MGYG000003697_02254	MGYG000004456_02456	23986;26481	27;10;20;	2;1;1;	3	27	3.59	-			6.1.1.12	Aspartate--tRNA ligase.	ATP + L-aspartate + tRNA(Asp) = AMP + diphosphate + L-aspartyl-tRNA(Asp).	Aspartyl-tRNA synthetase.;Aspartic acid translase.	ko:K01876	ko00970,map00970	Aminoacyl-tRNA biosynthesis	M00359,M00360	R05577	RC00055,RC00523	ko00000,ko00001,ko00002,ko01000,ko01007,ko03016,ko03029	-	-	-	GAD,tRNA-synt_2,tRNA-synt_2d,tRNA_anti-codon	COG0173	J	Aspartyl-tRNA synthetase	6.22919	5.24023	5.45486	6.02521	5.73635	5.75419
PG_21338	hypothetical protein	Binding-protein-dependent transport system inner membrane component	-	0.323112	0.0314846	*	Ruminococcus bromii	Bacteria	Bacillota	Clostridia	Eubacteriales	Oscillospiraceae	Ruminococcus	Ruminococcus bromii	MGYG000000258_00260;MGYG000003112_00500	MGYG000000258_00260	21338;25415	18;7;	18;7;	2	18	4.17	-			-				ko:K15771	ko02010,map02010	ABC transporters	M00491	-	-	ko00000,ko00001,ko00002,ko02000	3.A.1.1.16,3.A.1.1.2	-	-	BPD_transp_1,TM_PBP2_N	COG1175	G	ABC-type sugar transport system, permease component	6.70632	7.80074	7.37605	7.92133	8.29457	7.32301
PG_70	Acetyl-CoA acetyltransferase	Belongs to the thiolase family	thlA	0.322827	0.023756	*	Faecalibacterium prausnitzii	Bacteria	Bacillota	Clostridia	Eubacteriales	Oscillospiraceae	Faecalibacterium	Faecalibacterium prausnitzii	MGYG000003899_01137	MGYG000003899_01137	658;8757;1096;629;1078;64;70;1557;1720;667	94;	30;	1	94	12.35	-			2.3.1.9	Acetyl-CoA C-acetyltransferase.	2 acetyl-CoA = CoA + acetoacetyl-CoA.	Acetoacetyl-CoA thiolase.	ko:K00626	ko00071,ko00072,ko00280,ko00310,ko00362,ko00380,ko00620,ko00630,ko00640,ko00650,ko00720,ko00900,ko01100,ko01110,ko01120,ko01130,ko01200,ko01212,ko02020,map00071,map00072,map00280,map00310,map00362,map00380,map00620,map00630,map00640,map00650,map00720,map00900,map01100,map01110,map01120,map01130,map01200,map01212,map02020	Fatty acid degradation;Valine, leucine and isoleucine degradation;Lysine degradation;Benzoate degradation;Tryptophan metabolism;Pyruvate metabolism;Glyoxylate and dicarboxylate metabolism;Propanoate metabolism;Butanoate metabolism;Carbon fixation pathways in prokaryotes;Terpenoid backbone biosynthesis;Metabolic pathways;Biosynthesis of secondary metabolites;Microbial metabolism in diverse environ…	M00088,M00095,M00373,M00374,M00375	R00238,R01177	RC00004,RC00326	ko00000,ko00001,ko00002,ko01000,ko04147	-	-	-	Thiolase_C,Thiolase_N	COG0183	I	Acetyl-CoA acetyltransferase	8.22548	8.29069	8.40919	8.5858	8.42927	8.09461
PG_14346	hypothetical protein	Belongs to the ribose-phosphate pyrophosphokinase family	prs	0.322795	0.00764902	**	Faecalibacterium	Bacteria	Bacillota	Clostridia	Eubacteriales	Oscillospiraceae	Faecalibacterium		MGYG000003891_01207	MGYG000003891_01207	14346	12;	9;	1	12	5.16	-			2.7.6.1	Ribose-phosphate diphosphokinase.	ATP + D-ribose 5-phosphate = AMP + 5-phospho-alpha-D-ribose1-diphosphate.	Phosphoribosyl diphosphate synthetase.;Ribose-phosphate pyrophosphokinase.;Phosphoribosyl pyrophosphate synthetase.	ko:K00948	ko00030,ko00230,ko01100,ko01110,ko01120,ko01130,ko01200,ko01230,map00030,map00230,map01100,map01110,map01120,map01130,map01200,map01230	Pentose phosphate pathway;Purine metabolism;Metabolic pathways;Biosynthesis of secondary metabolites;Microbial metabolism in diverse environments;Carbon metabolism;Biosynthesis of amino acids	M00005	R01049	RC00002,RC00078	ko00000,ko00001,ko00002,ko01000	-	-	-	Pribosyltran,Pribosyltran_N	COG0462	F	Phosphoribosylpyrophosphate synthetase	7.05298	6.56355	5.91946	5.99966	6.40773	5.86566
PG_1795	Glyceraldehyde-3-phosphate dehydrogenase	Belongs to the glyceraldehyde-3-phosphate dehydrogenase family	gap	0.322501	0.00372725	**	Subdoligranulum variabile	Bacteria	Bacillota	Clostridia	Eubacteriales	Oscillospiraceae	Subdoligranulum	Subdoligranulum variabile	MGYG000002098_00013;MGYG000001658_00407	MGYG000002098_00013	6760;2057;2327;324;1795	93;62;	16;7;	2	93	8.9	-			1.2.1.12	Glyceraldehyde-3-phosphate dehydrogenase (phosphorylating).	D-glyceraldehyde 3-phosphate + phosphate + NAD(+) = 3-phospho-D-glyceroylphosphate + NADH.	GAPDH.;Triosephosphate dehydrogenase.;NAD-dependent glyceraldehyde-3-phosphate dehydrogenase.	ko:K00134	ko00010,ko00710,ko01100,ko01110,ko01120,ko01130,ko01200,ko01230,ko04066,ko05010,map00010,map00710,map01100,map01110,map01120,map01130,map01200,map01230,map04066,map05010	Glycolysis / Gluconeogenesis;Carbon fixation in photosynthetic organisms;Metabolic pathways;Biosynthesis of secondary metabolites;Microbial metabolism in diverse environments;Carbon metabolism;Biosynthesis of amino acids	M00001,M00002,M00003,M00165,M00166,M00308,M00552	R01061	RC00149	ko00000,ko00001,ko00002,ko01000,ko04131,ko04147	-	-	-	Gp_dh_C,Gp_dh_N	COG0057	G	Glyceraldehyde-3-phosphate dehydrogenase/erythrose-4-phosphate dehydrogenase	6.74351	7.05231	7.39706	7.24871	7.68918	7.0508
PG_14019	hypothetical protein	Bacterial extracellular solute-binding protein	-	0.322224	0.0053562	**	Faecalibacterium	Bacteria	Bacillota	Clostridia	Eubacteriales	Oscillospiraceae	Faecalibacterium		MGYG000003891_01850	MGYG000003891_01850	14019	17;	17;	1	17	5.21	-			-				ko:K02027	-		M00207	-	-	ko00000,ko00002,ko02000	3.A.1.1	-	-	SBP_bac_8	COG2182	G	Maltose-binding periplasmic protein MalE	7.46939	7.42324	6.34552	6.82762	6.98889	6.74521
PG_12335	L-threonine ammonia-lyase	Catalyzes the anaerobic formation of alpha-ketobutyrate and ammonia from threonine in a two-step reaction. The first step involved a dehydration of threonine and a production of enamine intermediates (aminocrotonate), which tautomerizes to its imine form (iminobutyrate). Both intermediates are unstable and short- lived. The second step is the nonenzymatic hydrolysis of the enamine imine intermedi…	ilvA	0.322217	0.0068669	**	Ruminococcus bromii	Bacteria	Bacillota	Clostridia	Eubacteriales	Oscillospiraceae	Ruminococcus	Ruminococcus bromii	MGYG000000258_00760	MGYG000000258_00760	12335;14744	24;	23;	1	24	5.5	-			4.3.1.19	Threonine ammonia-lyase.	L-threonine = 2-oxobutanoate + NH(3).	Threonine deaminase.;L-threonine dehydratase.;L-serine dehydratase.;L-threonine hydro-lyase (deaminating).;Serine deaminase.;Threonine dehydrase.;L-threonine deaminase.;Threonine dehydratase.	ko:K01754	ko00260,ko00290,ko01100,ko01110,ko01130,ko01200,ko01230,map00260,map00290,map01100,map01110,map01130,map01200,map01230	Glycine, serine and threonine metabolism;Valine, leucine and isoleucine biosynthesis;Metabolic pathways;Biosynthesis of secondary metabolites;Carbon metabolism;Biosynthesis of amino acids	M00570	R00220,R00996	RC00418,RC02600	ko00000,ko00001,ko00002,ko01000	-	-	-	ACT,PALP,Thr_dehydrat_C	COG1171	E	Threonine deaminase	7.06105	7.58778	7.24339	7.83713	8.32175	7.29148
PG_2000	Glycogen phosphorylase	Phosphorylase is an important allosteric enzyme in carbohydrate metabolism. Enzymes from different sources differ in their regulatory mechanisms and in their natural substrates. However, all known phosphorylases share catalytic and structural properties	glgP	0.322118	0.00915914	**	Ruminococcus bromii	Bacteria	Bacillota	Clostridia	Eubacteriales	Oscillospiraceae	Ruminococcus	Ruminococcus bromii	MGYG000000258_00014;MGYG000003715_00640;MGYG000004520_00105;MGYG000002230_01028;MGYG000001756_00403;MGYG000001045_03057;MGYG000000022_01396	MGYG000000258_00014	2173;2000	121;1;18;3;3;1;2;	112;1;16;3;2;1;1;	7	121	8.71	-			2.4.1.1	Glycogen phosphorylase.	((1->4)-alpha-D-glucosyl)(n) + phosphate = ((1->4)-alpha-D-glucosyl)(n-1)+ alpha-D-glucose 1-phosphate.	Polyphosphorylase.;Amylophosphorylase.;Muscle phosphorylase a and b.	ko:K00688	ko00500,ko01100,ko01110,ko02026,ko04217,ko04910,ko04922,ko04931,map00500,map01100,map01110,map02026,map04217,map04910,map04922,map04931	Starch and sucrose metabolism;Metabolic pathways;Biosynthesis of secondary metabolites;Biofilm formation - Escherichia coli	-	R02111	-	ko00000,ko00001,ko01000	-	GT35	-	Phosphorylase	COG0058	G	Glucan phosphorylase	7.80622	8.91225	8.425	9.04372	9.11182	8.32046
PG_15137	Vitamin B12 transporter BtuB	TonB-dependent receptor	-	0.321725	0.0230291	*	Bacteroides	Bacteria	Bacteroidota	Bacteroidia	Bacteroidales	Bacteroidaceae	Bacteroides		MGYG000001789_00961	MGYG000001789_00961	15137	29;	29;	1	29	5.03	-			-				-	-		-	-	-	-	-	-	-	CarbopepD_reg_2,CarboxypepD_reg,Plug,TonB_dep_Rec	COG4772	P	Outer membrane receptor for Fe3+-dicitrate	6.93705	7.77394	7.26209	7.54019	6.73852	7.53536
PG_2616	Glutamate synthase [NADPH] small chain	glutamate synthase (NADPH), homotetrameric	gltA	0.321691	0.00952166	**	Ruminococcus bromii	Bacteria	Bacillota	Clostridia	Eubacteriales	Oscillospiraceae	Ruminococcus	Ruminococcus bromii	MGYG000000258_01912;MGYG000002724_00104;MGYG000001610_01377;MGYG000000379_01932;MGYG000003224_00300;MGYG000004463_00911;MGYG000001685_01658;MGYG000001170_00742	MGYG000000258_01912	2616	54;10;4;4;9;7;9;10;	30;0;0;0;3;0;0;4;	8	54	8.3	-			1.17.1.9,1.4.1.13,1.4.1.14	Formate dehydrogenase.;Glutamate synthase (NADPH).;Glutamate synthase (NADH).	2 L-glutamate + NADP(+) = L-glutamine + 2-oxoglutarate + NADPH.;2 L-glutamate + NAD(+) = L-glutamine + 2-oxoglutarate + NADH.;Formate + NAD(+) = CO(2) + NADH.	NADPH-glutamate synthase.;Formic hydrogen-lyase.;Glutamine amide-2-oxoglutarate aminotransferase (oxidoreductase, NADP).;NADH-dependent glutamate synthase.;NAD(+)-formate dehydrogenase.;Glutamate (reduced nicotinamide adenine dinucleotide phosphate) synthase.;Glutamate synthetase (NADP).;NADPH-dependent glutamate synthase.;Formate dehydrogenase (NAD(+)).;NADH-glutamate synthase.;L-glutamate synth…	ko:K00123,ko:K00266	ko00250,ko00630,ko00680,ko00910,ko01100,ko01110,ko01120,ko01130,ko01200,ko01230,map00250,map00630,map00680,map00910,map01100,map01110,map01120,map01130,map01200,map01230	Alanine, aspartate and glutamate metabolism;Glyoxylate and dicarboxylate metabolism;Methane metabolism;Nitrogen metabolism;Metabolic pathways;Biosynthesis of secondary metabolites;Microbial metabolism in diverse environments;Carbon metabolism;Biosynthesis of amino acids	-	R00093,R00114,R00248,R00519	RC00006,RC00010,RC02796,RC02799	ko00000,ko00001,ko01000	-	-	-	DHODB_Fe-S_bind,Fer2_4,Fer4,Fer4_20,Molybdop_Fe4S4,Molybdopterin,NAD_binding_1,Pyr_redox_2	COG0493	ER	NADPH-dependent glutamate synthase beta chain or related oxidoreductase	7.0202	7.71718	7.61632	8.24781	8.22994	7.56508
PG_27576	Protein translocase subunit SecDF	Part of the Sec protein translocase complex. Interacts with the SecYEG preprotein conducting channel. SecDF uses the proton motive force (PMF) to complete protein translocation after the ATP-dependent function of SecA	secF	0.321574	0.0479382	*	Ruminococcus bromii	Bacteria	Bacillota	Clostridia	Eubacteriales	Oscillospiraceae	Ruminococcus	Ruminococcus bromii	MGYG000000258_01325	MGYG000000258_01325	30891;27576	12;	12;	1	12	3.48	-			-				ko:K03074	ko03060,ko03070,map03060,map03070	Protein export;Bacterial secretion system	M00335	-	-	ko00000,ko00001,ko00002,ko02044	2.A.6.4,3.A.5.2,3.A.5.7	-	-	SecD_SecF,Sec_GG	COG0341	U	Preprotein translocase subunit SecF	6.68224	7.57219	7.04095	7.61571	7.75389	6.87788
PG_3006	V-type sodium ATPase subunit B	Produces ATP from ADP in the presence of a proton gradient across the membrane. The V-type beta chain is a regulatory subunit	atpB	0.321376	0.0098025	**	Ruminococcus bromii	Bacteria	Bacillota	Clostridia	Eubacteriales	Oscillospiraceae	Ruminococcus	Ruminococcus bromii	MGYG000000258_01250;MGYG000002482_01326;MGYG000000723_01619;MGYG000003278_01155	MGYG000000258_01250;MGYG000002482_01326	3006	51;50;3;1;	51;50;3;1;	4	51	8.07	-			-				ko:K02118	ko00190,ko01100,map00190,map01100	Oxidative phosphorylation;Metabolic pathways	M00159	-	-	ko00000,ko00001,ko00002	3.A.2.2,3.A.2.3	-	-	ATP-synt_ab,ATP-synt_ab_N	COG1156	C	Archaeal/vacuolar-type H+-ATPase subunit B/Vma2	7.57138	8.36156	7.84963	8.59963	8.75466	7.88456
PG_13699	CTP synthase	Catalyzes the ATP-dependent amination of UTP to CTP with either L-glutamine or ammonia as the source of nitrogen. Regulates intracellular CTP levels through interactions with the four ribonucleotide triphosphates	pyrG	0.321248	0.00625643	**	Ruminococcus bromii	Bacteria	Bacillota	Clostridia	Eubacteriales	Oscillospiraceae	Ruminococcus	Ruminococcus bromii	MGYG000000258_01695	MGYG000000258_01695	16731;13699	32;	25;	1	32	5.27	-			6.3.4.2	CTP synthase (glutamine hydrolyzing).	ATP + UTP + L-glutamine = ADP + phosphate + CTP + L-glutamate.	UTP--ammonia ligase.;CTP synthetase.	ko:K01937	ko00240,ko01100,map00240,map01100	Pyrimidine metabolism;Metabolic pathways	M00052	R00571,R00573	RC00010,RC00074	ko00000,ko00001,ko00002,ko01000	-	-	iHN637.CLJU_RS01075	CTP_synth_N,GATase	COG0504	F	CTP synthase (UTP-ammonia lyase)	6.9877	7.42225	7.43336	7.85231	8.14672	7.32241
PG_13824	DNA-directed RNA polymerase subunit alpha	DNA-dependent RNA polymerase catalyzes the transcription of DNA into RNA using the four ribonucleoside triphosphates as substrates	rpoA	0.321222	0.00277917	**	Faecalibacterium	Bacteria	Bacillota	Clostridia	Eubacteriales	Oscillospiraceae	Faecalibacterium		MGYG000003891_01853	MGYG000003891_01853	13824	16;	12;	1	16	5.25	-			2.7.7.6	DNA-directed RNA polymerase.	Nucleoside triphosphate + RNA(n) = diphosphate + RNA(n+1).	RNA nucleotidyltransferase (DNA-directed).;RNA polymerase II.;DNA-dependent RNA polymerase.;RNA polymerase I.;RNA polymerase III.	ko:K03040	ko00230,ko00240,ko01100,ko03020,map00230,map00240,map01100,map03020	Purine metabolism;Pyrimidine metabolism;Metabolic pathways;RNA polymerase	M00183	R00435,R00441,R00442,R00443	RC02795	br01611,ko00000,ko00001,ko00002,ko01000,ko03021,ko03400	-	-	-	RNA_pol_A_CTD,RNA_pol_A_bac,RNA_pol_L	COG0202	K	DNA-directed RNA polymerase, alpha subunit/40 kD subunit	7.40589	7.00446	6.30764	6.57692	6.84796	6.90821
PG_36217	hypothetical protein	Protein of unknown function (DUF3798)	-	0.319882	0.015637	*		Bacteria							MGYG000003875_01816	MGYG000003875_01816	36217	6;	6;	1	6	2.72	-			-				-	-		-	-	-	-	-	-	-	DUF3798	COG0683	E	ABC-type branched-chain amino acid transport system, periplasmic component	6.21739	6.24552	6.3146	7.63484	6.71058	6.73886
PG_6788	50S ribosomal protein L16	Binds 23S rRNA and is also seen to make contacts with the A and possibly P site tRNAs	rplP	0.31959	0.0278661	*	Candidatus Stahlbacteria	Bacteria					Candidatus Stahlbacteria		MGYG000002482_00074;MGYG000000919_01824	MGYG000002482_00074	2146;6788;9803;10942;2658;10489;6668;6144	21;10;	8;0;	2	21	6.71	-			-				ko:K02878	ko03010,map03010	Ribosome	M00178	-	-	br01610,ko00000,ko00001,ko00002,ko03011	-	-	-	Ribosomal_L16	COG0197	J	Ribosomal protein L16/L10AE	6.25958	6.69367	7.34426	7.48969	7.5084	7.05582
PG_20507	hypothetical protein	Response regulator receiver domain	-	0.319574	0.0255859	*	Bacteroidales	Bacteria	Bacteroidota	Bacteroidia	Bacteroidales				MGYG000002478_03107;MGYG000002171_00237	MGYG000002478_03107	20507	9;4;	7;3;	2	9	4.28	-			-				-	-		-	-	-	-	-	-	-	GerE,Response_reg	COG2197	TK	DNA-binding response regulator, NarL/FixJ family, contains REC and HTH domains	5.8064	6.55636	7.07113	5.79502	5.80437	6.41492
PG_39240	Transcriptional regulator MntR	Psort location Cytoplasmic, score	-	0.31939	0.0181104	*	Ruminococcus bromii	Bacteria	Bacillota	Clostridia	Eubacteriales	Oscillospiraceae	Ruminococcus	Ruminococcus bromii	MGYG000002482_00498;MGYG000000258_00749	MGYG000002482_00498	39240	5;2;	5;2;	2	5	2.47	-			-				-	-		-	-	-	-	-	-	-	Fe_dep_repr_C,Fe_dep_repress	COG1321	K	Mn-dependent transcriptional regulator MntR, DtxR family	6.63466	6.23904	6.07773	7.03566	7.40114	6.41924
PG_781	Reverse rubrerythrin-1	Rubrerythrin	rbr3A	0.31938	0.0120188	*	Treponema	Bacteria	Spirochaetota	Spirochaetia	Spirochaetales	Treponemataceae	Treponema		MGYG000001374_01761	MGYG000001374_01761	212;506;576;646;264;588;15210;308;597;3792;981;600;554;2977;520;416;1201;623;3296;504;1039;542;1806;33895;22755;656;861;518;414;26982;6831;799;1700;781;5779;218;534	73;	5;	1	73	10.07	-			-				-	-		-	-	-	-	-	-	-	Rubredoxin,Rubrerythrin	COG1592	C	Rubrerythrin	6.75318	6.37121	6.77343	6.349	6.74722	6.15569
PG_40912	hypothetical protein	MAC/Perforin domain	-	0.31937	0.0178419	*	Bacteroides faecichinchillae	Bacteria	Bacteroidota	Bacteroidia	Bacteroidales	Bacteroidaceae	Bacteroides	Bacteroides faecichinchillae	MGYG000004456_00315	MGYG000004456_00315	40912	19;	19;	1	19	2.33	-			-				-	-		-	-	-	-	-	-	-	MACPF				6.72433	6.66582	6.73485	6.35665	7.26422	5.8897
PG_9141	Phosphocarrier protein HPr	HPr family	ptsH	0.318971	0.0117084	*	Ruminococcus bromii	Bacteria	Bacillota	Clostridia	Eubacteriales	Oscillospiraceae	Ruminococcus	Ruminococcus bromii	MGYG000000258_01687;MGYG000002570_00514;MGYG000003112_00851;MGYG000002482_00877	MGYG000000258_01687	9141	11;1;5;9;	11;1;5;9;	4	11	6.14	-			-				ko:K11189	-		-	-	-	ko00000,ko02000	4.A.2.1	-	-	PTS-HPr	COG1925	TG	HPr or related phosphotransfer protein	6.48825	7.32539	7.48837	7.88164	7.76662	7.07138
PG_25547	hypothetical protein	Susd and RagB outer membrane lipoprotein	-	0.318818	0.0429044	*	Bacteroidales	Bacteria	Bacteroidota	Bacteroidia	Bacteroidales				MGYG000002478_00643	MGYG000002478_00643	25547	15;	15;	1	15	3.69	-			-				-	-		-	-	-	-	-	-	-	SusD-like,SusD-like_2				6.60995	5.62089	7.29941	6.18429	6.63314	6.65982
PG_44317	Ribosomal large subunit pseudouridine synthase B	Belongs to the peptidase S11 family	-	0.31832	0.00763859	**	Ruminococcus bromii	Bacteria	Bacillota	Clostridia	Eubacteriales	Oscillospiraceae	Ruminococcus	Ruminococcus bromii	MGYG000000258_00550	MGYG000000258_00550	44317	3;	3;	1	3	2	-			3.4.16.4	Serine-type D-Ala-D-Ala carboxypeptidase.	Preferential cleavage: (Ac)(2)-L-Lys-D-Ala-|-D-Ala. Also transpeptidationof peptidyl-alanyl moieties that are N-acyl substituents of D-alanine.	D-alanyl-D-alanine carboxypeptidase.;DD-transpeptidase.;DD-peptidase.	ko:K01286,ko:K07258	ko00550,ko01100,map00550,map01100	Peptidoglycan biosynthesis;Metabolic pathways	-	-	-	ko00000,ko00001,ko01000,ko01002,ko01011	-	-	-	CW_binding_1,Cu_amine_oxidN1,PBP5_C,Peptidase_S11,SH3_3	COG1686	M	D-alanyl-D-alanine carboxypeptidase	6.32724	6.57892	6.24856	6.88787	6.92182	5.99058
PG_10971	hypothetical protein	Bacterial extracellular solute-binding proteins, family 5 Middle	-	0.317966	0.0270192	*	Oscillibacter	Bacteria	Bacillota	Clostridia	Eubacteriales	Oscillospiraceae	Oscillibacter		MGYG000004475_00656	MGYG000004475_00656	31640;6821;10971	14;	7;	1	14	5.76	-			-				ko:K02035	ko02024,map02024	Quorum sensing	M00239	-	-	ko00000,ko00001,ko00002,ko02000	3.A.1.5	-	-	SBP_bac_5	COG0747	E	ABC-type transport system, periplasmic component	7.46073	6.12796	6.67722	6.42123	6.63835	6.46185
PG_8903	1,4-alpha-glucan branching enzyme GlgB	1,4-alpha-glucan branching enzyme	glgB	0.317297	0.0142668	*	Bacteroidales	Bacteria	Bacteroidota	Bacteroidia	Bacteroidales				MGYG000001306_01334	MGYG000001306_01334	8903;7735;34537;41185;17876;27325;28876;30325	21;	7;	1	21	6.2	-			2.4.1.18	1,4-alpha-glucan branching enzyme.	Transfers a segment of a (1->4)-alpha-D-glucan chain to a primary hydroxygroup in a similar glucan chain.	Glycogen branching enzyme.;Branching enzyme.;Amylo-(1,4->1,6)-transglycosylase.;Amylo-(1,4 to 1,6)transglucosidase.	ko:K00700	ko00500,ko01100,ko01110,map00500,map01100,map01110	Starch and sucrose metabolism;Metabolic pathways;Biosynthesis of secondary metabolites	M00565	R02110	-	ko00000,ko00001,ko00002,ko01000,ko04147	-	CBM48,GH13	-	Alpha-amylase,Alpha-amylase_C,CBM_48	COG0296	G	1,4-alpha-glucan branching enzyme	6.893	6.30728	6.92195	6.11147	8.15424	6.05346
PG_35364	Thymidylate synthase	Catalyzes the reductive methylation of 2'-deoxyuridine- 5'-monophosphate (dUMP) to 2'-deoxythymidine-5'-monophosphate (dTMP) while utilizing 5,10-methylenetetrahydrofolate (mTHF) as the methyl donor and reductant in the reaction, yielding dihydrofolate (DHF) as a by-product. This enzymatic reaction provides an intracellular de novo source of dTMP, an essential precursor for DNA biosynthesis	thyA	0.316847	0.0373508	*	[Ruminococcus] gnavus	Bacteria	Bacillota	Clostridia	Eubacteriales	Lachnospiraceae	Mediterraneibacter	[Ruminococcus] gnavus	MGYG000000278_02970	MGYG000000278_02970	35364	6;	6;	1	6	2.79	-			2.1.1.45	Thymidylate synthase.	5,10-methylenetetrahydrofolate + dUMP = dihydrofolate + dTMP.		ko:K00560	ko00240,ko00670,ko01100,ko01523,map00240,map00670,map01100,map01523	Pyrimidine metabolism;One carbon pool by folate;Metabolic pathways	M00053	R02101	RC00219,RC00332	ko00000,ko00001,ko00002,ko01000	-	-	-	Thymidylat_synt	COG0207	F	Thymidylate synthase	5.86435	6.01773	6.22561	6.43569	6.7728	7.37675
PG_25598	50S ribosomal protein L30	Ribosomal protein L30p/L7e	rpmD	0.316819	0.0339494	*	Bifidobacterium	Bacteria	Actinomycetota	Actinomycetes	Bifidobacteriales	Bifidobacteriaceae	Bifidobacterium		MGYG000001490_00338;MGYG000003683_01120;MGYG000002396_00486	MGYG000001490_00338;MGYG000003683_01120	25598;24677	7;7;2;	3;3;2;	3	7	3.68	GO:0005575,GO:0005622,GO:0005623,GO:0005737,GO:0005829,GO:0005840,GO:0008150,GO:0015934,GO:0022625,GO:0022626,GO:0032991,GO:0040007,GO:0043226,GO:0043228,GO:0043229,GO:0043232,GO:0044391,GO:0044422,GO:0044424,GO:0044444,GO:0044445,GO:0044446,GO:0044464,GO:1990904	cellular_component;intracellular;cell;cytoplasm;cytosol;ribosome;biological_process;large ribosomal subunit;cytosolic large ribosomal subunit;cytosolic ribosome;protein-containing complex;growth;organelle;non-membrane-bounded organelle;intracellular organelle;intracellular non-membrane-bounded organelle;ribosomal subunit;obsolete organelle part;obsolete intracellular part;obsolete cytoplasmic par…	cellular_component;cellular_component;cellular_component;cellular_component;cellular_component;cellular_component;biological_process;cellular_component;cellular_component;cellular_component;cellular_component;biological_process;cellular_component;cellular_component;cellular_component;cellular_component;cellular_component;cellular_component;cellular_component;cellular_component;cellular_component;…	-				ko:K02907	ko03010,map03010	Ribosome	M00178,M00179	-	-	br01610,ko00000,ko00001,ko00002,ko03011	-	-	-	Ribosomal_L30	COG1841	J	Ribosomal protein L30/L7E	5.74472	6.68989	6.2456	5.35708	6.30085	5.69042
PG_16945	2,3-bisphosphoglycerate-independent phosphoglycerate mutase	Catalyzes the interconversion of 2-phosphoglycerate and 3-phosphoglycerate	gpmI	0.31675	0.00920393	**	Faecalibacterium	Bacteria	Bacillota	Clostridia	Eubacteriales	Oscillospiraceae	Faecalibacterium		MGYG000003891_02083	MGYG000003891_02083	16945	20;	20;	1	20	4.77	-			5.4.2.12	Phosphoglycerate mutase (2,3-diphosphoglycerate-independent).	2-phospho-D-glycerate = 3-phospho-D-glycerate.	Phosphoglycerate phosphomutase.;Phosphoglyceromutase.;2,3-diphosphoglycerate-independent phosphoglycerate mutase.;Cofactor independent phosphoglycerate mutase.	ko:K15633	ko00010,ko00260,ko00680,ko01100,ko01110,ko01120,ko01130,ko01200,ko01230,map00010,map00260,map00680,map01100,map01110,map01120,map01130,map01200,map01230	Glycolysis / Gluconeogenesis;Glycine, serine and threonine metabolism;Methane metabolism;Metabolic pathways;Biosynthesis of secondary metabolites;Microbial metabolism in diverse environments;Carbon metabolism;Biosynthesis of amino acids	M00001,M00002,M00003	R01518	RC00536	ko00000,ko00001,ko00002,ko01000	-	-	-	Metalloenzyme,Phosphodiest,iPGM_N	COG0696	G	Phosphoglycerate mutase (BPG-independent), AlkP superfamily	7.41439	7.36008	6.44372	6.56766	6.78429	6.71846
PG_7892	Methylmalonyl-CoA carboxyltransferase 5S subunit	Pyruvate carboxylase, C-terminal domain subunit K01960	oadA	0.316401	0.00150618	**	Ruminococcus bromii	Bacteria	Bacillota	Clostridia	Eubacteriales	Oscillospiraceae	Ruminococcus	Ruminococcus bromii	MGYG000000258_00553	MGYG000000258_00553	7892;6192	64;	7;	1	64	6.43	-			4.1.1.3	Transferred entry: 4.1.1.112.			ko:K01571	ko00620,ko01100,map00620,map01100	Pyruvate metabolism;Metabolic pathways	-	R00217	RC00040	ko00000,ko00001,ko01000,ko02000	3.B.1.1.1	-	-	HMGL-like,PYC_OADA	COG5016	C	Pyruvate/oxaloacetate carboxyltransferase	6.03136	6.92068	6.25641	6.49839	6.36151	5.96199
PG_3706	Formate--tetrahydrofolate ligase	Belongs to the formate--tetrahydrofolate ligase family	fhs	0.316355	0.0227552	*	Eubacteriales	Bacteria	Bacillota	Clostridia	Eubacteriales				MGYG000000651_00528	MGYG000000651_00528	4878;3706;7984;6026	45;	45;	1	45	7.75	-			6.3.4.3	Formate--tetrahydrofolate ligase.	ATP + formate + tetrahydrofolate = ADP + phosphate +10-formyltetrahydrofolate.	Tetrahydrofolic formylase.;Tetrahydrofolate formylase.;Formyltetrahydrofolate synthetase.	ko:K01938	ko00670,ko00720,ko01100,ko01120,ko01200,map00670,map00720,map01100,map01120,map01200	One carbon pool by folate;Carbon fixation pathways in prokaryotes;Metabolic pathways;Microbial metabolism in diverse environments;Carbon metabolism	M00140,M00377	R00943	RC00026,RC00111	ko00000,ko00001,ko00002,ko01000	-	-	-	FTHFS	COG2759	F	Formyltetrahydrofolate synthetase	7.83136	7.82489	8.35884	8.28952	7.72357	8.67743
PG_39462	Phosphoribosylformylglycinamidine synthase	phosphoribosylformylglycinamidine synthase	purL	0.316278	0.00799992	**	Alistipes	Bacteria	Bacteroidota	Bacteroidia	Bacteroidales	Rikenellaceae	Alistipes		MGYG000000414_00170	MGYG000000414_00170	39462	8;	2;	1	8	2.45	-			6.3.5.3	Phosphoribosylformylglycinamidine synthase.	ATP + N(2)-formyl-N(1)-(5-phospho-D-ribosyl)glycinamide + L-glutamine +H(2)O = ADP + phosphate + 2-(formamido)-N(1)-(5-phospho-D-ribosyl)acetamidine + L-glutamate.	FGAR amidotransferase.;Formylglycinamide ribotide amidotransferase.;Phosphoribosylformylglycinamidine synthetase.;FGAM synthase.;FGAM synthetase.;FGARAT.	ko:K01952	ko00230,ko01100,ko01110,ko01130,map00230,map01100,map01110,map01130	Purine metabolism;Metabolic pathways;Biosynthesis of secondary metabolites	M00048	R04463	RC00010,RC01160	ko00000,ko00001,ko00002,ko01000	-	-	-	AIRS,AIRS_C,GATase_5	COG0047	F	Phosphoribosylformylglycinamidine (FGAM) synthase, glutamine amidotransferase domain	6.00082	5.67168	6.11176	5.75572	6.46102	5.78468
PG_12463	hypothetical protein	Leucine rich repeats (6 copies)	-	0.315407	0.0147429	*	Ruminococcus bromii	Bacteria	Bacillota	Clostridia	Eubacteriales	Oscillospiraceae	Ruminococcus	Ruminococcus bromii	MGYG000002482_01339	MGYG000002482_01339	33672;12463	20;	20;	1	20	5.48	-			-				-	-		-	-	-	-	-	-	-	LRR_5,SLH	COG4886	K	Leucine-rich repeat (LRR) protein	6.82754	6.91101	7.70388	7.0577	8.40677	7.1698
PG_12609	Isocitrate dehydrogenase [NADP]	Belongs to the isocitrate and isopropylmalate dehydrogenases family	icd	0.315311	0.00505518	**	Coprococcus eutactus	Bacteria	Bacillota	Clostridia	Eubacteriales	Lachnospiraceae	Coprococcus	Coprococcus eutactus	MGYG000000231_00144;MGYG000000018_01516;MGYG000000364_01970	MGYG000000231_00144	12609	26;16;12;	13;8;5;	3	26	5.46	-			1.1.1.42	Isocitrate dehydrogenase (NADP(+)).	Isocitrate + NADP(+) = 2-oxoglutarate + CO(2) + NADPH.	NADP-specific isocitrate dehydrogenase.;NADP(+)-ICDH.;IDH.;NADP(+)-IDH.;NADP isocitric dehydrogenase.;Triphosphopyridine nucleotide-linked isocitrate dehydrogenase-;Isocitrate dehydrogenase (NADP).;Isocitrate dehydrogenase (NADP-dependent).;NADP-linked isocitrate dehydrogenase.;NADP-dependent isocitrate dehydrogenase.;Oxalosuccinate decarboxylase.;NADP(+)-linked isocitrate dehydrogenase.;NADP-dep…	ko:K00031	ko00020,ko00480,ko00720,ko01100,ko01110,ko01120,ko01130,ko01200,ko01210,ko01230,ko04146,map00020,map00480,map00720,map01100,map01110,map01120,map01130,map01200,map01210,map01230,map04146	Citrate cycle (TCA cycle);Glutathione metabolism;Carbon fixation pathways in prokaryotes;Metabolic pathways;Biosynthesis of secondary metabolites;Microbial metabolism in diverse environments;Carbon metabolism;2-Oxocarboxylic acid metabolism;Biosynthesis of amino acids	M00009,M00010,M00173,M00740	R00267,R00268,R01899	RC00001,RC00084,RC00114,RC00626,RC02801	br01601,ko00000,ko00001,ko00002,ko01000	-	-	-	Iso_dh	COG0538	C	Isocitrate dehydrogenase	7.14377	6.72562	6.29533	6.47789	7.37051	7.63105
PG_37831	Acetyl-coenzyme A carboxylase carboxyl transferase subunit beta	Component of the acetyl coenzyme A carboxylase (ACC) complex. Biotin carboxylase (BC) catalyzes the carboxylation of biotin on its carrier protein (BCCP) and then the CO(2) group is transferred by the transcarboxylase to acetyl-CoA to form malonyl- CoA	accD	0.315116	0.00825803	**	Ruminococcus bromii	Bacteria	Bacillota	Clostridia	Eubacteriales	Oscillospiraceae	Ruminococcus	Ruminococcus bromii	MGYG000000258_01602;MGYG000002482_00776;MGYG000003112_00701	MGYG000000258_01602;MGYG000002482_00776	37831	8;8;2;	6;6;1;	3	8	2.58	-			2.1.3.15,6.4.1.2	Acetyl-CoA carboxytransferase.;Acetyl-CoA carboxylase.	[Biotin carboxyl-carrier protein]-N(6)-carboxybiotinyl-L-lysine + acetyl-CoA = [biotin carboxyl-carrier protein]-N(6)-biotinyl-L-lysine + malonyl-CoA.;ATP + acetyl-CoA + HCO(3)(-) = ADP + phosphate + malonyl-CoA.		ko:K01963	ko00061,ko00620,ko00640,ko00720,ko01100,ko01110,ko01120,ko01130,ko01200,ko01212,map00061,map00620,map00640,map00720,map01100,map01110,map01120,map01130,map01200,map01212	Fatty acid biosynthesis;Pyruvate metabolism;Propanoate metabolism;Carbon fixation pathways in prokaryotes;Metabolic pathways;Biosynthesis of secondary metabolites;Microbial metabolism in diverse environments;Carbon metabolism;Fatty acid metabolism	M00082,M00376	R00742,R04386	RC00040,RC00253,RC00367	ko00000,ko00001,ko00002,ko01000	-	-	-	ACCA,Carboxyl_trans	COG0777	I	Acetyl-CoA carboxylase beta subunit	6.38063	6.59153	6.48092	6.93054	7.48677	6.63162
PG_30033	DNA-directed RNA polymerase subunit alpha	DNA-dependent RNA polymerase catalyzes the transcription of DNA into RNA using the four ribonucleoside triphosphates as substrates	rpoA	0.314548	0.00171787	**	Clostridia	Bacteria	Bacillota	Clostridia					MGYG000002072_02122;MGYG000003224_01689	MGYG000002072_02122	30033	11;5;	4;2;	2	11	3.24	-			2.7.7.6	DNA-directed RNA polymerase.	Nucleoside triphosphate + RNA(n) = diphosphate + RNA(n+1).	RNA nucleotidyltransferase (DNA-directed).;RNA polymerase II.;DNA-dependent RNA polymerase.;RNA polymerase I.;RNA polymerase III.	ko:K03040	ko00230,ko00240,ko01100,ko03020,map00230,map00240,map01100,map03020	Purine metabolism;Pyrimidine metabolism;Metabolic pathways;RNA polymerase	M00183	R00435,R00441,R00442,R00443	RC02795	br01611,ko00000,ko00001,ko00002,ko01000,ko03021,ko03400	-	-	-	RNA_pol_A_CTD,RNA_pol_A_bac,RNA_pol_L	COG0202	K	DNA-directed RNA polymerase, alpha subunit/40 kD subunit	6.50803	6.05407	6.56334	6.20114	6.3562	6.29928
PG_6852	Bifunctional protein FolD protein	Catalyzes the oxidation of 5,10- methylenetetrahydrofolate to 5,10-methenyltetrahydrofolate and then the hydrolysis of 5,10-methenyltetrahydrofolate to 10- formyltetrahydrofolate	folD	0.314245	0.0110961	*	Ruminococcus bromii	Bacteria	Bacillota	Clostridia	Eubacteriales	Oscillospiraceae	Ruminococcus	Ruminococcus bromii	MGYG000002482_01348;MGYG000000258_00915;MGYG000004520_00950;MGYG000004698_01373	MGYG000002482_01348	6852	12;11;6;1;	12;11;6;1;	4	12	6.7	-			1.5.1.5,3.5.4.9	Methylenetetrahydrofolate dehydrogenase (NADP(+)).;Methenyltetrahydrofolate cyclohydrolase.	5,10-methenyltetrahydrofolate + H(2)O = 10-formyltetrahydrofolate.;5,10-methylenetetrahydrofolate + NADP(+) = 5,10-methenyltetrahydrofolate + NADPH.		ko:K01491	ko00670,ko00720,ko01100,ko01120,ko01200,map00670,map00720,map01100,map01120,map01200	One carbon pool by folate;Carbon fixation pathways in prokaryotes;Metabolic pathways;Microbial metabolism in diverse environments;Carbon metabolism	M00140,M00377	R01220,R01655	RC00202,RC00578	ko00000,ko00001,ko00002,ko01000	-	-	-	THF_DHG_CYH,THF_DHG_CYH_C	COG0190	H	5,10-methylene-tetrahydrofolate dehydrogenase/Methenyl tetrahydrofolate cyclohydrolase	5.99781	6.91482	6.90716	7.23646	7.54806	6.86875
PG_7250	Threonine--tRNA ligase 1	Catalyzes the attachment of threonine to tRNA(Thr) in a two-step reaction L-threonine is first activated by ATP to form Thr-AMP and then transferred to the acceptor end of tRNA(Thr)	thrS	0.314033	0.00592786	**	Ruminococcus bromii	Bacteria	Bacillota	Clostridia	Eubacteriales	Oscillospiraceae	Ruminococcus	Ruminococcus bromii	MGYG000000258_00825;MGYG000002295_01952	MGYG000000258_00825	7250;15276	57;3;	54;2;	2	57	6.58	-			6.1.1.3	Threonine--tRNA ligase.	ATP + L-threonine + tRNA(Thr) = AMP + diphosphate + L-threonyl-tRNA(Thr).	Threonine translase.;Threonyl-tRNA synthetase.	ko:K01868	ko00970,map00970	Aminoacyl-tRNA biosynthesis	M00359,M00360	R03663	RC00055,RC00523	ko00000,ko00001,ko00002,ko01000,ko01007,ko03016	-	-	-	HGTP_anticodon,TGS,tRNA-synt_2b,tRNA_SAD	COG0441	J	Threonyl-tRNA synthetase	7.76326	8.2906	8.03752	8.36289	8.73911	7.70293
PG_11714	Membrane lipoprotein TmpC	ABC transporter substrate-binding protein PnrA-like	tmpC	0.313981	0.0319726	*	Eubacteriales	Bacteria	Bacillota	Clostridia	Eubacteriales				MGYG000002146_00258	MGYG000002146_00258	11714	4;	4;	1	4	5.62	-			-				ko:K07335	-		-	-	-	ko00000	-	-	-	Bmp	COG1744	T	Lipoprotein Med, regulator of KinD/Spo0A, PBP1-ABC superfamily, includes NupN	5.84278	7.57642	5.93347	7.00292	5.85368	5.91848
PG_12826	Serine hydroxymethyltransferase	Catalyzes the reversible interconversion of serine and glycine with tetrahydrofolate (THF) serving as the one-carbon carrier. This reaction serves as the major source of one-carbon groups required for the biosynthesis of purines, thymidylate, methionine, and other important biomolecules. Also exhibits THF- independent aldolase activity toward beta-hydroxyamino acids, producing glycine and aldehyd…	glyA	0.313419	0.0052129	**	Eubacteriales	Bacteria	Bacillota	Clostridia	Eubacteriales				MGYG000002702_01697	MGYG000002702_01697	2644;4272;22013;12826;19439;20828;17677	18;	2;	1	18	5.42	-			2.1.2.1	Glycine hydroxymethyltransferase.	5,10-methylenetetrahydrofolate + glycine + H(2)O = tetrahydrofolate +L-serine.	Serine aldolase.;Serine hydroxymethyltransferase.;Threonine aldolase.;Serine hydroxymethylase.	ko:K00600	ko00260,ko00460,ko00630,ko00670,ko00680,ko01100,ko01110,ko01120,ko01130,ko01200,ko01230,ko01523,map00260,map00460,map00630,map00670,map00680,map01100,map01110,map01120,map01130,map01200,map01230,map01523	Glycine, serine and threonine metabolism;Cyanoamino acid metabolism;Glyoxylate and dicarboxylate metabolism;One carbon pool by folate;Methane metabolism;Metabolic pathways;Biosynthesis of secondary metabolites;Microbial metabolism in diverse environments;Carbon metabolism;Biosynthesis of amino acids	M00140,M00141,M00346,M00532	R00945,R09099	RC00022,RC00112,RC01583,RC02958	ko00000,ko00001,ko00002,ko01000	-	-	-	Pyr_redox_dim,SHMT	COG0112	E	Glycine/serine hydroxymethyltransferase	5.63932	5.32164	5.49011	6.57279	6.23272	5.74954
PG_40738	hypothetical protein	N-6 DNA Methylase	-	0.313144	0.029858	*	Bacteria	Bacteria							MGYG000002027_00681	MGYG000002027_00681	40738	2;	2;	1	2	2.35	-			2.1.1.72	Site-specific DNA-methyltransferase (adenine-specific).	S-adenosyl-L-methionine + adenine in DNA = S-adenosyl-L-homocysteine +N-6-methyladenine in DNA.	N-6 adenine-specific DNA methylase.;Restriction-modification system.;Modification methylase.	ko:K03427	-		-	-	-	ko00000,ko01000,ko02048	-	-	-	HSDR_N_2,N6_Mtase	COG0286	V	Type I restriction-modification system, DNA methylase subunit	6.01803	6.29599	5.81501	6.20106	5.84084	6.50144
PG_15838	Ribonuclease Y	Endoribonuclease that initiates mRNA decay	rny	0.31302	0.00264071	**	Candidatus Acidulodesulfobacterium acidiphilum	Bacteria	Pseudomonadota	Deltaproteobacteria	Candidatus Acidulodesulfobacterales		Candidatus Acidulodesulfobacterium	Candidatus Acidulodesulfobacterium acidiphilum	MGYG000000258_00591;MGYG000000323_02882;MGYG000003552_02368;MGYG000000390_01834;MGYG000004784_01051	MGYG000000258_00591	31322;24810;24001;18596;19276;12819;34186;42753;37800;25545;35838;14580;25474;22871;18620;6779;15838;15864;7152;26883;9492;15615;19363;16654;17668;18887;23445	42;4;1;1;4;	36;1;1;1;1;	5	42	4.93	GO:0003674,GO:0005488,GO:0005515,GO:0042802	molecular_function;binding;protein binding;identical protein binding	molecular_function;molecular_function;molecular_function;molecular_function	-				ko:K18682	ko03018,map03018	RNA degradation	-	-	-	ko00000,ko00001,ko01000,ko03019	-	-	-	ATP-synt_B,DUF3552,HD,KH_1	COG1418	JR	HD superfamily phosphodieaserase, includes HD domain of RNase Y	7.09792	7.38115	7.44368	7.71839	8.17107	7.25402
PG_17808	50S ribosomal protein L10	Ribosomal protein L10	rplJ	0.312949	0.013398	*	Bacteroidales	Bacteria	Bacteroidota	Bacteroidia	Bacteroidales				MGYG000001364_00554;MGYG000001787_01806	MGYG000001364_00554	17808;38125	6;3;	6;3;	2	6	4.64	-			-				ko:K02864	ko03010,map03010	Ribosome	M00178,M00179	-	-	br01610,ko00000,ko00001,ko00002,ko03011	-	-	-	Ribosomal_L10	COG0244	J	Ribosomal protein L10	7.27947	6.56349	7.02083	6.42822	6.96355	6.50021
PG_4654	1-deoxy-D-xylulose-5-phosphate synthase	Transketolase, pyrimidine binding domain	-	0.312309	0.00168639	**	Faecalibacterium	Bacteria	Bacillota	Clostridia	Eubacteriales	Oscillospiraceae	Faecalibacterium		MGYG000003891_00950	MGYG000003891_00950	4654	14;	13;	1	14	7.38	-			2.2.1.1	Transketolase.	Sedoheptulose 7-phosphate + D-glyceraldehyde 3-phosphate = D-ribose5-phosphate + D-xylulose 5-phosphate.	Glycoaldehyde transferase.	ko:K00615	ko00030,ko00710,ko01051,ko01100,ko01110,ko01120,ko01130,ko01200,ko01230,map00030,map00710,map01051,map01100,map01110,map01120,map01130,map01200,map01230	Pentose phosphate pathway;Carbon fixation in photosynthetic organisms;Biosynthesis of ansamycins;Metabolic pathways;Biosynthesis of secondary metabolites;Microbial metabolism in diverse environments;Carbon metabolism;Biosynthesis of amino acids	M00004,M00007,M00165,M00167	R01067,R01641,R01830,R06590	RC00032,RC00226,RC00571,RC01560	ko00000,ko00001,ko00002,ko01000	-	-	-	Transket_pyr,Transketolase_C	COG3958	G	Transketolase, C-terminal subunit	7.36066	7.38424	6.77251	6.69274	7.20288	6.91073
PG_12177	50S ribosomal protein L20	Binds directly to 23S ribosomal RNA and is necessary for the in vitro assembly process of the 50S ribosomal subunit. It is not involved in the protein synthesizing functions of that subunit	rplT	0.312194	0.0245421	*	Ruminococcus bromii	Bacteria	Bacillota	Clostridia	Eubacteriales	Oscillospiraceae	Ruminococcus	Ruminococcus bromii	MGYG000000258_00995;MGYG000002482_01645;MGYG000003112_00135;MGYG000004555_00152;MGYG000001685_00193;MGYG000002420_01995;MGYG000000457_00719;MGYG000004520_00702;MGYG000002702_01390;MGYG000000924_00682	MGYG000000258_00995;MGYG000002482_01645;MGYG000003112_00135	12177	13;13;13;2;2;2;2;9;2;2;	13;13;13;2;2;2;2;9;2;2;	10	13	5.53	-			-				ko:K02887	ko03010,map03010	Ribosome	M00178	-	-	br01610,ko00000,ko00001,ko00002,ko03011	-	-	-	Ribosomal_L20	COG0292	J	Ribosomal protein L20	6.78347	7.21173	7.41856	7.28406	8.08815	7.16268
PG_36896	Efflux pump periplasmic linker BepF	Belongs to the membrane fusion protein (MFP) (TC 8.A.1) family	-	0.312072	0.00272665	**	Dialister invisus	Bacteria	Bacillota	Negativicutes	Veillonellales	Veillonellaceae	Dialister	Dialister invisus	MGYG000004158_01574	MGYG000004158_01574	36896	5;	5;	1	5	2.66	-			-				ko:K03585	ko01501,ko01503,map01501,map01503	beta-Lactam resistance;Cationic antimicrobial peptide (CAMP) resistance	M00646,M00647,M00699,M00718	-	-	ko00000,ko00001,ko00002,ko01504,ko02000,ko03036	2.A.6.2,8.A.1.6	-	-	Biotin_lipoyl_2,HlyD_3,HlyD_D23	COG0845	MV	Multidrug efflux pump subunit AcrA (membrane-fusion protein)	6.14794	5.9298	5.73114	5.58769	6.44324	6.49806
PG_22381				0.312031	0.0318046	*	Faecalibacterium	Bacteria	Bacillota	Clostridia	Eubacteriales	Oscillospiraceae	Faecalibacterium		MGYG000003891_00887	MGYG000003891_00887	22381	7;	7;	1	7	4.05																						7.27659	6.18594	6.29168	6.00492	7.15759	6.13078
PG_3169				0.31193	0.0431349	*	Faecalibacterium	Bacteria	Bacillota	Clostridia	Eubacteriales	Oscillospiraceae	Faecalibacterium		MGYG000003891_02149	MGYG000003891_02149	3169	10;	10;	1	10	8																						7.53768	7.58904	7.95347	6.78318	7.02212	6.62299
PG_15461	Peptide chain release factor 2	Peptide chain release factor 2 directs the termination of translation in response to the peptide chain termination codons UGA and UAA	prfB	0.311867	0.0076155	**	Ruminococcus bromii	Bacteria	Bacillota	Clostridia	Eubacteriales	Oscillospiraceae	Ruminococcus	Ruminococcus bromii	MGYG000000258_01237;MGYG000002570_00575	MGYG000000258_01237	15461	18;7;	18;7;	2	18	4.99	-			-				ko:K02836	-		-	-	-	ko00000,ko03012	-	-	-	ABC_tran_CTD,PCRF,RF-1	COG1186	J	Protein chain release factor PrfB	7.47301	8.2307	7.05924	7.67412	7.76606	7.0435
PG_2981	Mannosylglucosyl-3-phosphoglycerate phosphatase	5'-nucleotidase, C-terminal domain	ushA	0.311686	0.0138828	*	[Clostridium] polysaccharolyticum	Bacteria	Bacillota	Clostridia	Eubacteriales	Lachnospiraceae	Lachnoclostridium	[Clostridium] polysaccharolyticum	MGYG000003891_00466;MGYG000001988_00044;MGYG000001577_00652;MGYG000003308_01503	MGYG000003891_00466	2981;3195;30051;20956;6824;7881;32001;6161	41;2;2;2;	41;2;2;2;	4	41	8.08	-			3.1.3.5,3.6.1.45	5'-nucleotidase.;UDP-sugar diphosphatase.	UDP-sugar + H(2)O = UMP + alpha-D-aldose 1-phosphate.;A 5'-ribonucleotide + H(2)O = a ribonucleoside + phosphate.	;UDP-sugar pyrophosphatase.;Nucleosidediphosphate-sugar diphosphatase.;Nucleosidediphosphate-sugar pyrophosphatase.;UDP-sugar hydrolase.	ko:K11751	ko00230,ko00240,ko00760,ko01100,ko01110,map00230,map00240,map00760,map01100,map01110	Purine metabolism;Pyrimidine metabolism;Nicotinate and nicotinamide metabolism;Metabolic pathways;Biosynthesis of secondary metabolites	-	R00183,R00511,R00963,R01126,R01227,R01569,R01664,R01968,R02088,R02102,R02323,R02719,R03346	RC00017	ko00000,ko00001,ko01000	-	-	-	5_nucleotid_C,Abhydrolase_1,Cu_amine_oxidN1,Gram_pos_anchor,IU_nuc_hydro,LTD,LysM,Metallophos,Peptidase_S9,SLH,TAT_signal	COG0737	FV	2',3'-cyclic-nucleotide 2'-phosphodiesterase/5'- or 3'-nucleotidase, 5'-nucleotidase family	8.2122	7.94738	7.31437	7.48508	7.6741	7.89754
PG_1182	Pyruvate, phosphate dikinase	Pyruvate phosphate dikinase, PEP/pyruvate binding domain	ppdK	0.311649	0.00499809	**	Dorea formicigenerans	Bacteria	Bacillota	Clostridia	Eubacteriales	Lachnospiraceae	Dorea	Dorea formicigenerans	MGYG000000146_01902	MGYG000000146_01902	1182	157;	11;	1	157	9.5	-			2.7.9.1	Pyruvate, phosphate dikinase.	ATP + pyruvate + phosphate = AMP + phosphoenolpyruvate + diphosphate.	Pyruvate,orthophosphate dikinase.;PPDK.;Pyruvate,phosphate dikinase.	ko:K01006	ko00620,ko00710,ko00720,ko01100,ko01120,ko01200,map00620,map00710,map00720,map01100,map01120,map01200	Pyruvate metabolism;Carbon fixation in photosynthetic organisms;Carbon fixation pathways in prokaryotes;Metabolic pathways;Microbial metabolism in diverse environments;Carbon metabolism	M00169,M00171,M00172,M00173	R00206	RC00002,RC00015	ko00000,ko00001,ko00002,ko01000	-	-	-	PEP-utilizers,PEP-utilizers_C,PPDK_N	COG1080	G	Phosphoenolpyruvate-protein kinase (PTS system EI component in bacteria)	6.35011	7.3442	6.93548	7.13833	7.80848	7.25504
PG_16822	30S ribosomal protein S16	Belongs to the bacterial ribosomal protein bS16 family	rpsP	0.311397	0.0367538	*	Eubacteriales	Bacteria	Bacillota	Clostridia	Eubacteriales				MGYG000000489_02523;MGYG000002492_01364	MGYG000000489_02523;MGYG000002492_01364	16822	6;6;	4;4;	2	6	4.79	-			-				ko:K02959	ko03010,map03010	Ribosome	M00178	-	-	br01610,ko00000,ko00001,ko00002,ko03011,ko03029	-	-	-	Ribosomal_S16	COG0228	J	Ribosomal protein S16	6.72863	5.69449	5.82788	6.45563	7.0737	6.70018
PG_7354	Elongation factor G	Catalyzes the GTP-dependent ribosomal translocation step during translation elongation. During this step, the ribosome changes from the pre-translocational (PRE) to the post- translocational (POST) state as the newly formed A-site-bound peptidyl-tRNA and P-site-bound deacylated tRNA move to the P and E sites, respectively. Catalyzes the coordinated movement of the two tRNA molecules, the mRNA and…	fusA	0.310999	0.010362	*	Eubacteriales	Bacteria	Bacillota	Clostridia	Eubacteriales				MGYG000000743_00467;MGYG000003269_01288	MGYG000000743_00467	7354	31;13;	4;0;	2	31	6.56	-			-				ko:K02355	-		-	-	-	ko00000,ko03012,ko03029	-	-	-	EFG_C,EFG_II,EFG_IV,GTP_EFTU,GTP_EFTU_D2	COG0480	J	Translation elongation factor EF-G, a GTPase	5.90579	6.01279	5.4478	6.21553	6.12003	6.67282
PG_12672	Ribosome-recycling factor	Responsible for the release of ribosomes from messenger RNA at the termination of protein biosynthesis. May increase the efficiency of translation by recycling ribosomes from one round of translation to another	frr	0.310974	0.00886418	**	Ruminococcus bromii	Bacteria	Bacillota	Clostridia	Eubacteriales	Oscillospiraceae	Ruminococcus	Ruminococcus bromii	MGYG000000258_01130	MGYG000000258_01130	12672;25764	12;	12;	1	12	5.45	-			-				ko:K02838	-		-	-	-	ko00000,ko03012	-	-	-	RRF	COG0233	J	Ribosome recycling factor	6.63547	7.19533	6.7477	7.40978	7.5468	6.6606
PG_2735	DNA-directed RNA polymerase subunit beta'	DNA-dependent RNA polymerase catalyzes the transcription of DNA into RNA using the four ribonucleoside triphosphates as substrates	rpoC	0.310507	0.00682369	**	Ruminococcus bromii	Bacteria	Bacillota	Clostridia	Eubacteriales	Oscillospiraceae	Ruminococcus	Ruminococcus bromii	MGYG000000258_01856;MGYG000000187_02593;MGYG000000038_02032	MGYG000000258_01856	2876;3511;2735	127;1;1;	54;1;1;	3	127	8.22	-			2.7.7.6	DNA-directed RNA polymerase.	Nucleoside triphosphate + RNA(n) = diphosphate + RNA(n+1).	RNA nucleotidyltransferase (DNA-directed).;RNA polymerase II.;DNA-dependent RNA polymerase.;RNA polymerase I.;RNA polymerase III.	ko:K03046	ko00230,ko00240,ko01100,ko03020,map00230,map00240,map01100,map03020	Purine metabolism;Pyrimidine metabolism;Metabolic pathways;RNA polymerase	M00183	R00435,R00441,R00442,R00443	RC02795	br01611,ko00000,ko00001,ko00002,ko01000,ko03021,ko03400	-	-	-	RNA_pol_Rpb1_1,RNA_pol_Rpb1_2,RNA_pol_Rpb1_3,RNA_pol_Rpb1_4,RNA_pol_Rpb1_5	COG0086	K	DNA-directed RNA polymerase, beta' subunit/160 kD subunit	7.33534	7.95978	7.68748	8.14512	8.55042	7.71711
PG_3400	Bifunctional purine biosynthesis protein PurH	AICARFT IMPCHase bienzyme	purH	0.310356	0.0378595	*	Eubacteriales	Bacteria	Bacillota	Clostridia	Eubacteriales				MGYG000004555_00791	MGYG000004555_00791	3400	14;	3;	1	14	7.89	-			2.1.2.3,3.5.4.10	Phosphoribosylaminoimidazolecarboxamide formyltransferase.;IMP cyclohydrolase.	10-formyltetrahydrofolate + 5-amino-1-(5-phospho-D-ribosyl)imidazole-4-carboxamide = tetrahydrofolate + 5-formamido-1-(5-phospho-D-ribosyl)imidazole-4-carboxamide.;IMP + H(2)O = 5-formamido-1-(5-phospho-D-ribosyl)imidazole-4-carboxamide.	IMP synthetase.;Aminoimidazolecarboxamide ribonucleotide transformylase.;AICAR transformylase.;5'-phosphoribosyl-5-amino-4-imidazolecarboxamide formyltransferase.;AICAR formyltransferase.;10-formyltetrahydrofolate:5'-phosphoribosyl-5-amino-4-;5-amino-1-ribosyl-4-imidazolecarboxamide 5'-phosphate transformylase.;5-amino-4-imidazolecarboxamide ribonucleotide transformylase.;Inosinicase.;imidazoleca…	ko:K00602	ko00230,ko00670,ko01100,ko01110,ko01130,ko01523,map00230,map00670,map01100,map01110,map01130,map01523	Purine metabolism;One carbon pool by folate;Metabolic pathways;Biosynthesis of secondary metabolites	M00048	R01127,R04560	RC00026,RC00263,RC00456	ko00000,ko00001,ko00002,ko01000,ko04147	-	-	-	AICARFT_IMPCHas	COG0138	F	AICAR transformylase/IMP cyclohydrolase PurH	6.99411	7.23929	6.67051	7.22471	7.34354	6.90887
PG_25756	hypothetical protein	Psort location Cytoplasmic, score 8.87	-	0.309993	0.030099	*	Eubacteriales	Bacteria	Bacillota	Clostridia	Eubacteriales				MGYG000002492_01444	MGYG000002492_01444	16227;25756	12;	5;	1	12	3.66	-			-				-	-		-	-	-	-	-	-	-	AAA-ATPase_like,PDDEXK_9	COG4637	R	Predicted ATPase	6.68057	5.99857	6.3188	6.41606	6.42741	6.92749
PG_11964	50S ribosomal protein L19	Stage IV sporulation protein B	spoIVB	0.309761	0.018537	*	Ruminococcus bromii	Bacteria	Bacillota	Clostridia	Eubacteriales	Oscillospiraceae	Ruminococcus	Ruminococcus bromii	MGYG000000258_01030;MGYG000002482_01680;MGYG000002038_01190;MGYG000003112_00910;MGYG000004520_00667;MGYG000003474_00365	MGYG000000258_01030;MGYG000002482_01680	11964	12;12;5;10;7;3;	8;8;3;6;5;2;	6	12	5.57	-			3.4.21.116	SpoIVB peptidase.	Self-cleaves 52-Val-|-Asn-53, 62-Ala-|-Phe-63 and 74-Val-|-Thr-75 at theN-terminus of SpoIVB.	Sporulation factor IV B protease.;Stage IV sporulation protein B.	ko:K06399	-		-	-	-	ko00000,ko01000,ko01002	-	-	-	PDZ_2,Peptidase_S55,Tricorn_PDZ	COG0750	OK	Membrane-associated protease RseP, regulator of RpoE activity	6.38475	7.28809	7.30634	7.35349	8.00422	7.28723
PG_20683	Xaa-Pro dipeptidase	creatinase	pepQ	0.309667	0.00927886	**	Eubacteriales	Bacteria	Bacillota	Clostridia	Eubacteriales				MGYG000002492_01413	MGYG000002492_01413	20683	17;	16;	1	17	4.26	-			3.4.11.9	Xaa-Pro aminopeptidase.	Release of any N-terminal amino acid, including proline, that is linkedto proline, even from a dipeptide or tripeptide.	X-Pro aminopeptidase.;Proline aminopeptidase.;Aminoacylproline aminopeptidase.;Aminopeptidase P.	ko:K01262	-		-	-	-	ko00000,ko01000,ko01002	-	-	-	Creatinase_N,Creatinase_N_2,Peptidase_M24,Peptidase_M24_C	COG0006	E	Xaa-Pro aminopeptidase	6.90987	6.76148	6.92806	6.71382	7.3575	7.13594
PG_4616	Phosphate-binding protein PstS 2	phosphate binding protein	pstS	0.309312	0.0287467	*	Ruminococcus bromii	Bacteria	Bacillota	Clostridia	Eubacteriales	Oscillospiraceae	Ruminococcus	Ruminococcus bromii	MGYG000002482_00737	MGYG000002482_00737	4616;5830	24;	24;	1	24	7.39	-			-				ko:K02040	ko02010,ko02020,ko05152,map02010,map02020,map05152	ABC transporters;Two-component system;Tuberculosis	M00222	-	-	ko00000,ko00001,ko00002,ko02000	3.A.1.7	-	-	Big_5,PBP_like_2	COG0226	P	ABC-type phosphate transport system, periplasmic component	7.11257	7.93684	7.11384	7.8842	8.62801	7.76605
PG_26659	hypothetical protein	Flagellar motor switch protein flin	fliN	0.309244	0.0463516	*	Eubacteriales	Bacteria	Bacillota	Clostridia	Eubacteriales				MGYG000002492_01631	MGYG000002492_01631	26659	4;	4;	1	4	3.57	-			-				ko:K02417	ko02030,ko02040,map02030,map02040	Bacterial chemotaxis;Flagellar assembly	-	-	-	ko00000,ko00001,ko02035,ko02044	3.A.6.2,3.A.6.3	-	-	CheC,FliMN_C	COG1886	NU	Flagellar motor switch/type III secretory pathway protein FliN	6.57584	6.15067	5.89213	5.98089	7.05296	6.147
PG_18960	High molecular weight rubredoxin	Flavin reductase like domain	-	0.309215	0.0204328	*	Collinsella aerofaciens	Bacteria	Actinomycetota	Coriobacteriia	Coriobacteriales	Coriobacteriaceae	Collinsella	Collinsella aerofaciens	MGYG000002919_00832;MGYG000004814_00896;MGYG000002778_00466	MGYG000002919_00832;MGYG000004814_00896	32681;18960;44044	7;6;1;	7;6;1;	3	7	4.48	-			-				-	-		-	-	-	-	-	-	-	Flavin_Reduct,Rubredoxin	COG1853	C	FMN reductase RutF, DIM6/NTAB family	7.05769	6.48257	7.9168	6.48184	6.92284	7.29158
PG_3834	DNA-directed RNA polymerase subunit beta	DNA-dependent RNA polymerase catalyzes the transcription of DNA into RNA using the four ribonucleoside triphosphates as substrates	rpoB	0.309213	0.0128754	*	Ruminococcus bromii	Bacteria	Bacillota	Clostridia	Eubacteriales	Oscillospiraceae	Ruminococcus	Ruminococcus bromii	MGYG000000258_01857	MGYG000000258_01857	3834	101;	56;	1	101	7.69	-			2.7.7.6	DNA-directed RNA polymerase.	Nucleoside triphosphate + RNA(n) = diphosphate + RNA(n+1).	RNA nucleotidyltransferase (DNA-directed).;RNA polymerase II.;DNA-dependent RNA polymerase.;RNA polymerase I.;RNA polymerase III.	ko:K03043	ko00230,ko00240,ko01100,ko03020,map00230,map00240,map01100,map03020	Purine metabolism;Pyrimidine metabolism;Metabolic pathways;RNA polymerase	M00183	R00435,R00441,R00442,R00443	RC02795	br01611,ko00000,ko00001,ko00002,ko01000,ko03021,ko03400	-	-	-	RNA_pol_Rpb2_1,RNA_pol_Rpb2_2,RNA_pol_Rpb2_3,RNA_pol_Rpb2_45,RNA_pol_Rpb2_6,RNA_pol_Rpb2_7	COG0085	K	DNA-directed RNA polymerase, beta subunit/140 kD subunit	7.32169	8.22045	7.81286	8.51276	8.74967	7.76672
PG_7276	GMP synthase [glutamine-hydrolyzing]	Catalyzes the synthesis of GMP from XMP	guaA	0.308924	0.0251717	*	Bifidobacterium	Bacteria	Actinomycetota	Actinomycetes	Bifidobacteriales	Bifidobacteriaceae	Bifidobacterium		MGYG000002459_00965	MGYG000002459_00965	7276	25;	5;	1	25	6.58	GO:0003674,GO:0003824,GO:0003921,GO:0003922,GO:0005575,GO:0005618,GO:0005623,GO:0006139,GO:0006163,GO:0006164,GO:0006177,GO:0006725,GO:0006753,GO:0006793,GO:0006796,GO:0006807,GO:0008150,GO:0008152,GO:0009058,GO:0009116,GO:0009117,GO:0009119,GO:0009123,GO:0009124,GO:0009126,GO:0009127,GO:0009150,GO:0009152,GO:0009156,GO:0009161,GO:0009163,GO:0009165,GO:0009167,GO:0009168,GO:0009259,GO:0009260,GO:…	molecular_function;catalytic activity;GMP synthase activity;GMP synthase (glutamine-hydrolyzing) activity;cellular_component;cell wall;cell;nucleobase-containing compound metabolic process;purine nucleotide metabolic process;purine nucleotide biosynthetic process;GMP biosynthetic process;cellular aromatic compound metabolic process;nucleoside phosphate metabolic process;phosphorus metabolic proce…	molecular_function;molecular_function;molecular_function;molecular_function;cellular_component;cellular_component;cellular_component;biological_process;biological_process;biological_process;biological_process;biological_process;biological_process;biological_process;biological_process;biological_process;biological_process;biological_process;biological_process;biological_process;biological_process;…	6.3.5.2	GMP synthase (glutamine-hydrolyzing).	ATP + XMP + L-glutamine + H(2)O = AMP + diphosphate + GMP + L-glutamate.	GMP synthetase (glutamine-hydrolyzing).	ko:K01951	ko00230,ko00983,ko01100,map00230,map00983,map01100	Purine metabolism;Drug metabolism - other enzymes;Metabolic pathways	M00050	R01230,R01231,R08244	RC00010,RC00204	ko00000,ko00001,ko00002,ko01000,ko01002	-	-	-	DUF3817,GATase,GMP_synt_C,NAD_synthase,tRNA_Me_trans	COG0519	F	GMP synthase, PP-ATPase domain/subunit	6.17272	6.26465	5.57965	5.93008	6.01891	6.67696
PG_1561	NADP-specific glutamate dehydrogenase	Belongs to the Glu Leu Phe Val dehydrogenases family	gdhA	0.308836	0.0168407	*	Faecalibacterium	Bacteria	Bacillota	Clostridia	Eubacteriales	Oscillospiraceae	Faecalibacterium		MGYG000003891_00612	MGYG000003891_00612	1561	52;	16;	1	52	9.11	-			1.4.1.3,1.4.1.4	Glutamate dehydrogenase (NAD(P)(+)).;Glutamate dehydrogenase (NADP(+)).	L-glutamate + H(2)O + NADP(+) = 2-oxoglutarate + NH(3) + NADPH.;L-glutamate + H(2)O + NAD(P)(+) = 2-oxoglutarate + NH(3) + NAD(P)H.	Glutamic dehydrogenase.	ko:K00261,ko:K00262	ko00220,ko00250,ko00471,ko00910,ko01100,ko01200,ko04217,ko04964,map00220,map00250,map00471,map00910,map01100,map01200,map04217,map04964	Arginine biosynthesis;Alanine, aspartate and glutamate metabolism;Nitrogen metabolism;Metabolic pathways;Carbon metabolism	M00740	R00243,R00248	RC00006,RC02799	ko00000,ko00001,ko00002,ko01000,ko04147	-	-	-	ELFV_dehydrog,ELFV_dehydrog_N	COG0334	E	Glutamate dehydrogenase/leucine dehydrogenase	7.32491	7.35691	6.10456	6.93938	6.73742	6.10285
PG_3102	Ketol-acid reductoisomerase (NADP(+))	Involved in the biosynthesis of branched-chain amino acids (BCAA). Catalyzes an alkyl-migration followed by a ketol- acid reduction of (S)-2-acetolactate (S2AL) to yield (R)-2,3- dihydroxy-isovalerate. In the isomerase reaction, S2AL is rearranged via a Mg-dependent methyl migration to produce 3- hydroxy-3-methyl-2-ketobutyrate (HMKB). In the reductase reaction, this 2-ketoacid undergoes a metal-…	ilvC	0.308779	0.0175686	*	Pseudoflavonifractor	Bacteria	Bacillota	Clostridia	Eubacteriales	Oscillospiraceae	Pseudoflavonifractor		MGYG000004726_01117	MGYG000004726_01117	3102	11;	6;	1	11	8.02	-			1.1.1.86	Ketol-acid reductoisomerase (NADP(+)).	(1) (2R)-2,3-dihydroxy-3-methylbutanoate + NADP(+) = (2S)-2-hydroxy-2-methyl-3-oxobutanoate + NADPH.(2) (2R,3R)-2,3-dihydroxy-3-methylpentanoate + NADP(+) = (S)-2-hydroxy-2-ethyl-3-oxobutanoate + NADPH.	Dihydroxyisovalerate dehydrogenase (isomerizing).;Alpha-keto-beta-hydroxylacyl reductoisomerase.;Acetohydroxy acid isomeroreductase.	ko:K00053	ko00290,ko00770,ko01100,ko01110,ko01130,ko01210,ko01230,map00290,map00770,map01100,map01110,map01130,map01210,map01230	Valine, leucine and isoleucine biosynthesis;Pantothenate and CoA biosynthesis;Metabolic pathways;Biosynthesis of secondary metabolites;2-Oxocarboxylic acid metabolism;Biosynthesis of amino acids	M00019,M00570	R03051,R04439,R04440,R05068,R05069,R05071	RC00726,RC00836,RC00837,RC01726	ko00000,ko00001,ko00002,ko01000	-	-	-	IlvC,IlvN	COG0059	EH	Ketol-acid reductoisomerase	7.07365	6.8613	5.91141	6.11222	6.3	6.45999
PG_20939	hypothetical protein	Protein of unknown function (DUF1385)	prmC	0.308658	0.00737302	**	Ruminococcus bromii	Bacteria	Bacillota	Clostridia	Eubacteriales	Oscillospiraceae	Ruminococcus	Ruminococcus bromii	MGYG000000258_00451;MGYG000002482_00962	MGYG000000258_00451;MGYG000002482_00962	20939;26680	9;9;	9;9;	2	9	4.22	-			-				-	-		-	-	-	-	-	-	-	DUF1385,MTS	COG3872	S	Uncharacterized conserved protein YqhQ, DUF1385 family	6.65846	7.00476	6.73128	7.15145	7.11697	6.56546
PG_6175	hypothetical protein	COG COG1653 ABC-type sugar transport system, periplasmic component	-	0.30861	0.0133818	*	Eubacteriales	Bacteria	Bacillota	Clostridia	Eubacteriales				MGYG000003984_00536	MGYG000003984_00536	6175;6177	17;	14;	1	17	6.89	-			-				ko:K10200	ko02010,map02010	ABC transporters	M00205	-	-	ko00000,ko00001,ko00002,ko02000	3.A.1.1.18	-	-	SBP_bac_1,SBP_bac_8,TAT_signal	COG1653	G	ABC-type glycerol-3-phosphate transport system, periplasmic component	7.23697	7.81093	7.89789	8.06302	8.06472	7.53439
PG_17353	Rubrerythrin-1	Rubrerythrin	rbr	0.308594	0.00578733	**	Faecalibacterium	Bacteria	Bacillota	Clostridia	Eubacteriales	Oscillospiraceae	Faecalibacterium		MGYG000003891_01677	MGYG000003891_01677	17353	4;	3;	1	4	4.71	GO:0003674,GO:0005488,GO:0005506,GO:0006950,GO:0006979,GO:0008150,GO:0043167,GO:0043169,GO:0046872,GO:0046914,GO:0050896	molecular_function;binding;iron ion binding;response to stress;response to oxidative stress;biological_process;ion binding;cation binding;metal ion binding;transition metal ion binding;response to stimulus	molecular_function;molecular_function;molecular_function;biological_process;biological_process;biological_process;molecular_function;molecular_function;molecular_function;molecular_function;biological_process	-				-	-		-	-	-	-	-	-	-	Rubrerythrin	COG1592	C	Rubrerythrin	6.76237	6.32701	6.26777	6.05727	6.32097	6.29016
PG_27903	hypothetical protein	Autotransporter beta-domain	-	0.308509	0.00437344	**	Dialister invisus	Bacteria	Bacillota	Negativicutes	Veillonellales	Veillonellaceae	Dialister	Dialister invisus	MGYG000004158_01675	MGYG000004158_01675	27903	8;	7;	1	8	3.44	-			-				-	-		-	-	-	-	-	-	-	Autotransporter	COG3468	MU	Autotransporter adhesin AidA	6.09985	6.70931	6.26072	6.42334	6.25883	7.41895
PG_3810	Trehalose import ATP-binding protein SugC	Psort location CytoplasmicMembrane, score 9.49	ugpC_1	0.308501	0.0165965	*	Halomonas elongata	Bacteria	Pseudomonadota	Gammaproteobacteria	Oceanospirillales	Halomonadaceae	Halomonas	Halomonas elongata	MGYG000004775_01001	MGYG000004775_01001	371;14161;1057;275;3032;398;892;557;23624;1688;2268;13165;27620;797;2038;27831;2525;2282;11532;606;16724;1908;2427;27711;6465;5698;2898;152;9705;3788;27090;2804;15262;12502;3396;5961;3810;23946;881;351;1309;6771;3564;654;6178;980;5445;3156;443;4846;985;14079;1603;4483;17853;702;227;1850;12773;5679;6339;6584;13535;11158;17242;2196;10664;21480	57;	3;	1	57	7.7	-			-				ko:K10112	ko02010,map02010	ABC transporters	M00194,M00196,M00197,M00200,M00201,M00206,M00207,M00491,M00602,M00605,M00606	-	-	ko00000,ko00001,ko00002,ko02000	3.A.1.1	-	-	ABC_tran,TOBE,TOBE_2	COG3842	E	ABC-type Fe3+/spermidine/putrescine transport systems, ATPase component	5.90194	6.29509	6.62833	7.02088	6.40068	6.30962
PG_4833	Ketol-acid reductoisomerase (NAD(+))	Involved in the biosynthesis of branched-chain amino acids (BCAA). Catalyzes an alkyl-migration followed by a ketol- acid reduction of (S)-2-acetolactate (S2AL) to yield (R)-2,3- dihydroxy-isovalerate. In the isomerase reaction, S2AL is rearranged via a Mg-dependent methyl migration to produce 3- hydroxy-3-methyl-2-ketobutyrate (HMKB). In the reductase reaction, this 2-ketoacid undergoes a metal-…	ilvC	0.307644	0.00178308	**	Faecalibacterium	Bacteria	Bacillota	Clostridia	Eubacteriales	Oscillospiraceae	Faecalibacterium		MGYG000003891_01281;MGYG000003980_00398	MGYG000003891_01281	4833	34;7;	20;0;	2	34	7.31	-			1.1.1.86	Ketol-acid reductoisomerase (NADP(+)).	(1) (2R)-2,3-dihydroxy-3-methylbutanoate + NADP(+) = (2S)-2-hydroxy-2-methyl-3-oxobutanoate + NADPH.(2) (2R,3R)-2,3-dihydroxy-3-methylpentanoate + NADP(+) = (S)-2-hydroxy-2-ethyl-3-oxobutanoate + NADPH.	Dihydroxyisovalerate dehydrogenase (isomerizing).;Alpha-keto-beta-hydroxylacyl reductoisomerase.;Acetohydroxy acid isomeroreductase.	ko:K00053	ko00290,ko00770,ko01100,ko01110,ko01130,ko01210,ko01230,map00290,map00770,map01100,map01110,map01130,map01210,map01230	Valine, leucine and isoleucine biosynthesis;Pantothenate and CoA biosynthesis;Metabolic pathways;Biosynthesis of secondary metabolites;2-Oxocarboxylic acid metabolism;Biosynthesis of amino acids	M00019,M00570	R03051,R04439,R04440,R05068,R05069,R05071	RC00726,RC00836,RC00837,RC01726	ko00000,ko00001,ko00002,ko01000	-	-	-	IlvC,IlvN	COG0059	EH	Ketol-acid reductoisomerase	7.65132	7.45413	6.63664	6.8188	7.20149	6.8968
PG_16224	Valine--tRNA ligase	amino acids such as threonine, to avoid such errors, it has a posttransfer editing activity that hydrolyzes mischarged Thr-tRNA(Val) in a tRNA-dependent manner	valS	0.307437	0.00465583	**	Ruminococcus bromii	Bacteria	Bacillota	Clostridia	Eubacteriales	Oscillospiraceae	Ruminococcus	Ruminococcus bromii	MGYG000000258_00349;MGYG000000316_01182;MGYG000004471_01551;MGYG000003583_01543;MGYG000003112_00683	MGYG000000258_00349	16888;16224	59;4;5;3;17;	43;1;1;1;8;	5	59	4.87	-			6.1.1.9	Valine--tRNA ligase.	ATP + L-valine + tRNA(Val) = AMP + diphosphate + L-valyl-tRNA(Val).	Valine translase.;Valyl-tRNA synthetase.	ko:K01873	ko00970,map00970	Aminoacyl-tRNA biosynthesis	M00359,M00360	R03665	RC00055,RC00523	ko00000,ko00001,ko00002,ko01000,ko01007,ko03016	-	-	-	Anticodon_1,Val_tRNA-synt_C,tRNA-synt_1	COG0525	J	Valyl-tRNA synthetase	7.02111	7.61493	7.40881	7.90474	8.15575	7.30811
PG_28899	hypothetical protein	Domain of unknown function (DUF5123)	-	0.307416	0.0410471	*	Bacteroides eggerthii	Bacteria	Bacteroidota	Bacteroidia	Bacteroidales	Bacteroidaceae	Bacteroides	Bacteroides eggerthii	MGYG000001313_02061	MGYG000001313_02061	28899	11;	11;	1	11	3.35	-			-				-	-		-	-	-	-	-	-	-	DUF4957,DUF5123,fn3				6.02958	7.08606	7.54079	7.02814	6.57408	6.35321
PG_39883	Lipid A export ATP-binding/permease protein MsbA	abc transporter atp-binding protein	-	0.307245	0.0411694	*	Eubacteriales	Bacteria	Bacillota	Clostridia	Eubacteriales				MGYG000000150_03977	MGYG000000150_03977	39883	5;	2;	1	5	2.42	-			-				ko:K06147	-		-	-	-	ko00000,ko02000	3.A.1.106,3.A.1.109,3.A.1.21	-	-	ABC_membrane,ABC_tran	COG1132	V	ABC-type multidrug transport system, ATPase and permease component	5.7372	5.92046	5.83147	5.30151	5.92343	5.8931
PG_12893	Endonuclease MutS2	Endonuclease that is involved in the suppression of homologous recombination and may therefore have a key role in the control of bacterial genetic diversity	mutS2	0.307244	0.0312204	*	Faecalibacterium prausnitzii	Bacteria	Bacillota	Clostridia	Eubacteriales	Oscillospiraceae	Faecalibacterium	Faecalibacterium prausnitzii	MGYG000000022_01207;MGYG000002841_00289	MGYG000000022_01207	12893	4;1;	4;1;	2	4	5.41	-			-				ko:K07456	ko03430,map03430	Mismatch repair	-	-	-	ko00000,ko00001,ko03400	-	-	-	MutS_III,MutS_V,Smr	COG1193	L	dsDNA-specific endonuclease/ATPase MutS2	6.44643	6.09609	6.36197	6.09242	6.62041	6.29385
PG_12894	hypothetical protein	Phosphotransferase enzyme family	-	0.307231	0.0122924	*	Ruminococcus	Bacteria	Bacillota	Clostridia	Eubacteriales	Oscillospiraceae	Ruminococcus		MGYG000003891_00315;MGYG000003504_01225	MGYG000003891_00315	34645;12894;27106;983;24165	16;5;	10;0;	2	16	5.41	-			-				-	-		-	-	-	-	-	-	-	APH	COG0510	H	Thiamine kinase or a related kinase	7.54875	7.19399	6.33831	6.50523	6.48987	6.87906
PG_8965	Protein GrpE	Participates actively in the response to hyperosmotic and heat shock by preventing the aggregation of stress-denatured proteins, in association with DnaK and GrpE. It is the nucleotide exchange factor for DnaK and may function as a thermosensor. Unfolded proteins bind initially to DnaJ	grpE	0.306453	0.0224273	*	Ruminococcus bromii	Bacteria	Bacillota	Clostridia	Eubacteriales	Oscillospiraceae	Ruminococcus	Ruminococcus bromii	MGYG000000258_00108;MGYG000004520_00442	MGYG000000258_00108	8966;8965	15;4;	15;4;	2	15	6.18	GO:0000166,GO:0000774,GO:0003674,GO:0005488,GO:0005515,GO:0005575,GO:0005618,GO:0005623,GO:0006950,GO:0007154,GO:0008150,GO:0009267,GO:0009605,GO:0009987,GO:0009991,GO:0017076,GO:0030234,GO:0030312,GO:0030554,GO:0031667,GO:0031668,GO:0031669,GO:0033554,GO:0036094,GO:0040007,GO:0042594,GO:0044464,GO:0050790,GO:0050896,GO:0051082,GO:0051716,GO:0060589,GO:0060590,GO:0065007,GO:0065009,GO:0071496,GO:…	nucleotide binding;adenyl-nucleotide exchange factor activity;molecular_function;binding;protein binding;cellular_component;cell wall;cell;response to stress;cell communication;biological_process;cellular response to starvation;response to external stimulus;cellular process;response to extracellular stimulus;purine nucleotide binding;enzyme regulator activity;external encapsulating structure;aden…	molecular_function;molecular_function;molecular_function;molecular_function;molecular_function;cellular_component;cellular_component;cellular_component;biological_process;biological_process;biological_process;biological_process;biological_process;biological_process;biological_process;molecular_function;molecular_function;cellular_component;molecular_function;biological_process;biological_process;…	-				ko:K03687	-		-	-	-	ko00000,ko03029,ko03110	-	-	-	GrpE	COG0576	O	Molecular chaperone GrpE (heat shock protein HSP-70)	7.2085	7.33641	7.40389	7.8719	8.19537	7.27506
PG_3491	LL-diaminopimelate aminotransferase	Involved in the synthesis of meso-diaminopimelate (m-DAP or DL-DAP), required for both lysine and peptidoglycan biosynthesis. Catalyzes the direct conversion of tetrahydrodipicolinate to LL-diaminopimelate	dapL	0.306306	0.00686263	**	Ruminococcus bromii	Bacteria	Bacillota	Clostridia	Eubacteriales	Oscillospiraceae	Ruminococcus	Ruminococcus bromii	MGYG000002482_00870;MGYG000002133_02053;MGYG000001687_01536;MGYG000001467_02479;MGYG000002602_00979;MGYG000002912_00747	MGYG000002482_00870	3491;3767	42;2;1;1;1;2;	42;2;1;1;1;2;	6	42	7.85	-			2.6.1.83	LL-diaminopimelate aminotransferase.	LL-2,6-diaminoheptanedioate + 2-oxoglutarate = (S)-2,3,4,5-tetrahydropyridine-2,6-dicarboxylate + L-glutamate + H(2)O.	LL-DAP aminotransferase.;LL-DAP-AT.;LL-diaminopimelate transaminase.	ko:K10206	ko00300,ko01100,ko01110,ko01130,ko01230,map00300,map01100,map01110,map01130,map01230	Lysine biosynthesis;Metabolic pathways;Biosynthesis of secondary metabolites;Biosynthesis of amino acids	M00527	R07613	RC00006,RC01847	ko00000,ko00001,ko00002,ko01000,ko01007	-	-	-	Aminotran_1_2	COG0436	E	Aspartate/methionine/tyrosine aminotransferase	7.69729	8.28476	7.80881	8.36854	8.63611	7.76005
PG_30477	Aspartate--tRNA(Asp) ligase	Catalyzes the attachment of L-aspartate to tRNA(Asp) in a two-step reaction L-aspartate is first activated by ATP to form Asp-AMP and then transferred to the acceptor end of tRNA(Asp)	aspS	0.306268	0.0379554	*	Oscillibacter	Bacteria	Bacillota	Clostridia	Eubacteriales	Oscillospiraceae	Oscillibacter		MGYG000002060_01215	MGYG000002060_01215	30477	8;	4;	1	8	3.2	-			6.1.1.12	Aspartate--tRNA ligase.	ATP + L-aspartate + tRNA(Asp) = AMP + diphosphate + L-aspartyl-tRNA(Asp).	Aspartyl-tRNA synthetase.;Aspartic acid translase.	ko:K01876	ko00970,map00970	Aminoacyl-tRNA biosynthesis	M00359,M00360	R05577	RC00055,RC00523	ko00000,ko00001,ko00002,ko01000,ko01007,ko03016,ko03029	-	-	-	GAD,tRNA-synt_2,tRNA_anti-codon	COG0173	J	Aspartyl-tRNA synthetase	6.26144	6.2603	5.94058	6.31455	5.99919	6.63143
PG_26052	Hypoxanthine-guanine phosphoribosyltransferase	Belongs to the purine pyrimidine phosphoribosyltransferase family	hpt	0.306158	0.047138	*	Ruminococcus bromii	Bacteria	Bacillota	Clostridia	Eubacteriales	Oscillospiraceae	Ruminococcus	Ruminococcus bromii	MGYG000000258_00814;MGYG000002482_01025	MGYG000000258_00814	26052	5;4;	5;4;	2	5	3.63	GO:0003674,GO:0003824,GO:0004422,GO:0006139,GO:0006163,GO:0006164,GO:0006177,GO:0006188,GO:0006725,GO:0006753,GO:0006793,GO:0006796,GO:0006807,GO:0008150,GO:0008152,GO:0009058,GO:0009116,GO:0009117,GO:0009119,GO:0009123,GO:0009124,GO:0009126,GO:0009127,GO:0009150,GO:0009152,GO:0009156,GO:0009161,GO:0009163,GO:0009165,GO:0009167,GO:0009168,GO:0009259,GO:0009260,GO:0009987,GO:0016740,GO:0016757,GO:…	molecular_function;catalytic activity;hypoxanthine phosphoribosyltransferase activity;nucleobase-containing compound metabolic process;purine nucleotide metabolic process;purine nucleotide biosynthetic process;GMP biosynthetic process;IMP biosynthetic process;cellular aromatic compound metabolic process;nucleoside phosphate metabolic process;phosphorus metabolic process;phosphate-containing compo…	molecular_function;molecular_function;molecular_function;biological_process;biological_process;biological_process;biological_process;biological_process;biological_process;biological_process;biological_process;biological_process;biological_process;biological_process;biological_process;biological_process;biological_process;biological_process;biological_process;biological_process;biological_process;…	2.4.2.8,6.3.4.19	Hypoxanthine phosphoribosyltransferase.;tRNA(Ile)-lysidine synthetase.	IMP + diphosphate = hypoxanthine + 5-phospho-alpha-D-ribose1-diphosphate.;(tRNA(Ile2))-cytidine(34) + L-lysine + ATP = (tRNA(Ile2))-lysidine(34) +AMP + diphosphate + H(2)O.	IMP pyrophosphorylase.;Guanine phosphoribosyltransferase.;Hypoxanthine-guanine phosphoribosyltransferase.;IMP diphosphorylase.;Isoleucine-specific transfer ribonucleate lysidine synthetase.;Transphosphoribosidase.;HGPRTase.	ko:K00760,ko:K04075,ko:K15780	ko00230,ko00983,ko01100,ko01110,map00230,map00983,map01100,map01110	Purine metabolism;Drug metabolism - other enzymes;Metabolic pathways;Biosynthesis of secondary metabolites	-	R00190,R01132,R01229,R02142,R08237,R08238,R08245,R09597	RC00063,RC00122,RC02633,RC02634	ko00000,ko00001,ko01000,ko03016	-	-	-	ATP_bind_3,Pribosyltran,TilS,TilS_C	COG0634	F	Hypoxanthine-guanine phosphoribosyltransferase	5.80448	6.79798	6.61162	6.99829	7.12446	6.55253
PG_17220	50S ribosomal protein L7/L12	Forms part of the ribosomal stalk which helps the ribosome interact with GTP-bound translation factors. Is thus essential for accurate translation	rplL	0.305984	0.0390539	*	Pseudobacteroides cellulosolvens ATCC 35603 = DSM 2933	Bacteria	Bacillota	Clostridia	Eubacteriales	Oscillospiraceae	Pseudobacteroides	Pseudobacteroides cellulosolvens	MGYG000004245_01956	MGYG000004245_01956	17220	10;	9;	1	10	4.73	-			-				ko:K02935	ko03010,map03010	Ribosome	M00178	-	-	br01610,ko00000,ko00001,ko00002,ko03011	-	-	-	Ribosomal_L12,Ribosomal_L12_N	COG0222	J	Ribosomal protein L7/L12	5.95198	6.22071	7.11094	6.86872	6.60863	6.21775
PG_23502	30S ribosomal protein S8	One of the primary rRNA binding proteins, it binds directly to 16S rRNA central domain where it helps coordinate assembly of the platform of the 30S subunit	rpsH	0.305828	0.0219919	*	Ruminococcus flavefaciens	Bacteria	Bacillota	Clostridia	Eubacteriales	Oscillospiraceae	Ruminococcus	Ruminococcus flavefaciens	MGYG000001151_01577;MGYG000000959_00365	MGYG000001151_01577	23502	10;5;	2;1;	2	10	3.91	-			-				ko:K02994	ko03010,map03010	Ribosome	M00178,M00179	-	-	br01610,ko00000,ko00001,ko00002,ko03011	-	-	-	Ribosomal_S8	COG0096	J	Ribosomal protein S8	5.48096	6.41062	6.6709	6.1525	5.66267	6.04852
PG_6989	Glycogen synthase	Synthesizes alpha-1,4-glucan chains using ADP-glucose	glgA	0.305758	0.0387107	*	Ruminococcus bromii	Bacteria	Bacillota	Clostridia	Eubacteriales	Oscillospiraceae	Ruminococcus	Ruminococcus bromii	MGYG000002482_01505	MGYG000002482_01505	6567;6989	46;	5;	1	46	6.66	-			2.4.1.21	Starch synthase.	ADP-alpha-D-glucose + ((1->4)-alpha-D-glucosyl)(n) = ADP + ((1->4)-alpha-D-glucosyl)(n+1).	ADP-glucose--starch glucosyltransferase.;Glycogen synthase.;Starch (bacterial glycogen) synthase.	ko:K00703	ko00500,ko01100,ko01110,ko02026,map00500,map01100,map01110,map02026	Starch and sucrose metabolism;Metabolic pathways;Biosynthesis of secondary metabolites;Biofilm formation - Escherichia coli	M00565	R02421	RC00005	ko00000,ko00001,ko00002,ko01000,ko01003	-	GT5	-	Glyco_transf_5,Glycos_transf_1,HC2	COG0297	G	Glycogen synthase	5.96818	5.98039	7.07757	7.04086	7.67941	6.33626
PG_14870	hypothetical protein	Psort location Cytoplasmic, score	-	0.305654	0.02156	*	Faecalibacterium	Bacteria	Bacillota	Clostridia	Eubacteriales	Oscillospiraceae	Faecalibacterium		MGYG000003891_01986	MGYG000003891_01986	14870	5;	4;	1	5	5.07	-			-				-	-		-	-	-	-	-	-	-	NTP_transf_3,NTP_transferase	COG1208	JM	NDP-sugar pyrophosphorylase, includes eIF-2Bgamma, eIF-2Bepsilon, and LPS biosynthesis protein s	6.16464	5.71128	5.85563	4.49203	6.15101	5.90179
PG_24988	ATP-dependent zinc metalloprotease FtsH	Acts as a processive, ATP-dependent zinc metallopeptidase for both cytoplasmic and membrane proteins. Plays a role in the quality control of integral membrane proteins	ftsH	0.305587	0.0200181	*	Ruminococcus bromii	Bacteria	Bacillota	Clostridia	Eubacteriales	Oscillospiraceae	Ruminococcus	Ruminococcus bromii	MGYG000002482_01024	MGYG000002482_01024	17271;24988	19;	3;	1	19	3.75	-			-				ko:K03798	-		M00742	-	-	ko00000,ko00002,ko01000,ko01002,ko03110	-	-	-	AAA,FtsH_ext,Peptidase_M41	COG0465	O	ATP-dependent Zn proteases	5.89825	5.7564	6.63105	5.95004	7.4385	5.45447
PG_1288	Reverse rubrerythrin-2	Rubrerythrin	rbr3A	0.305567	0.0238169	*	Eubacteriales	Bacteria	Bacillota	Clostridia	Eubacteriales				MGYG000004643_00047;MGYG000003437_02028	MGYG000004643_00047	1288	50;11;	7;4;	2	50	9.39	-			-				-	-		-	-	-	-	-	-	-	Rubredoxin,Rubrerythrin	COG1592	C	Rubrerythrin	7.37814	6.63902	6.47664	6.55019	6.97951	6.55427
PG_10769	Glucose-1-phosphate adenylyltransferase	Catalyzes the synthesis of ADP-glucose, a sugar donor used in elongation reactions on alpha-glucans	glgC	0.305549	0.0190666	*	Eubacteriales	Bacteria	Bacillota	Clostridia	Eubacteriales				MGYG000000262_00479	MGYG000000262_00479	10769;33553;13021	13;	7;	1	13	5.8	-			2.7.7.27	Glucose-1-phosphate adenylyltransferase.	ATP + alpha-D-glucose 1-phosphate = diphosphate + ADP-glucose.	ADP-glucose pyrophosphorylase.;ADP-glucose synthase.;ADP-glucose diphosphorylase.	ko:K00975	ko00500,ko00520,ko01100,ko01110,ko02026,map00500,map00520,map01100,map01110,map02026	Starch and sucrose metabolism;Amino sugar and nucleotide sugar metabolism;Metabolic pathways;Biosynthesis of secondary metabolites;Biofilm formation - Escherichia coli	M00565	R00948	RC00002	ko00000,ko00001,ko00002,ko01000	-	-	-	Hexapep,NTP_transferase	COG0448	G	Glucose-1-phosphate adenylyltransferase (ADP-glucose pyrophosphorylase)	7.10463	5.91541	6.00492	5.99349	6.72879	6.32345
PG_21868	putative M18 family aminopeptidase 2	M18 family aminopeptidase	apeB	0.30541	0.0428147	*	Faecalibacterium prausnitzii	Bacteria	Bacillota	Clostridia	Eubacteriales	Oscillospiraceae	Faecalibacterium	Faecalibacterium prausnitzii	MGYG000001300_02147;MGYG000002272_01875	MGYG000001300_02147	21868	9;2;	6;1;	2	9	4.11	-			3.4.11.21	Aspartyl aminopeptidase.	Release of an N-terminal aspartate or glutamate from a peptide, with apreference for aspartate.		ko:K01267	-		-	-	-	ko00000,ko01000,ko01002,ko04131	-	-	-	PMSR,Peptidase_M18	COG1362	E	Aspartyl aminopeptidase	6.72985	6.72045	6.6956	6.91076	6.85593	6.38956
PG_12568	hypothetical protein	Psort location Cytoplasmic, score	secA_2	0.305354	0.00694727	**	Eubacteriales	Bacteria	Bacillota	Clostridia	Eubacteriales				MGYG000002492_02066;MGYG000002670_01994	MGYG000002492_02066	12568	10;8;	9;8;	2	10	5.46	-			-				-	-		-	-	-	-	-	-	-	SEC-C	COG3012	S	Uncharacterized conserved protein YchJ, contains N- and C-terminal SEC-C domains	6.67547	6.38726	5.7346	6.14156	7.10173	6.7132
PG_1045	Pyruvate, phosphate dikinase	Pyruvate phosphate dikinase, PEP/pyruvate binding domain	ppdK	0.305215	0.0121429	*	Oscillibacter	Bacteria	Bacillota	Clostridia	Eubacteriales	Oscillospiraceae	Oscillibacter		MGYG000000036_01410	MGYG000000036_01410	2053;640;1973;1325;4464;8860;857;847;1045;1236;8637;750;484;820;1133;2023;9024;1019;3248;864;1280	213;	43;	1	213	9.68	-			2.7.9.1	Pyruvate, phosphate dikinase.	ATP + pyruvate + phosphate = AMP + phosphoenolpyruvate + diphosphate.	Pyruvate,orthophosphate dikinase.;PPDK.;Pyruvate,phosphate dikinase.	ko:K01006	ko00620,ko00710,ko00720,ko01100,ko01120,ko01200,map00620,map00710,map00720,map01100,map01120,map01200	Pyruvate metabolism;Carbon fixation in photosynthetic organisms;Carbon fixation pathways in prokaryotes;Metabolic pathways;Microbial metabolism in diverse environments;Carbon metabolism	M00169,M00171,M00172,M00173	R00206	RC00002,RC00015	ko00000,ko00001,ko00002,ko01000	-	-	-	PEP-utilizers,PEP-utilizers_C,PPDK_N	COG1080	G	Phosphoenolpyruvate-protein kinase (PTS system EI component in bacteria)	8.53164	7.09302	7.2263	7.3253	8.51046	7.10685
PG_25591	Beta-1,4-mannooligosaccharide phosphorylase	beta-1,4-mannooligosaccharide phosphorylase	-	0.305079	0.00281408	**	Faecalibacterium prausnitzii	Bacteria	Bacillota	Clostridia	Eubacteriales	Oscillospiraceae	Faecalibacterium	Faecalibacterium prausnitzii	MGYG000003891_02331	MGYG000003891_02331	41799;18661;25591	14;	8;	1	14	3.68	-			2.4.1.319,2.4.1.320	Beta-1,4-mannooligosaccharide phosphorylase.;1,4-beta-mannosyl-N-acetylglucosamine phosphorylase.	4-O-beta-D-mannopyranosyl-N-acetyl-D-glucosamine + phosphate = N-acetyl-D-glucosamine + alpha-D-mannose 1-phosphate.;((1->4)-beta-D-mannosyl)(n) + phosphate = ((1->4)-beta-D-mannosyl)(n-1) +alpha-D-mannose 1-phosphate.		ko:K18785	-		-	R10811,R10829	RC00049	ko00000,ko01000	-	-	-	Glyco_hydro_130	COG2152	G	Predicted glycosyl hydrolase, GH43/DUF377 family	6.97407	6.59015	6.49396	6.06515	6.37694	6.30214
PG_26248	Acryloyl-CoA reductase electron transfer subunit beta	Electron transfer flavoprotein FAD-binding domain	etfA	0.3048	0.0223124	*	Oscillibacter	Bacteria	Bacillota	Clostridia	Eubacteriales	Oscillospiraceae	Oscillibacter		MGYG000002882_00481	MGYG000002882_00481	14296;26248;6863;42107;28344	26;	5;	1	26	3.61	-			1.3.1.108	Caffeoyl-CoA reductase.	3-(3,4-dihydroxyphenyl)propanoyl-CoA + 2 NAD(+) + 2 reduced ferredoxin[iron-sulfur] cluster = (2E)-3-(3,4-dihydroxyphenyl)prop-2-enoyl-CoA +2 NADH + 2 oxidized ferredoxin [iron-sulfur] cluster.	Caffeoyl-CoA reductase-Etf complex.;Electron-bifurcating caffeoyl-CoA reductase.	ko:K03522,ko:K22432	-		-	-	-	ko00000,ko01000,ko04147	-	-	-	ETF,ETF_alpha,Fer4	COG2025	C	Electron transfer flavoprotein, alpha subunit FixB	6.66062	6.1659	7.17767	7.22958	6.09291	6.11592
PG_2611	Triosephosphate isomerase	Involved in the gluconeogenesis. Catalyzes stereospecifically the conversion of dihydroxyacetone phosphate (DHAP) to D-glyceraldehyde-3-phosphate (G3P)	tpiA	0.304721	0.0233354	*	Coprococcus eutactus	Bacteria	Bacillota	Clostridia	Eubacteriales	Lachnospiraceae	Coprococcus	Coprococcus eutactus	MGYG000000231_00610;MGYG000000364_02175;MGYG000001793_00776;MGYG000003165_01767;MGYG000000018_00080;MGYG000000398_00288;MGYG000002292_00137	MGYG000000231_00610	2611	30;11;13;9;15;7;5;	19;8;4;3;9;2;0;	7	30	8.3	-			5.3.1.1	Triose-phosphate isomerase.	D-glyceraldehyde 3-phosphate = glycerone phosphate.	Phosphotriose isomerase.;Triose phosphoisomerase.;Triosephosphate mutase.;Triosephosphate isomerase.	ko:K01803	ko00010,ko00051,ko00562,ko00710,ko01100,ko01110,ko01120,ko01130,ko01200,ko01230,map00010,map00051,map00562,map00710,map01100,map01110,map01120,map01130,map01200,map01230	Glycolysis / Gluconeogenesis;Fructose and mannose metabolism;Inositol phosphate metabolism;Carbon fixation in photosynthetic organisms;Metabolic pathways;Biosynthesis of secondary metabolites;Microbial metabolism in diverse environments;Carbon metabolism;Biosynthesis of amino acids	M00001,M00002,M00003	R01015	RC00423	ko00000,ko00001,ko00002,ko01000,ko04147	-	-	iHN637.CLJU_RS19265	TIM	COG0149	G	Triosephosphate isomerase	7.3869	7.12811	6.43995	7.0811	7.1783	7.77186
PG_548	3-hydroxybutyryl-CoA dehydrogenase	3-hydroxyacyl-CoA dehydrogenase, NAD binding domain	hbd	0.304536	0.0202803	*	Eubacteriales	Bacteria	Bacillota	Clostridia	Eubacteriales				MGYG000003422_00257	MGYG000003422_00257	2004;774;3168;5915;41479;1366;545;2742;1203;1404;14406;1028;260;1127;1002;4510;3497;21567;41433;681;1114;10732;1824;637;514;624;14890;2506;27366;829;26498;2265;5007;462;131;24490;543;577;1129;28100;587;548	42;	6;	1	42	10.5	-			1.1.1.157	3-hydroxybutyryl-CoA dehydrogenase.	(S)-3-hydroxybutanoyl-CoA + NADP(+) = 3-acetoacetyl-CoA + NADPH.	Beta-hydroxybutyryl-CoA dehydrogenase.;BHBD.	ko:K00074	ko00360,ko00362,ko00650,ko01100,ko01120,map00360,map00362,map00650,map01100,map01120	Phenylalanine metabolism;Benzoate degradation;Butanoate metabolism;Metabolic pathways;Microbial metabolism in diverse environments	-	R01976,R05576,R06941	RC00029,RC00117	ko00000,ko00001,ko01000	-	-	-	3HCDH,3HCDH_N	COG1250	I	3-hydroxyacyl-CoA dehydrogenase	7.26238	6.48295	6.76507	6.24695	7.2363	6.75226
PG_485	Phosphoserine aminotransferase	Catalyzes the reversible conversion of 3- phosphohydroxypyruvate to phosphoserine and of 3-hydroxy-2-oxo-4- phosphonooxybutanoate to phosphohydroxythreonine	serC	0.304492	0.0125986	*	Ruminococcus bromii	Bacteria	Bacillota	Clostridia	Eubacteriales	Oscillospiraceae	Ruminococcus	Ruminococcus bromii	MGYG000000258_01939;MGYG000000945_01013;MGYG000004313_00561;MGYG000003178_02363;MGYG000003474_00835;MGYG000000263_01119;MGYG000001697_02774;MGYG000000443_00594;MGYG000001685_01034	MGYG000000258_01939	485;21335	62;3;3;1;3;2;3;3;10;	62;3;3;1;3;2;3;3;10;	9	62	10.68	-			2.6.1.52	Phosphoserine transaminase.	(1) O-phospho-L-serine + 2-oxoglutarate = 3-phosphonooxypyruvate +L-glutamate.(2) 4-phosphonooxy-L-threonine + 2-oxoglutarate = (3R)-3-hydroxy-2-oxo-4-phosphonooxybutanoate + L-glutamate.	3-phosphoserine aminotransferase.;PSAT.;Phosphohydroxypyruvic--glutamic transaminase.;L-phosphoserine aminotransferase.;Phosphohydroxypyruvate transaminase.;Phosphoserine aminotransferase.;3PHP transaminase.;Hydroxypyruvic phosphate--glutamic transaminase.	ko:K00831	ko00260,ko00680,ko00750,ko01100,ko01120,ko01130,ko01200,ko01230,map00260,map00680,map00750,map01100,map01120,map01130,map01200,map01230	Glycine, serine and threonine metabolism;Methane metabolism;Vitamin B6 metabolism;Metabolic pathways;Microbial metabolism in diverse environments;Carbon metabolism;Biosynthesis of amino acids	M00020,M00124	R04173,R05085	RC00006,RC00036	ko00000,ko00001,ko00002,ko01000,ko01007	-	-	-	Aminotran_5	COG1932	HE	Phosphoserine aminotransferase	7.93554	8.62174	8.2772	8.78832	9.11406	8.17351
PG_14475	8-amino-7-oxononanoate synthase	Psort location Cytoplasmic, score	-	0.304457	0.00758706	**	Bacteroidales	Bacteria	Bacteroidota	Bacteroidia	Bacteroidales				MGYG000001364_02968;MGYG000001783_02337	MGYG000001364_02968	14475	16;6;	10;3;	2	16	5.14	-			2.3.1.47	8-amino-7-oxononanoate synthase.	Pimeloyl-[acyl-carrier protein] + L-alanine = 8-amino-7-oxononanoate +CO(2) + holo-[acyl-carrier protein].	AONS.;8-amino-7-ketopelargonate synthase.;7-keto-8-aminopelargonic acid synthetase.;7-KAP synthetase.	ko:K00652	ko00780,ko01100,map00780,map01100	Biotin metabolism;Metabolic pathways	M00123,M00573,M00577	R03210,R10124	RC00004,RC00039,RC02725	ko00000,ko00001,ko00002,ko01000,ko01007	-	-	-	AMP-binding,AMP-binding_C,Aminotran_1_2,PP-binding	COG0156	H	7-keto-8-aminopelargonate synthetase or related enzyme	7.27729	6.76878	7.05223	6.54696	7.00444	6.54682
PG_24847	hypothetical protein	Catalyzes two activities which are involved in the cyclic version of arginine biosynthesis the synthesis of N- acetylglutamate from glutamate and acetyl-CoA as the acetyl donor, and of ornithine by transacetylation between N(2)-acetylornithine and glutamate	argJ	0.303648	0.0324454	*	Bacteria	Bacteria							MGYG000002492_01714;MGYG000002670_01463	MGYG000002492_01714;MGYG000002670_01463	24847	2;2;	2;2;	2	2	3.76	-			2.3.1.1,2.3.1.35	Amino-acid N-acetyltransferase.;Glutamate N-acetyltransferase.	Acetyl-CoA + L-glutamate = CoA + N-acetyl-L-glutamate.;N(2)-acetyl-L-ornithine + L-glutamate = L-ornithine + N-acetyl-L-glutamate.	Acetylglutamic-acetylornithine transacetylase.;Ornithine acetyltransferase.;N-acetyl-L-glutamate synthetase.;Ornithine transacetylase.;Acetylglutamate synthetase.;Acetylglutamate-acetylornithine transacetylase.;Acetylglutamic synthetase.;N-acetylglutamate synthase.;N-acetylglutamate synthetase.;Acetylornithine glutamate acetyltransferase.;Glutamate acetyltransferase.	ko:K00620	ko00220,ko01100,ko01110,ko01130,ko01210,ko01230,map00220,map01100,map01110,map01130,map01210,map01230	Arginine biosynthesis;Metabolic pathways;Biosynthesis of secondary metabolites;2-Oxocarboxylic acid metabolism;Biosynthesis of amino acids	M00028	R00259,R02282	RC00004,RC00064	ko00000,ko00001,ko00002,ko01000	-	-	-	ArgJ	COG1364	E	Glutamate N-acetyltransferase (ornithine transacetylase)	6.3149	5.89982	5.95273	6.30473	6.75554	6.18541
PG_24281	hypothetical protein	Cystathionine beta-lyase family protein involved in aluminum resistance	ynbB	0.303639	0.0220846	*	Faecalibacterium prausnitzii	Bacteria	Bacillota	Clostridia	Eubacteriales	Oscillospiraceae	Faecalibacterium	Faecalibacterium prausnitzii	MGYG000002274_00028;MGYG000002040_01699	MGYG000002274_00028	24281;11195	5;3;	3;3;	2	5	3.82	-			-				-	-		-	-	-	-	-	-	-	Met_gamma_lyase	COG4100	PR	Cystathionine beta-lyase family protein involved in aluminum resistance	6.83906	6.33783	6.58341	6.58826	6.58299	6.88675
PG_28082	ATP synthase subunit b	Component of the F(0) channel, it forms part of the peripheral stalk, linking F(1) to F(0)	atpF	0.303452	0.0109834	*	Bifidobacterium angulatum	Bacteria	Actinomycetota	Actinomycetes	Bifidobacteriales	Bifidobacteriaceae	Bifidobacterium	Bifidobacterium angulatum	MGYG000002397_01412	MGYG000002397_01412	28082	5;	4;	1	5	3.42	-			-				ko:K02109	ko00190,ko00195,ko01100,map00190,map00195,map01100	Oxidative phosphorylation;Photosynthesis;Metabolic pathways	M00157	-	-	ko00000,ko00001,ko00002,ko00194	3.A.2.1	-	-	ATP-synt_B,Chorion_3	COG0711	C	FoF1-type ATP synthase, membrane subunit b or b'	6.52184	5.21339	6.2915	5.80662	6.08901	6.20209
PG_10690	putative M18 family aminopeptidase 1	M18 family aminopeptidase	apeA	0.303353	0.0318149	*	Ruminococcus bromii	Bacteria	Bacillota	Clostridia	Eubacteriales	Oscillospiraceae	Ruminococcus	Ruminococcus bromii	MGYG000002482_01909	MGYG000002482_01909	10690;7343	37;	4;	1	37	5.81	-			-				-	-		-	-	-	-	-	-	-	CoaE,Peptidase_M18	COG1362	E	Aspartyl aminopeptidase	6.30976	5.79598	6.48098	6.45224	6.8217	5.74859
PG_12518	UTP--glucose-1-phosphate uridylyltransferase	UTP-glucose-1-phosphate uridylyltransferase	galU	0.303222	0.0134959	*	Ruminococcus bromii	Bacteria	Bacillota	Clostridia	Eubacteriales	Oscillospiraceae	Ruminococcus	Ruminococcus bromii	MGYG000000258_01239;MGYG000003179_01342;MGYG000004520_01571;MGYG000003809_00827	MGYG000000258_01239	12518	24;1;2;1;	21;1;1;1;	4	24	5.47	-			2.7.7.9	UTP--glucose-1-phosphate uridylyltransferase.	UTP + alpha-D-glucose 1-phosphate = diphosphate + UDP-glucose.	UDP-glucose pyrophosphorylase.;UDP-glucose diphosphorylase.;Glucose-1-phosphate uridylyltransferase.	ko:K00963	ko00040,ko00052,ko00500,ko00520,ko01100,ko01130,map00040,map00052,map00500,map00520,map01100,map01130	Pentose and glucuronate interconversions;Galactose metabolism;Starch and sucrose metabolism;Amino sugar and nucleotide sugar metabolism;Metabolic pathways	M00129,M00361,M00362,M00549	R00289	RC00002	ko00000,ko00001,ko00002,ko01000	-	-	iHN637.CLJU_RS02205	GHMP_kinases_N,NTP_transferase	COG1210	M	UTP-glucose-1-phosphate uridylyltransferase	7.18899	7.41568	7.33056	7.61777	7.84375	7.24497
PG_40	Elongation factor Tu	This protein promotes the GTP-dependent binding of aminoacyl-tRNA to the A-site of ribosomes during protein biosynthesis	tuf	0.303088	0.0437055	*	Streptococcus uberis	Bacteria	Bacillota	Bacilli	Lactobacillales	Streptococcaceae	Streptococcus	Streptococcus uberis	MGYG000000231_01247;MGYG000003165_00328	MGYG000000231_01247	141;343;39;1060;303;482;1384;2284;1225;52;33;214;1969;255;77;333;445;2805;1164;57;476;2012;383;6431;219;339;50;10;1004;1026;111;37;3167;30;25;1165;191;536;46;45;460;62;451;1103;1022;40;105;48;329;80;240;175;41;268;226;1079;38;120;43;68;36;376;583;832	155;80;	24;6;	2	155	12.6	-			-				ko:K02358	-		-	-	-	ko00000,ko03012,ko03029,ko04147	-	-	-	GTP_EFTU,GTP_EFTU_D2,GTP_EFTU_D3	COG0050	J	Translation elongation factor EF-Tu, a GTPase	7.76108	7.05066	7.00508	7.20171	7.77903	8.06741
PG_1110	Glyceraldehyde-3-phosphate dehydrogenase	Psort location Cytoplasmic, score	gap	0.303047	0.0225065	*	Lachnospiraceae	Bacteria	Bacillota	Clostridia	Eubacteriales	Lachnospiraceae			MGYG000003702_00925	MGYG000003702_00925	1242;15275;680;668;222;1795;5260;2411;216;487;100;489;1540;425;426;25017;16803;467;15228;700;317;884;846;12;17287;544;166;1646;2390;8766;1110;5819;863;8541;431;10654;24;1581	121;	7;	1	121	9.59	-			1.2.1.12	Glyceraldehyde-3-phosphate dehydrogenase (phosphorylating).	D-glyceraldehyde 3-phosphate + phosphate + NAD(+) = 3-phospho-D-glyceroylphosphate + NADH.	GAPDH.;Triosephosphate dehydrogenase.;NAD-dependent glyceraldehyde-3-phosphate dehydrogenase.	ko:K00134	ko00010,ko00710,ko01100,ko01110,ko01120,ko01130,ko01200,ko01230,ko04066,ko05010,map00010,map00710,map01100,map01110,map01120,map01130,map01200,map01230,map04066,map05010	Glycolysis / Gluconeogenesis;Carbon fixation in photosynthetic organisms;Metabolic pathways;Biosynthesis of secondary metabolites;Microbial metabolism in diverse environments;Carbon metabolism;Biosynthesis of amino acids	M00001,M00002,M00003,M00165,M00166,M00308,M00552	R01061	RC00149	ko00000,ko00001,ko00002,ko01000,ko04131,ko04147	-	-	-	Gp_dh_C,Gp_dh_N	COG0057	G	Glyceraldehyde-3-phosphate dehydrogenase/erythrose-4-phosphate dehydrogenase	6.75667	6.98666	6.46713	6.65404	6.5494	6.94849
PG_37260	UDP-N-acetyl-alpha-D-glucosamine C6 dehydratase	Polysaccharide biosynthesis protein	capD	0.303	0.0217211	*	Ruminococcus bromii	Bacteria	Bacillota	Clostridia	Eubacteriales	Oscillospiraceae	Ruminococcus	Ruminococcus bromii	MGYG000002482_00599	MGYG000002482_00599	37260	15;	7;	1	15	2.63	-			-				-	-		-	-	-	-	-	-	-	CoA_binding,CoA_binding_3,Polysacc_synt_2	COG1086	MO	NDP-sugar epimerase, includes UDP-GlcNAc-inverting 4,6-dehydratase FlaA1 and capsular polysaccharide biosynthesis protein EpsC	5.86055	6.04978	6.139	6.51497	7.08833	6.36916
PG_44478	Replicative DNA helicase	Participates in initiation and elongation during chromosome replication	dnaB	0.30283	0.0232483	*	Ruminococcus bromii	Bacteria	Bacillota	Clostridia	Eubacteriales	Oscillospiraceae	Ruminococcus	Ruminococcus bromii	MGYG000002482_01027	MGYG000002482_01027	44478	8;	7;	1	8	1.99	-			3.6.4.12	DNA helicase.	ATP + H(2)O = ADP + phosphate.		ko:K02314	ko03030,ko04112,map03030,map04112	DNA replication	-	-	-	ko00000,ko00001,ko01000,ko03032	-	-	-	DnaB,DnaB_C	COG0305	L	Replicative DNA helicase	6.4594	6.49252	6.15273	6.76662	7.24275	7.44086
PG_2688	hypothetical protein	UPF0365 protein	yqfA	0.302653	0.0148078	*	Faecalibacterium	Bacteria	Bacillota	Clostridia	Eubacteriales	Oscillospiraceae	Faecalibacterium		MGYG000003891_00712;MGYG000002099_01514	MGYG000003891_00712	2688	18;3;	18;3;	2	18	8.25	-			-				-	-		-	-	-	-	-	-	-	YdfA_immunity	COG4864	S	Uncharacterized conserved protein YqfA, UPF0365 family	7.66611	7.42182	6.92698	6.99352	6.92764	7.12287
PG_10233	Leucine--tRNA ligase	Belongs to the class-I aminoacyl-tRNA synthetase family	leuS	0.302572	0.00496684	**	Ruminococcus bromii	Bacteria	Bacillota	Clostridia	Eubacteriales	Oscillospiraceae	Ruminococcus	Ruminococcus bromii	MGYG000002482_01660	MGYG000002482_01660	7801;10233	58;	10;	1	58	5.9	GO:0003674,GO:0003824,GO:0004812,GO:0004823,GO:0005575,GO:0005618,GO:0005622,GO:0005623,GO:0005737,GO:0005829,GO:0005886,GO:0006082,GO:0006139,GO:0006399,GO:0006412,GO:0006418,GO:0006429,GO:0006518,GO:0006520,GO:0006725,GO:0006807,GO:0008150,GO:0008152,GO:0009058,GO:0009059,GO:0009987,GO:0010467,GO:0016020,GO:0016070,GO:0016874,GO:0016875,GO:0019538,GO:0019752,GO:0030312,GO:0034641,GO:0034645,GO:…	molecular_function;catalytic activity;aminoacyl-tRNA ligase activity;leucine-tRNA ligase activity;cellular_component;cell wall;intracellular;cell;cytoplasm;cytosol;plasma membrane;organic acid metabolic process;nucleobase-containing compound metabolic process;tRNA metabolic process;translation;tRNA aminoacylation for protein translation;leucyl-tRNA aminoacylation;peptide metabolic process;cellula…	molecular_function;molecular_function;molecular_function;molecular_function;cellular_component;cellular_component;cellular_component;cellular_component;cellular_component;cellular_component;cellular_component;biological_process;biological_process;biological_process;biological_process;biological_process;biological_process;biological_process;biological_process;biological_process;biological_process;…	6.1.1.4	Leucine--tRNA ligase.	ATP + L-leucine + tRNA(Leu) = AMP + diphosphate + L-leucyl-tRNA(Leu).	Leucine translase.;Leucyl-tRNA synthetase.	ko:K01869	ko00970,map00970	Aminoacyl-tRNA biosynthesis	M00359,M00360	R03657	RC00055,RC00523	ko00000,ko00001,ko00002,ko01000,ko01007,ko03016,ko03029	-	-	-	Anticodon_1,DUF559,tRNA-synt_1,tRNA-synt_1_2,tRNA-synt_1g	COG0495	J	Leucyl-tRNA synthetase	6.64477	6.22524	6.84825	6.70115	7.45599	6.66833
PG_71	Elongation factor Tu	This protein promotes the GTP-dependent binding of aminoacyl-tRNA to the A-site of ribosomes during protein biosynthesis	tuf	0.302386	0.00269662	**	Bordetella	Bacteria	Pseudomonadota	Betaproteobacteria	Burkholderiales	Alcaligenaceae	Bordetella		MGYG000002098_00731;MGYG000002098_01616;MGYG000000490_01981	MGYG000002098_00731;MGYG000002098_01616	418;71;192;622;1549;2135;666;5688;94;95;89;123;494;1184;2351;3744;11994;1797	107;107;66;	33;33;22;	3	107	12.35	-			-				ko:K02358	-		-	-	-	ko00000,ko03012,ko03029,ko04147	-	-	-	GTP_EFTU,GTP_EFTU_D2,GTP_EFTU_D3	COG0050	J	Translation elongation factor EF-Tu, a GTPase	7.99034	8.04374	8.39609	8.0658	8.48608	8.06958
PG_4648	Hydroxyethylthiazole kinase	Catalyzes the phosphorylation of the hydroxyl group of 4-methyl-5-beta-hydroxyethylthiazole (THZ)	thiM	0.302228	0.049872	*	Ruminococcus bromii	Bacteria	Bacillota	Clostridia	Eubacteriales	Oscillospiraceae	Ruminococcus	Ruminococcus bromii	MGYG000002482_00698;MGYG000001714_02947	MGYG000002482_00698	4649;4648	20;4;	20;4;	2	20	7.38	-			2.7.1.50	Hydroxyethylthiazole kinase.	ATP + 4-methyl-5-(2-hydroxyethyl)thiazole = ADP + 4-methyl-5-(2-phosphonooxyethyl)thiazole.		ko:K00878	ko00730,ko01100,map00730,map01100	Thiamine metabolism;Metabolic pathways	M00127	R04448	RC00002,RC00017	ko00000,ko00001,ko00002,ko01000	-	-	-	HK	COG2145	H	Hydroxyethylthiazole kinase, sugar kinase family	6.66423	8.03924	7.16749	7.88907	7.73628	7.25774
PG_8553	Glutaconyl-CoA decarboxylase subunit beta	decarboxylase beta subunit	gcdB	0.301977	0.0210357	*	Faecalibacterium prausnitzii	Bacteria	Bacillota	Clostridia	Eubacteriales	Oscillospiraceae	Faecalibacterium	Faecalibacterium prausnitzii	MGYG000002272_02112;MGYG000003166_00404;MGYG000002224_00452	MGYG000002272_02112;MGYG000003166_00404	8553	11;9;5;	3;3;1;	3	11	6.27	-			4.1.1.3	Transferred entry: 4.1.1.112.			ko:K01572	ko00620,ko01100,map00620,map01100	Pyruvate metabolism;Metabolic pathways	-	R00217	RC00040	ko00000,ko00001,ko01000,ko02000	3.B.1.1.1	-	-	OAD_beta	COG1883	C	Na+-transporting oxaloacetate/methylmalonyl-CoA decarboxylase, beta subunit	6.75709	6.74517	7.06938	7.04964	7.2608	6.68203
PG_7127	Isocitrate dehydrogenase [NADP]	Belongs to the isocitrate and isopropylmalate dehydrogenases family	icd	0.301471	0.0375449	*	Eubacteriales	Bacteria	Bacillota	Clostridia	Eubacteriales				MGYG000000184_00722	MGYG000000184_00722	7127;6258;17495	19;	3;	1	19	6.62	-			1.1.1.42	Isocitrate dehydrogenase (NADP(+)).	Isocitrate + NADP(+) = 2-oxoglutarate + CO(2) + NADPH.	NADP-specific isocitrate dehydrogenase.;NADP(+)-ICDH.;IDH.;NADP(+)-IDH.;NADP isocitric dehydrogenase.;Triphosphopyridine nucleotide-linked isocitrate dehydrogenase-;Isocitrate dehydrogenase (NADP).;Isocitrate dehydrogenase (NADP-dependent).;NADP-linked isocitrate dehydrogenase.;NADP-dependent isocitrate dehydrogenase.;Oxalosuccinate decarboxylase.;NADP(+)-linked isocitrate dehydrogenase.;NADP-dep…	ko:K00031	ko00020,ko00480,ko00720,ko01100,ko01110,ko01120,ko01130,ko01200,ko01210,ko01230,ko04146,map00020,map00480,map00720,map01100,map01110,map01120,map01130,map01200,map01210,map01230,map04146	Citrate cycle (TCA cycle);Glutathione metabolism;Carbon fixation pathways in prokaryotes;Metabolic pathways;Biosynthesis of secondary metabolites;Microbial metabolism in diverse environments;Carbon metabolism;2-Oxocarboxylic acid metabolism;Biosynthesis of amino acids	M00009,M00010,M00173,M00740	R00267,R00268,R01899	RC00001,RC00084,RC00114,RC00626,RC02801	br01601,ko00000,ko00001,ko00002,ko01000	-	-	-	Iso_dh	COG0538	C	Isocitrate dehydrogenase	6.58085	6.7504	6.30062	7.08142	7.25604	6.18903
PG_22990	hypothetical protein	-	-	0.301448	0.0130844	*	Eubacteriales	Bacteria	Bacillota	Clostridia	Eubacteriales				MGYG000000060_01809;MGYG000000187_01670	MGYG000000060_01809;MGYG000000187_01670	22990	2;2;	2;2;	2	2	3.98	-			-				-	-		-	-	-	-	-	-	-	-				6.25062	7.14607	6.5298	6.2413	6.15223	6.47529
[truncated: 215 more rows]
[truncated: 36 more columns]

## Sheet: 84 Bacterial KEGG pathway
KEGG Pathway Name	Log10(COVID-19/CTRL)	Trend of expression	p-value (Benjamini-Hochberg adjusted)	C002	C017	C024	C094	C128	C144	C154	C163	C213	C240	C257	C318	C336	C346	C358	C389	C425	C442	C445	C481	C529	N001	N002	N003	N004	N005	N006	N007	N008	N013	N015	N016	N017	N019	N020	N022	N023	N025	N026	N027	N029	N032
[truncated: 84 more rows]

## Sheet: 23 human PGs
ID PGs	Entry	Entry Name	Protein names	Log10(COVID-19/CTRL)	t-test p-value	Significativity	Gene Names	Majority protein IDs	KEGG IDs	KEGG name	Peptide counts (all)	Peptide counts (razor)	Number of proteins	Peptides	Score	Function [CC]	Gene Ontology (biological process)	Gene Ontology (molecular function)	Gene Ontology (cellular component)	Subcellular location [CC]	C002	C017	C024	C094	C128	C144	C154	C163	C213	C240	C257	C318	C336	C346	C358	C389	C425	C442	C445	C481	C529	N001	N002	N003	N004	N005	N006	N007	N008
[truncated: 23 more rows]
[truncated: 13 more columns]
