# Supplementary material for: The metaproteome of the gut microbiota in pediatric patients affected by COVID-19
Source: Front Cell Infect Microbiol. 2023 Dec 22;13:1327889. doi: 10.3389/fcimb.2023.1327889 (PMC10766818; doi:10.3389/fcimb.2023.1327889)
Supplement: Supplementary file 1 [file DataSheet_1.zip › SupplementaryFile3.xlsx]

## Sheet: 23 human PGs DAVID enrichment
DAVID Functional Annotation Clustering- Classification Stringency = High; Categories: a) Disease = UP_KW_DISEASE; b) Functional_Annotations = UP_KW_BIOLOGICAL_PROCESS, UP_KW_CELLULAR_COMPONENT, UP_KW_MOLECULAR_FUNCTION, UP_KW_PTM, UP_SEQ_FEATURE; c) Interaction = UP_KW_LIGAND; d) Pathways =BIOCARTA, KEGG_PATHWAY, e) REACTOME_PATHWAY; Protein domains = UP_KW_DOMAIN
Annotation Cluster 1	Enrichment Score: 3.696600117205942
Category	Term	Count	%	PValue	Genes	List Total	Pop Hits	Pop Total	Fold Enrichment	Bonferroni	Benjamini	FDR
UP_KW_CELLULAR_COMPONENT	KW-1280~Immunoglobulin	5	21.7391	5.12076e-05	A0A0J9YXX1, P01703, P01714, P0DOY2, P04211	23	169	17708	22.7785	0.000972496	0.000486472	0.000486472
UP_KW_BIOLOGICAL_PROCESS	KW-1064~Adaptive immunity	6	26.087	9.02323e-05	A0A0J9YXX1, P01703, P01714, P04083, P0DOY2, P04211	13	486	11262	10.6952	0.00117238	0.00117302	0.00117302
UP_KW_BIOLOGICAL_PROCESS	KW-0391~Immunity	6	26.087	0.00175996	A0A0J9YXX1, P01703, P01714, P04083, P0DOY2, P04211	13	921	11262	5.6437	0.0226394	0.0114397	0.0114397
Annotation Cluster 2	Enrichment Score: 3.3528167730267127
Category	Term	Count	%	PValue	Genes	List Total	Pop Hits	Pop Total	Fold Enrichment	Bonferroni	Benjamini	FDR
UP_KW_CELLULAR_COMPONENT	KW-1280~Immunoglobulin	5	21.7391	5.12076e-05	A0A0J9YXX1, P01703, P01714, P0DOY2, P04211	23	169	17708	22.7785	0.000972496	0.000486472	0.000486472
UP_SEQ_FEATURE	DOMAIN:Ig-like	6	26.087	0.00057131	A0A0J9YXX1, P01703, P01714, P0DOY2, P04211, P06731	23	662	20543	8.09523	0.0705373	0.0422975	0.0393234
UP_KW_DOMAIN	KW-0393~Immunoglobulin domain	6	26.087	0.00298774	A0A0J9YXX1, P01703, P01714, P0DOY2, P04211, P06731	21	752	14504	5.51064	0.0236535	0.0239019	0.0239019
Annotation Cluster 3	Enrichment Score: 2.3630381508508007
Category	Term	Count	%	PValue	Genes	List Total	Pop Hits	Pop Total	Fold Enrichment	Bonferroni	Benjamini	FDR
UP_SEQ_FEATURE	REGION:Coil 2	3	13.0435	0.00205522	P35527, P13646, P04264	23	63	20543	42.5321	0.231519	0.0422975	0.0393234
UP_SEQ_FEATURE	REGION:Linker 12	3	13.0435	0.00205522	P35527, P13646, P04264	23	63	20543	42.5321	0.231519	0.0422975	0.0393234
UP_SEQ_FEATURE	REGION:Coil 1B	3	13.0435	0.00238949	P35527, P13646, P04264	23	68	20543	39.4047	0.263776	0.0422975	0.0393234
UP_SEQ_FEATURE	REGION:Coil 1A	3	13.0435	0.00245922	P35527, P13646, P04264	23	69	20543	38.8336	0.270334	0.0422975	0.0393234
UP_SEQ_FEATURE	REGION:Linker 1	3	13.0435	0.00245922	P35527, P13646, P04264	23	69	20543	38.8336	0.270334	0.0422975	0.0393234
UP_SEQ_FEATURE	REGION:Head	3	13.0435	0.00267416	P35527, P13646, P04264	23	72	20543	37.2156	0.290185	0.0422975	0.0393234
UP_SEQ_FEATURE	REGION:Tail	3	13.0435	0.00282221	P35527, P13646, P04264	23	74	20543	36.2098	0.303546	0.0422975	0.0393234
UP_SEQ_FEATURE	DOMAIN:IF rod	3	13.0435	0.00297404	P35527, P13646, P04264	23	76	20543	35.2569	0.316989	0.0422975	0.0393234
UP_KW_CELLULAR_COMPONENT	KW-0403~Intermediate filament	3	13.0435	0.00417895	P35527, P13646, P04264	23	78	17708	29.612	0.0764834	0.01985	0.01985
REACTOME_PATHWAY	R-HSA-6809371~Formation of the cornified envelope	3	13.0435	0.0132579	P35527, P13646, P04264	16	130	10957	15.8034	0.86849	1	1
UP_KW_CELLULAR_COMPONENT	KW-0416~Keratin	3	13.0435	0.0170418	P35527, P13646, P04264	23	162	17708	14.2576	0.278616	0.0647587	0.0647587
REACTOME_PATHWAY	R-HSA-6805567~Keratinization	3	13.0435	0.0340208	P35527, P13646, P04264	16	215	10957	9.55552	0.994811	1	1
Annotation Cluster 4	Enrichment Score: 1.6879843735762876
Category	Term	Count	%	PValue	Genes	List Total	Pop Hits	Pop Total	Fold Enrichment	Bonferroni	Benjamini	FDR
KEGG_PATHWAY	hsa04974:Protein digestion and absorption	3	13.0435	0.00750741	P15086, O43895, P15085	12	103	8465	20.5461	0.171711	0.0938427	0.0938427
UP_KW_MOLECULAR_FUNCTION	KW-0482~Metalloprotease	3	13.0435	0.0107254	P15086, O43895, P15085	13	157	11749	17.2695	0.176425	0.193057	0.193057
UP_KW_MOLECULAR_FUNCTION	KW-0645~Protease	3	13.0435	0.107187	P15086, O43895, P15085	13	554	11749	4.89406	0.870077	0.482342	0.482342
Annotation Cluster 5	Enrichment Score: 1.40617636553988
Category	Term	Count	%	PValue	Genes	List Total	Pop Hits	Pop Total	Fold Enrichment	Bonferroni	Benjamini	FDR
REACTOME_PATHWAY	R-HSA-163125~Post-translational modification: synthesis of GPI-anchored proteins	3	13.0435	0.00682	P09923, O43895, P06731	16	92	10957	22.3308	0.646613	1	1
UP_KW_PTM	KW-0336~GPI-anchor	3	13.0435	0.0206314	P09923, O43895, P06731	23	143	14111	12.8711	0.253127	0.154735	0.154735
UP_SEQ_FEATURE	PROPEP:Removed in mature form	3	13.0435	0.0388197	P09923, O43895, P06731	23	293	20543	9.14513	0.993705	0.276051	0.256641
UP_KW_PTM	KW-0449~Lipoprotein	3	13.0435	0.43444	P09923, O43895, P06731	23	937	14111	1.96432	0.999657	1	1
Annotation Cluster 6	Enrichment Score: 0.9454600825951069
Category	Term	Count	%	PValue	Genes	List Total	Pop Hits	Pop Total	Fold Enrichment	Bonferroni	Benjamini	FDR
UP_SEQ_FEATURE	CROSSLNK:Glycyl lysine isopeptide (Lys-Gly) (interchain with G-Cter in SUMO2); alternate	4	17.3913	0.0057061	P04083, Q06830, P61247, P07355	23	345	20543	10.3556	0.519281	0.0730381	0.0679026
UP_KW_PTM	KW-1017~Isopeptide bond	5	21.7391	0.317477	P04083, Q06830, P02679, P61247, P07355	23	1831	14111	1.67537	0.99524	1	1
UP_KW_PTM	KW-0832~Ubl conjugation	4	17.3913	0.804576	P04083, Q06830, P61247, P07355	23	2624	14111	0.935247	1	1	1
