# Supplementary material for: The metaproteome of the gut microbiota in pediatric patients affected by COVID-19
Source: Front Cell Infect Microbiol. 2023 Dec 22;13:1327889. doi: 10.3389/fcimb.2023.1327889 (PMC10766818; doi:10.3389/fcimb.2023.1327889)
Supplement: Supplementary file 1 [file DataSheet_1.zip › SupplementaryFile4.xlsx]

## Sheet: 1181 bacterial PGs
PG ID	Protein name	Description	Preferred name	p-value (Kruskal-Wallis)	Significativity	LCA	Superkingdom	Phylum	Class	Order	Family	Genus	Species	Protein IDs	Majority protein IDs	Protein group IDs	Peptide counts (all)	Peptide counts (razor)	Number of proteins	Peptides	Score	Gene_Ontology_id	Gene_Ontology_name	Gene_Ontology_namespace	EC_id	EC_de	EC_an	EC_ca	KEGG_ko	KEGG_Pathway_Entry	KEGG_Pathway_Name	KEGG_Module	KEGG_Reaction	KEGG_rclass	BRITE	KEGG_TC	CAZy	BiGG_Reaction	PFAMs	COG accession	COG category	COG name	C002	C017	C024	C094	C128	C144	C154
PG_1002	3-hydroxybutyryl-CoA dehydrogenase	3-hydroxyacyl-CoA dehydrogenase, NAD binding domain	hbd	0.00962181	**	Roseburia	Bacteria	Bacillota	Clostridia	Eubacteriales	Lachnospiraceae	Roseburia		MGYG000000489_01024;MGYG000004719_02004	MGYG000000489_01024	1002	63;34;	4;0;	2	63	9.74	-			1.1.1.157	3-hydroxybutyryl-CoA dehydrogenase.	(S)-3-hydroxybutanoyl-CoA + NADP(+) = 3-acetoacetyl-CoA + NADPH.	Beta-hydroxybutyryl-CoA dehydrogenase.;BHBD.	ko:K00074	ko00360,ko00362,ko00650,ko01100,ko01120,map00360,map00362,map00650,map01100,map01120	Phenylalanine metabolism;Benzoate degradation;Butanoate metabolism;Metabolic pathways;Microbial metabolism in diverse environments	-	R01976,R05576,R06941	RC00029,RC00117	ko00000,ko00001,ko01000	-	-	-	3HCDH,3HCDH_N	COG1250	I	3-hydroxyacyl-CoA dehydrogenase	6.06893	5.92777	5.94477	6.42786	6.45513	6.20363	7.22605
PG_10068	30S ribosomal protein S13	Located at the top of the head of the 30S subunit, it contacts several helices of the 16S rRNA. In the 70S ribosome it contacts the 23S rRNA (bridge B1a) and protein L5 of the 50S subunit (bridge B1b), connecting the 2 subunits	rpsM	0.0261548	*	Actinomycetes	Bacteria	Actinomycetota	Actinomycetes					MGYG000002940_00455	MGYG000002940_00455	10068	10;	10;	1	10	5.93	GO:0003674,GO:0003735,GO:0005198,GO:0005575,GO:0005622,GO:0005623,GO:0005737,GO:0005829,GO:0005840,GO:0005886,GO:0006412,GO:0006518,GO:0006807,GO:0008150,GO:0008152,GO:0009058,GO:0009059,GO:0009987,GO:0010467,GO:0015935,GO:0016020,GO:0019538,GO:0022613,GO:0032991,GO:0034641,GO:0034645,GO:0042254,GO:0043043,GO:0043170,GO:0043226,GO:0043228,GO:0043229,GO:0043232,GO:0043603,GO:0043604,GO:0044085,GO:…	molecular_function;structural constituent of ribosome;structural molecule activity;cellular_component;intracellular;cell;cytoplasm;cytosol;ribosome;plasma membrane;translation;peptide metabolic process;nitrogen compound metabolic process;biological_process;metabolic process;biosynthetic process;macromolecule biosynthetic process;cellular process;gene expression;small ribosomal subunit;membrane;pr…	molecular_function;molecular_function;molecular_function;cellular_component;cellular_component;cellular_component;cellular_component;cellular_component;cellular_component;cellular_component;biological_process;biological_process;biological_process;biological_process;biological_process;biological_process;biological_process;biological_process;biological_process;cellular_component;cellular_component;…	-				ko:K02952	ko03010,map03010	Ribosome	M00178,M00179	-	-	br01610,ko00000,ko00001,ko00002,ko03011	-	-	-	Ribosomal_S13	COG0099	J	Ribosomal protein S13	6.81143	7.68094	6.52616	6.33034	7.15764	7.52369	7.78987
PG_10084	hypothetical protein	-	-	0.0122217	*	Dialister invisus	Bacteria	Bacillota	Negativicutes	Veillonellales	Veillonellaceae	Dialister	Dialister invisus	MGYG000004158_01703	MGYG000004158_01703	10084	5;	5;	1	5	5.93	-			-				-	-		-	-	-	-	-	-	-	-				6.56123	6.28223	5.70156	5.91032	6.58434	7.1663	6.40206
PG_10227	Glutamine synthetase	glutamine synthetase	glnA2	0.0374058	*	Bifidobacterium	Bacteria	Actinomycetota	Actinomycetes	Bifidobacteriales	Bifidobacteriaceae	Bifidobacterium		MGYG000003683_00119	MGYG000003683_00119	10227;27924	11;	11;	1	11	5.9	GO:0003674,GO:0003824,GO:0005575,GO:0005623,GO:0005886,GO:0016020,GO:0016787,GO:0016810,GO:0016811,GO:0044464,GO:0050001,GO:0071944	molecular_function;catalytic activity;cellular_component;cell;plasma membrane;membrane;hydrolase activity;hydrolase activity, acting on carbon-nitrogen (but not peptide) bonds;hydrolase activity, acting on carbon-nitrogen (but not peptide) bonds, in linear amides;obsolete cell part;D-glutaminase activity;cell periphery	molecular_function;molecular_function;cellular_component;cellular_component;cellular_component;cellular_component;molecular_function;molecular_function;molecular_function;cellular_component;molecular_function;cellular_component	6.3.1.2	Glutamine synthetase.	ATP + L-glutamate + NH(3) = ADP + phosphate + L-glutamine.	L-glutamine synthetase.;Glutamate--ammonia ligase.	ko:K01915	ko00220,ko00250,ko00630,ko00910,ko01100,ko01120,ko01230,ko02020,ko04217,ko04724,ko04727,map00220,map00250,map00630,map00910,map01100,map01120,map01230,map02020,map04217,map04724,map04727	Arginine biosynthesis;Alanine, aspartate and glutamate metabolism;Glyoxylate and dicarboxylate metabolism;Nitrogen metabolism;Metabolic pathways;Microbial metabolism in diverse environments;Biosynthesis of amino acids;Two-component system	-	R00253	RC00010,RC02798	ko00000,ko00001,ko01000,ko04147	-	-	-	Gln-synt_C,Gln-synt_N	COG0174	E	Glutamine synthetase	7.00766	7.27856	6.19077	6.00517	6.31273	7.13381	7.15204
PG_10259	hypothetical protein	repeat protein	-	0.0118056	*	Eubacterium	Bacteria	Bacillota	Clostridia	Eubacteriales	Eubacteriaceae	Eubacterium		MGYG000000078_01920	MGYG000000078_01920	10259;31185	75;	75;	1	75	5.9	-			-				-	-		-	-	-	-	-	-	-	Beta_helix,CW_binding_1,Laminin_G_3	COG5263	G	Glucan-binding domain (YG repeat)	7.69804	7.43048	7.42091	7.38271	7.57323	7.34401	7.69477
PG_1030	Ketol-acid reductoisomerase (NAD(+))	Involved in the biosynthesis of branched-chain amino acids (BCAA). Catalyzes an alkyl-migration followed by a ketol- acid reduction of (S)-2-acetolactate (S2AL) to yield (R)-2,3- dihydroxy-isovalerate. In the isomerase reaction, S2AL is rearranged via a Mg-dependent methyl migration to produce 3- hydroxy-3-methyl-2-ketobutyrate (HMKB). In the reductase reaction, this 2-ketoacid undergoes a metal-…	ilvC	0.0331716	*	Bifidobacterium	Bacteria	Actinomycetota	Actinomycetes	Bifidobacteriales	Bifidobacteriaceae	Bifidobacterium		MGYG000001292_00134	MGYG000001292_00134	1030;2690;3495	57;	55;	1	57	9.69	GO:0003674,GO:0003824,GO:0005575,GO:0005622,GO:0005623,GO:0005737,GO:0005829,GO:0005886,GO:0008150,GO:0008152,GO:0008677,GO:0016020,GO:0016491,GO:0016614,GO:0016616,GO:0040007,GO:0044424,GO:0044444,GO:0044464,GO:0055114,GO:0071944	molecular_function;catalytic activity;cellular_component;intracellular;cell;cytoplasm;cytosol;plasma membrane;biological_process;metabolic process;2-dehydropantoate 2-reductase activity;membrane;oxidoreductase activity;oxidoreductase activity, acting on CH-OH group of donors;oxidoreductase activity, acting on the CH-OH group of donors, NAD or NADP as acceptor;growth;obsolete intracellular part;ob…	molecular_function;molecular_function;cellular_component;cellular_component;cellular_component;cellular_component;cellular_component;cellular_component;biological_process;biological_process;molecular_function;cellular_component;molecular_function;molecular_function;molecular_function;biological_process;cellular_component;cellular_component;cellular_component;biological_process;cellular_component	1.1.1.86	Ketol-acid reductoisomerase (NADP(+)).	(1) (2R)-2,3-dihydroxy-3-methylbutanoate + NADP(+) = (2S)-2-hydroxy-2-methyl-3-oxobutanoate + NADPH.(2) (2R,3R)-2,3-dihydroxy-3-methylpentanoate + NADP(+) = (S)-2-hydroxy-2-ethyl-3-oxobutanoate + NADPH.	Dihydroxyisovalerate dehydrogenase (isomerizing).;Alpha-keto-beta-hydroxylacyl reductoisomerase.;Acetohydroxy acid isomeroreductase.	ko:K00053	ko00290,ko00770,ko01100,ko01110,ko01130,ko01210,ko01230,map00290,map00770,map01100,map01110,map01130,map01210,map01230	Valine, leucine and isoleucine biosynthesis;Pantothenate and CoA biosynthesis;Metabolic pathways;Biosynthesis of secondary metabolites;2-Oxocarboxylic acid metabolism;Biosynthesis of amino acids	M00019,M00570	R03051,R04439,R04440,R05068,R05069,R05071	RC00726,RC00836,RC00837,RC01726	ko00000,ko00001,ko00002,ko01000	-	-	-	IlvC,IlvN	COG0059	EH	Ketol-acid reductoisomerase	7.99381	8.81776	7.43454	7.50913	7.75943	8.45877	8.76542
PG_10335	Aspartate kinase	Belongs to the aspartokinase family	lysC	0.0336562	*	Subdoligranulum variabile DSM 15176	Bacteria	Bacillota	Clostridia	Eubacteriales	Oscillospiraceae	Subdoligranulum	Subdoligranulum variabile	MGYG000000084_00846;MGYG000000724_00955;MGYG000004732_01487;MGYG000003682_01290	MGYG000000084_00846;MGYG000000724_00955	10335;4219	20;20;6;6;	9;9;0;0;	4	20	5.88	-			2.7.2.4	Aspartate kinase.	ATP + L-aspartate = ADP + 4-phospho-L-aspartate.	Aspartokinase.	ko:K00928	ko00260,ko00261,ko00270,ko00300,ko01100,ko01110,ko01120,ko01130,ko01210,ko01230,map00260,map00261,map00270,map00300,map01100,map01110,map01120,map01130,map01210,map01230	Glycine, serine and threonine metabolism;Monobactam biosynthesis;Cysteine and methionine metabolism;Lysine biosynthesis;Metabolic pathways;Biosynthesis of secondary metabolites;Microbial metabolism in diverse environments;2-Oxocarboxylic acid metabolism;Biosynthesis of amino acids	M00016,M00017,M00018,M00033,M00525,M00526,M00527	R00480	RC00002,RC00043	ko00000,ko00001,ko00002,ko01000	-	-	-	AA_kinase,ACT,ACT_7	COG0527	E	Aspartate kinase	6.23409	6.51355	6.25873	6.53015	6.02752	6.85893	6.66579
PG_10340	Adenylate kinase	Catalyzes the reversible transfer of the terminal phosphate group between ATP and AMP. Plays an important role in cellular energy homeostasis and in adenine nucleotide metabolism	adk	0.0387239	*	Faecalibacterium prausnitzii	Bacteria	Bacillota	Clostridia	Eubacteriales	Oscillospiraceae	Faecalibacterium	Faecalibacterium prausnitzii	MGYG000002272_00472	MGYG000002272_00472	10121;10341;10340	13;	2;	1	13	5.88	-			2.7.4.3	Adenylate kinase.	ATP + AMP = 2 ADP.	Adenylic kinase.;Myokinase.;Adenylokinase.	ko:K00939	ko00230,ko00730,ko01100,ko01110,ko01130,map00230,map00730,map01100,map01110,map01130	Purine metabolism;Thiamine metabolism;Metabolic pathways;Biosynthesis of secondary metabolites	M00049	R00127,R01547,R11319	RC00002	ko00000,ko00001,ko00002,ko01000,ko04147	-	-	iHN637.CLJU_RS20110	ADK,ADK_lid	COG0563	F	Adenylate kinase or related kinase	6.25278	6.01827	6.62338	6.07777	5.77826	5.93653	5.72501
PG_1035	DNA-directed RNA polymerase subunit beta	DNA-dependent RNA polymerase catalyzes the transcription of DNA into RNA using the four ribonucleoside triphosphates as substrates	rpoB	0.0374058	*	Ruminococcus bicirculans	Bacteria	Bacillota	Clostridia	Eubacteriales	Oscillospiraceae	Ruminococcus	Ruminococcus bicirculans	MGYG000004317_00567	MGYG000004317_00567	7432;20746;3108;10938;6583;1035;11494;11681	58;	9;	1	58	9.69	-			2.7.7.6	DNA-directed RNA polymerase.	Nucleoside triphosphate + RNA(n) = diphosphate + RNA(n+1).	RNA nucleotidyltransferase (DNA-directed).;RNA polymerase II.;DNA-dependent RNA polymerase.;RNA polymerase I.;RNA polymerase III.	ko:K03043	ko00230,ko00240,ko01100,ko03020,map00230,map00240,map01100,map03020	Purine metabolism;Pyrimidine metabolism;Metabolic pathways;RNA polymerase	M00183	R00435,R00441,R00442,R00443	RC02795	br01611,ko00000,ko00001,ko00002,ko01000,ko03021,ko03400	-	-	-	RNA_pol_Rpb2_1,RNA_pol_Rpb2_2,RNA_pol_Rpb2_3,RNA_pol_Rpb2_45,RNA_pol_Rpb2_6,RNA_pol_Rpb2_7	COG0085	K	DNA-directed RNA polymerase, beta subunit/140 kD subunit	7.04064	6.90986	6.48813	6.27127	6.71377	6.86018	6.52076
PG_10355	50S ribosomal protein L17	Ribosomal protein L17	rplQ	0.0414562	*	Eubacteriales	Bacteria	Bacillota	Clostridia	Eubacteriales				MGYG000000078_01644;MGYG000002552_01646;MGYG000002580_00593;MGYG000001675_00260	MGYG000000078_01644	19685;10355	28;22;21;2;	12;10;10;2;	4	28	5.88	-			-				ko:K02879	ko03010,map03010	Ribosome	M00178	-	-	br01610,ko00000,ko00001,ko00002,ko03011	-	-	-	Ribosomal_L17	COG0203	J	Ribosomal protein L17	7.34045	6.89977	6.6341	6.54799	7.35287	7.23725	7.67437
PG_10388	Isocitrate dehydrogenase [NADP]	Isocitrate/isopropylmalate dehydrogenase	icd	0.0122428	*	Eubacteriales	Bacteria	Bacillota	Clostridia	Eubacteriales				MGYG000002060_01184	MGYG000002060_01184	10388	23;	16;	1	23	5.87	-			1.1.1.42	Isocitrate dehydrogenase (NADP(+)).	Isocitrate + NADP(+) = 2-oxoglutarate + CO(2) + NADPH.	NADP-specific isocitrate dehydrogenase.;NADP(+)-ICDH.;IDH.;NADP(+)-IDH.;NADP isocitric dehydrogenase.;Triphosphopyridine nucleotide-linked isocitrate dehydrogenase-;Isocitrate dehydrogenase (NADP).;Isocitrate dehydrogenase (NADP-dependent).;NADP-linked isocitrate dehydrogenase.;NADP-dependent isocitrate dehydrogenase.;Oxalosuccinate decarboxylase.;NADP(+)-linked isocitrate dehydrogenase.;NADP-dep…	ko:K00031	ko00020,ko00480,ko00720,ko01100,ko01110,ko01120,ko01130,ko01200,ko01210,ko01230,ko04146,map00020,map00480,map00720,map01100,map01110,map01120,map01130,map01200,map01210,map01230,map04146	Citrate cycle (TCA cycle);Glutathione metabolism;Carbon fixation pathways in prokaryotes;Metabolic pathways;Biosynthesis of secondary metabolites;Microbial metabolism in diverse environments;Carbon metabolism;2-Oxocarboxylic acid metabolism;Biosynthesis of amino acids	M00009,M00010,M00173,M00740	R00267,R00268,R01899	RC00001,RC00084,RC00114,RC00626,RC02801	br01601,ko00000,ko00001,ko00002,ko01000	-	-	-	Iso_dh	COG0538	C	Isocitrate dehydrogenase	6.75871	7.98619	6.29754	6.83787	6.88803	7.45541	6.81136
PG_10409	NAD-specific glutamate dehydrogenase	Glutamate/Leucine/Phenylalanine/Valine dehydrogenase	gdh	0.0331716	*	Bacillota	Bacteria	Bacillota						MGYG000000045_01817;MGYG000000670_00170	MGYG000000045_01817	10409;9752	56;29;	25;7;	2	56	5.87	GO:0003674,GO:0003824,GO:0004352,GO:0004353,GO:0006082,GO:0006520,GO:0006807,GO:0008150,GO:0008152,GO:0009987,GO:0016491,GO:0016638,GO:0016639,GO:0019752,GO:0043436,GO:0044237,GO:0044238,GO:0044281,GO:0055114,GO:0071704,GO:1901564	molecular_function;catalytic activity;glutamate dehydrogenase (NAD+) activity;glutamate dehydrogenase [NAD(P)+] activity;organic acid metabolic process;cellular amino acid metabolic process;nitrogen compound metabolic process;biological_process;metabolic process;cellular process;oxidoreductase activity;oxidoreductase activity, acting on the CH-NH2 group of donors;oxidoreductase activity, acting o…	molecular_function;molecular_function;molecular_function;molecular_function;biological_process;biological_process;biological_process;biological_process;biological_process;biological_process;molecular_function;molecular_function;molecular_function;biological_process;biological_process;biological_process;biological_process;biological_process;biological_process;biological_process;biological_process	1.4.1.4	Glutamate dehydrogenase (NADP(+)).	L-glutamate + H(2)O + NADP(+) = 2-oxoglutarate + NH(3) + NADPH.	Glutamic dehydrogenase.	ko:K00262	ko00220,ko00250,ko00910,ko01100,map00220,map00250,map00910,map01100	Arginine biosynthesis;Alanine, aspartate and glutamate metabolism;Nitrogen metabolism;Metabolic pathways	-	R00248	RC00006,RC02799	ko00000,ko00001,ko01000	-	-	-	DUF1015,ELFV_dehydrog,ELFV_dehydrog_N	COG0334	E	Glutamate dehydrogenase/leucine dehydrogenase	6.7231	7.35498	6.69713	6.5504	6.92889	6.96549	7.34776
PG_10441	Methionine--tRNA ligase	Major fimbrial subunit protein type IV, Fimbrillin, C-terminal	-	0.0498842	*	Eubacteriales	Bacteria	Bacillota	Clostridia	Eubacteriales				MGYG000002492_02903	MGYG000002492_02903	10441	35;	25;	1	35	5.86	-			-				-	-		-	-	-	-	-	-	-	Fimbrillin_C				7.23642	6.9153	6.38347	6.60837	7.45276	7.31151	7.2473
PG_10468	50S ribosomal protein L16	Binds 23S rRNA and is also seen to make contacts with the A and possibly P site tRNAs	rplP	0.00877428	**	Prevotella	Bacteria	Bacteroidota	Bacteroidia	Bacteroidales	Prevotellaceae	Prevotella		MGYG000002556_00632	MGYG000002556_00632	10468	8;	2;	1	8	5.86	GO:0003674,GO:0003676,GO:0003723,GO:0003735,GO:0005198,GO:0005488,GO:0005575,GO:0005622,GO:0005623,GO:0005737,GO:0005829,GO:0005840,GO:0015934,GO:0019843,GO:0022625,GO:0022626,GO:0032991,GO:0043226,GO:0043228,GO:0043229,GO:0043232,GO:0044391,GO:0044422,GO:0044424,GO:0044444,GO:0044445,GO:0044446,GO:0044464,GO:0097159,GO:1901363,GO:1990904	molecular_function;nucleic acid binding;RNA binding;structural constituent of ribosome;structural molecule activity;binding;cellular_component;intracellular;cell;cytoplasm;cytosol;ribosome;large ribosomal subunit;rRNA binding;cytosolic large ribosomal subunit;cytosolic ribosome;protein-containing complex;organelle;non-membrane-bounded organelle;intracellular organelle;intracellular non-membrane-b…	molecular_function;molecular_function;molecular_function;molecular_function;molecular_function;molecular_function;cellular_component;cellular_component;cellular_component;cellular_component;cellular_component;cellular_component;cellular_component;molecular_function;cellular_component;cellular_component;cellular_component;cellular_component;cellular_component;cellular_component;cellular_component;…	-				ko:K02878	ko03010,map03010	Ribosome	M00178	-	-	br01610,ko00000,ko00001,ko00002,ko03011	-	-	-	Ribosomal_L16	COG0197	J	Ribosomal protein L16/L10AE	5.90962	6.05113	6.74418	6.10041	5.38234	5.73812	5.69866
PG_10482	Phosphate acetyltransferase	phosphate acetyltransferase	pta	0.0153071	*	Prevotella copri	Bacteria	Bacteroidota	Bacteroidia	Bacteroidales	Prevotellaceae	Prevotella	Prevotella copri	MGYG000001770_01836	MGYG000001770_01836	10482	24;	4;	1	24	5.85	-			2.3.1.8	Phosphate acetyltransferase.	Acetyl-CoA + phosphate = CoA + acetyl phosphate.	Phosphotransacetylase.;Phosphoacylase.	ko:K00625,ko:K13788	ko00430,ko00620,ko00640,ko00680,ko00720,ko01100,ko01120,ko01200,map00430,map00620,map00640,map00680,map00720,map01100,map01120,map01200	Taurine and hypotaurine metabolism;Pyruvate metabolism;Propanoate metabolism;Methane metabolism;Carbon fixation pathways in prokaryotes;Metabolic pathways;Microbial metabolism in diverse environments;Carbon metabolism	M00357,M00579	R00230,R00921	RC00004,RC02746,RC02816	ko00000,ko00001,ko00002,ko01000	-	-	-	AAA_26,DRTGG,PTA_PTB	COG0280	C	Phosphotransacetylase (includes Pta, EutD and phosphobutyryltransferase)	6.76096	7.00357	6.37939	6.24466	6.507	6.3867	5.9468
PG_10483	Inosine-5'-monophosphate dehydrogenase	Catalyzes the conversion of inosine 5'-phosphate (IMP) to xanthosine 5'-phosphate (XMP), the first committed and rate- limiting step in the de novo synthesis of guanine nucleotides, and therefore plays an important role in the regulation of cell growth	guaB	0.045274	*	Lachnospiraceae	Bacteria	Bacillota	Clostridia	Eubacteriales	Lachnospiraceae			MGYG000004296_00914	MGYG000004296_00914	10483	57;	6;	1	57	5.85	-			1.1.1.205	IMP dehydrogenase.	Inosine 5'-phosphate + NAD(+) + H(2)O = xanthosine 5'-phosphate + NADH.	Inosinic acid dehydrogenase.;IMP oxidoreductase.;Inosinate dehydrogenase.;Inosine monophosphate oxidoreductase.;Inosine 5'-monophosphate dehydrogenase.	ko:K00088	ko00230,ko00983,ko01100,ko01110,map00230,map00983,map01100,map01110	Purine metabolism;Drug metabolism - other enzymes;Metabolic pathways;Biosynthesis of secondary metabolites	M00050	R01130,R08240	RC00143,RC02207	ko00000,ko00001,ko00002,ko01000,ko04147	-	-	-	CBS,IMPDH,NMO	COG0517	T	CBS domain	6.10113	5.93314	5.94225	6.05812	6.37149	5.8884	6.2694
PG_10524	L-arabinose isomerase	Catalyzes the conversion of L-arabinose to L-ribulose	araA	0.0158981	*	Dorea longicatena	Bacteria	Bacillota	Clostridia	Eubacteriales	Lachnospiraceae	Dorea	Dorea longicatena	MGYG000002279_00904	MGYG000002279_00904	10524	19;	7;	1	19	5.84	-			5.3.1.4	L-arabinose isomerase.	L-arabinose = L-ribulose.		ko:K01804	ko00040,ko01100,map00040,map01100	Pentose and glucuronate interconversions;Metabolic pathways	-	R01761	RC00516	ko00000,ko00001,ko01000	-	-	-	Arabinose_Iso_C,Arabinose_Isome	COG2160	G	L-arabinose isomerase	6.05364	6.22771	5.91509	5.98716	6.81434	6.206	6.76671
PG_10534	Cysteine synthase	Belongs to the cysteine synthase cystathionine beta- synthase family	cysK	0.0311265	*	Coprococcus eutactus	Bacteria	Bacillota	Clostridia	Eubacteriales	Lachnospiraceae	Coprococcus	Coprococcus eutactus	MGYG000000231_02468;MGYG000003165_00447;MGYG000000169_02286	MGYG000000231_02468	10534	25;11;8;	16;3;0;	3	25	5.84	-			2.5.1.47	Cysteine synthase.	O-acetyl-L-serine + hydrogen sulfide = L-cysteine + acetate.	Acetylserine sulfhydrylase.;O-acetylserine (thiol)-lyase.;O(3)-acetyl-L-serine acetate-lyase (adding hydrogen-sulfide).;O-acetylserine (thiol)-lyase A.;O-acetyl-L-serine sulfhydrylase.;O-acetylserine sulfhydrylase.;Cysteine synthetase.;O-acetyl-L-serine sulfohydrolase.;OAS sulfhydrylase.	ko:K01738	ko00270,ko00920,ko01100,ko01110,ko01120,ko01130,ko01200,ko01230,map00270,map00920,map01100,map01110,map01120,map01130,map01200,map01230	Cysteine and methionine metabolism;Sulfur metabolism;Metabolic pathways;Biosynthesis of secondary metabolites;Microbial metabolism in diverse environments;Carbon metabolism;Biosynthesis of amino acids	M00021	R00897,R03601,R04859	RC00020,RC02814,RC02821	ko00000,ko00001,ko00002,ko01000	-	-	-	PALP	COG0031	E	Cysteine synthase	6.8413	6.98256	6.29156	6.28459	6.6236	7.01751	7.22292
PG_10569	ATP-dependent DNA helicase RecQ	ATP-dependent DNA helicase RecQ	recQ	0.0466165	*	Bacteroides	Bacteria	Bacteroidota	Bacteroidia	Bacteroidales	Bacteroidaceae	Bacteroides		MGYG000001337_04271;MGYG000002561_03118	MGYG000001337_04271	10569	28;5;	2;0;	2	28	5.84	-			3.6.4.12	DNA helicase.	ATP + H(2)O = ADP + phosphate.		ko:K03654	ko03018,map03018	RNA degradation	-	-	-	ko00000,ko00001,ko01000,ko03400	-	-	-	DEAD,HRDC,HTH_40,Helicase_C,RQC,RecQ_Zn_bind	COG0514	L	Superfamily II DNA helicase RecQ	6.15816	6.52763	6.36011	6.0103	5.43668	5.86417	5.2124
PG_10605	Adenylosuccinate synthetase	Plays an important role in the de novo pathway of purine nucleotide biosynthesis. Catalyzes the first committed step in the biosynthesis of AMP from IMP	purA	0.03333	*	Candidatus Epulonipiscium	Bacteria	Bacillota	Clostridia	Eubacteriales	Lachnospiraceae	Candidatus Epulonipiscium		MGYG000002528_02635;MGYG000000028_00911	MGYG000002528_02635	10198;8848;7078;21057;10605;3290;10518;17863;9377;15701;10177;14449;33648;16368;5124;11546;12001;19242;10364;8951	22;16;	5;2;	2	22	5.83	-			6.3.4.4	Adenylosuccinate synthase.	GTP + IMP + L-aspartate = GDP + phosphate + N(6)-(1,2-dicarboxyethyl)-AMP.	Adenylosuccinate synthetase.;Succinoadenylic kinosynthetase.;IMP--aspartate ligase.	ko:K01939	ko00230,ko00250,ko01100,map00230,map00250,map01100	Purine metabolism;Alanine, aspartate and glutamate metabolism;Metabolic pathways	M00049	R01135	RC00458,RC00459	ko00000,ko00001,ko00002,ko01000	-	-	-	Adenylsucc_synt	COG0104	F	Adenylosuccinate synthase	6.09002	6.38542	5.7157	6.01351	6.436	6.1184	6.07375
PG_10617	Inosine-5'-monophosphate dehydrogenase	Catalyzes the conversion of inosine 5'-phosphate (IMP) to xanthosine 5'-phosphate (XMP), the first committed and rate- limiting step in the de novo synthesis of guanine nucleotides, and therefore plays an important role in the regulation of cell growth	guaB	0.0387239	*	Eubacteriales	Bacteria	Bacillota	Clostridia	Eubacteriales				MGYG000003486_02497	MGYG000003486_02497	10483;4966;7451;3268;8664;8680;11008;11070;10617;3221;8501;5214;25507;7317;26048;5612;4857;17137	53;	2;	1	53	5.83	-			1.1.1.205	IMP dehydrogenase.	Inosine 5'-phosphate + NAD(+) + H(2)O = xanthosine 5'-phosphate + NADH.	Inosinic acid dehydrogenase.;IMP oxidoreductase.;Inosinate dehydrogenase.;Inosine monophosphate oxidoreductase.;Inosine 5'-monophosphate dehydrogenase.	ko:K00088	ko00230,ko00983,ko01100,ko01110,map00230,map00983,map01100,map01110	Purine metabolism;Drug metabolism - other enzymes;Metabolic pathways;Biosynthesis of secondary metabolites	M00050	R01130,R08240	RC00143,RC02207	ko00000,ko00001,ko00002,ko01000,ko04147	-	-	-	CBS,IMPDH,NMO	COG0517	T	CBS domain	5.6057	4.95583	5.29256	5.32405	6.26703	5.84949	7.73225
PG_10618	Chaperone protein DnaK	Heat shock 70 kDa protein	dnaK	0.0199246	*	Bacillota	Bacteria	Bacillota						MGYG000000045_00921;MGYG000000670_02504	MGYG000000045_00921	10618	47;19;	34;16;	2	47	5.83	GO:0005575,GO:0005623,GO:0005886,GO:0016020,GO:0044464,GO:0071944	cellular_component;cell;plasma membrane;membrane;obsolete cell part;cell periphery	cellular_component;cellular_component;cellular_component;cellular_component;cellular_component;cellular_component	-				ko:K04043,ko:K18481	ko03018,ko04212,ko05152,map03018,map04212,map05152	RNA degradation;Tuberculosis	M00670	-	-	ko00000,ko00001,ko00002,ko02000,ko03019,ko03029,ko03110,ko04147	1.A.33.1,3.A.1.27.4,3.A.1.27.5	-	-	HSP70	COG0443	O	Molecular chaperone DnaK (HSP70)	7.53721	7.63719	7.37086	6.92355	7.22491	7.27666	7.88166
PG_10728	50S ribosomal protein L2	One of the primary rRNA binding proteins. Required for association of the 30S and 50S subunits to form the 70S ribosome, for tRNA binding and peptide bond formation. It has been suggested to have peptidyltransferase activity	rplB	0.043714	*	Eubacteriales	Bacteria	Bacillota	Clostridia	Eubacteriales				MGYG000003987_00398	MGYG000003987_00398	10728	13;	6;	1	13	5.8	-			-				ko:K02886	ko03010,map03010	Ribosome	M00178,M00179	-	-	br01610,ko00000,ko00001,ko00002,ko03011	-	-	-	Ribosomal_L2,Ribosomal_L2_C	COG0090	J	Ribosomal protein L2	5.97166	5.77462	6.17676	6.41223	6.3988	5.93358	6.62388
PG_10801	50S ribosomal protein L10	Forms part of the ribosomal stalk, playing a central role in the interaction of the ribosome with GTP-bound translation factors	rplJ	0.040306	*	Faecalibacterium	Bacteria	Bacillota	Clostridia	Eubacteriales	Oscillospiraceae	Faecalibacterium		MGYG000003891_01661	MGYG000003891_01661	10801	13;	13;	1	13	5.79	-			-				ko:K02864	ko03010,map03010	Ribosome	M00178,M00179	-	-	br01610,ko00000,ko00001,ko00002,ko03011	-	-	-	Ribosomal_L10	COG0244	J	Ribosomal protein L10	7.6278	7.68516	6.45945	6.3808	7.11	6.93821	7.44058
PG_1084	10 kDa chaperonin	Binds to Cpn60 in the presence of Mg-ATP and suppresses the ATPase activity of the latter	groS	0.0468694	*	Bifidobacterium	Bacteria	Actinomycetota	Actinomycetes	Bifidobacteriales	Bifidobacteriaceae	Bifidobacterium		MGYG000002395_00319;MGYG000003452_00101;MGYG000000756_01001;MGYG000001287_00133;MGYG000002977_00176;MGYG000003730_00611;MGYG000001490_00283;MGYG000003383_00142	MGYG000002395_00319;MGYG000003452_00101	1084;27593;3781	19;19;7;4;4;2;16;7;	19;19;7;4;4;2;16;7;	8	19	9.63	GO:0003674,GO:0005488,GO:0005515,GO:0005575,GO:0005576,GO:0005618,GO:0005622,GO:0005623,GO:0005737,GO:0005829,GO:0005886,GO:0006355,GO:0006457,GO:0006458,GO:0006950,GO:0006986,GO:0008150,GO:0009266,GO:0009408,GO:0009628,GO:0009889,GO:0009987,GO:0010033,GO:0010468,GO:0010556,GO:0016020,GO:0019219,GO:0019222,GO:0019899,GO:0030312,GO:0031323,GO:0031326,GO:0033554,GO:0034605,GO:0035375,GO:0035966,GO:…	molecular_function;binding;protein binding;cellular_component;extracellular region;cell wall;intracellular;cell;cytoplasm;cytosol;plasma membrane;regulation of transcription, DNA-templated;protein folding;'de novo' protein folding;response to stress;response to unfolded protein;biological_process;response to temperature stimulus;response to heat;response to abiotic stimulus;regulation of biosynth…	molecular_function;molecular_function;molecular_function;cellular_component;cellular_component;cellular_component;cellular_component;cellular_component;cellular_component;cellular_component;cellular_component;biological_process;biological_process;biological_process;biological_process;biological_process;biological_process;biological_process;biological_process;biological_process;biological_process;…	-				ko:K04078	-		-	-	-	ko00000,ko03029,ko03110	-	-	-	Cpn10	COG0234	O	Co-chaperonin GroES (HSP10)	7.80772	8.41775	6.95901	7.58014	7.27383	8.174	8.49703
PG_10868	1,4-alpha-glucan branching enzyme GlgB	Catalyzes the formation of the alpha-1,6-glucosidic linkages in glycogen by scission of a 1,4-alpha-linked oligosaccharide from growing alpha-1,4-glucan chains and the subsequent attachment of the oligosaccharide to the alpha-1,6 position	glgB	0.0377474	*	Bifidobacterium pseudocatenulatum	Bacteria	Actinomycetota	Actinomycetes	Bifidobacteriales	Bifidobacteriaceae	Bifidobacterium	Bifidobacterium pseudocatenulatum	MGYG000003683_00738;MGYG000001283_00580;MGYG000003452_01606;MGYG000001490_00717	MGYG000003683_00738	10868	27;2;2;3;	27;2;2;3;	4	27	5.78	GO:0000271,GO:0003674,GO:0003824,GO:0003844,GO:0005575,GO:0005623,GO:0005886,GO:0005975,GO:0005976,GO:0005977,GO:0005978,GO:0006073,GO:0006091,GO:0006112,GO:0008150,GO:0008152,GO:0009058,GO:0009059,GO:0009250,GO:0009987,GO:0015980,GO:0016020,GO:0016051,GO:0016740,GO:0016757,GO:0016758,GO:0033692,GO:0034637,GO:0034645,GO:0040007,GO:0043170,GO:0044042,GO:0044237,GO:0044238,GO:0044249,GO:0044260,GO:…	polysaccharide biosynthetic process;molecular_function;catalytic activity;1,4-alpha-glucan branching enzyme activity;cellular_component;cell;plasma membrane;carbohydrate metabolic process;polysaccharide metabolic process;glycogen metabolic process;glycogen biosynthetic process;cellular glucan metabolic process;generation of precursor metabolites and energy;energy reserve metabolic process;biologi…	biological_process;molecular_function;molecular_function;molecular_function;cellular_component;cellular_component;cellular_component;biological_process;biological_process;biological_process;biological_process;biological_process;biological_process;biological_process;biological_process;biological_process;biological_process;biological_process;biological_process;biological_process;biological_process;…	2.4.1.18	1,4-alpha-glucan branching enzyme.	Transfers a segment of a (1->4)-alpha-D-glucan chain to a primary hydroxygroup in a similar glucan chain.	Glycogen branching enzyme.;Branching enzyme.;Amylo-(1,4->1,6)-transglycosylase.;Amylo-(1,4 to 1,6)transglucosidase.	ko:K00700	ko00500,ko01100,ko01110,map00500,map01100,map01110	Starch and sucrose metabolism;Metabolic pathways;Biosynthesis of secondary metabolites	M00565	R02110	-	ko00000,ko00001,ko00002,ko01000,ko04147	-	CBM48,GH13	-	APH,Alpha-amylase,Alpha-amylase_C,CBM_48,DUF3459,PGM_PMM_I,PGM_PMM_II,PGM_PMM_III,PGM_PMM_IV	COG0296	G	1,4-alpha-glucan branching enzyme	7.17129	7.96093	6.69858	6.7451	7.34095	7.7547	8.02024
PG_10897	hypothetical protein	COG COG1879 ABC-type sugar transport system, periplasmic component	-	0.0425656	*	Eubacteriales	Bacteria	Bacillota	Clostridia	Eubacteriales				MGYG000001380_01898	MGYG000001380_01898	10897;9780;16661	20;	18;	1	20	5.77	-			-				ko:K10439	ko02010,ko02030,map02010,map02030	ABC transporters;Bacterial chemotaxis	M00212	-	-	ko00000,ko00001,ko00002,ko02000	3.A.1.2.1,3.A.1.2.13,3.A.1.2.19	-	-	Peripla_BP_4	COG1879	G	ABC-type sugar transport system, periplasmic component, contains N-terminal xre family HTH domain	7.00798	7.07368	7.78783	6.5011	6.93866	6.49593	7.83526
PG_1100	Glutamine synthetase	glutamine synthetase	glnA	0.0334746	*	Mariniphaga sediminis	Bacteria	Bacteroidota	Bacteroidia	Marinilabiliales	Prolixibacteraceae	Mariniphaga	Mariniphaga sediminis	MGYG000002395_01090;MGYG000003452_00380;MGYG000004482_00585;MGYG000001483_02914	MGYG000002395_01090;MGYG000003452_00380	1725;2036;5040;3095;1100;2378	84;83;3;1;	84;83;3;1;	4	84	9.6	GO:0001968,GO:0003674,GO:0003824,GO:0004356,GO:0005488,GO:0005515,GO:0005575,GO:0005576,GO:0005618,GO:0005622,GO:0005623,GO:0005737,GO:0005829,GO:0005886,GO:0006082,GO:0006520,GO:0006541,GO:0006542,GO:0006807,GO:0008150,GO:0008152,GO:0008652,GO:0009058,GO:0009064,GO:0009084,GO:0009405,GO:0009605,GO:0009607,GO:0009893,GO:0009987,GO:0010468,GO:0010604,GO:0010628,GO:0010755,GO:0010756,GO:0010954,GO:…	fibronectin binding;molecular_function;catalytic activity;glutamate-ammonia ligase activity;binding;protein binding;cellular_component;extracellular region;cell wall;intracellular;cell;cytoplasm;cytosol;plasma membrane;organic acid metabolic process;cellular amino acid metabolic process;glutamine metabolic process;glutamine biosynthetic process;nitrogen compound metabolic process;biological_proce…	molecular_function;molecular_function;molecular_function;molecular_function;molecular_function;molecular_function;cellular_component;cellular_component;cellular_component;cellular_component;cellular_component;cellular_component;cellular_component;cellular_component;biological_process;biological_process;biological_process;biological_process;biological_process;biological_process;biological_process;…	6.3.1.2	Glutamine synthetase.	ATP + L-glutamate + NH(3) = ADP + phosphate + L-glutamine.	L-glutamine synthetase.;Glutamate--ammonia ligase.	ko:K01915	ko00220,ko00250,ko00630,ko00910,ko01100,ko01120,ko01230,ko02020,ko04217,ko04724,ko04727,map00220,map00250,map00630,map00910,map01100,map01120,map01230,map02020,map04217,map04724,map04727	Arginine biosynthesis;Alanine, aspartate and glutamate metabolism;Glyoxylate and dicarboxylate metabolism;Nitrogen metabolism;Metabolic pathways;Microbial metabolism in diverse environments;Biosynthesis of amino acids;Two-component system	-	R00253	RC00010,RC02798	ko00000,ko00001,ko01000,ko04147	-	-	-	Gln-synt_C,Gln-synt_N	COG0174	E	Glutamine synthetase	7.9761	9.05706	7.55631	7.43321	7.9569	9.02247	9.15517
PG_11044	DNA gyrase subunit A	A type II topoisomerase that negatively supercoils closed circular double-stranded (ds) DNA in an ATP-dependent manner to modulate DNA topology and maintain chromosomes in an underwound state. Negative supercoiling favors strand separation, and DNA replication, transcription, recombination and repair, all of which involve strand separation. Also able to catalyze the interconversion of other topol…	gyrA	0.0374058	*	Bacteroides	Bacteria	Bacteroidota	Bacteroidia	Bacteroidales	Bacteroidaceae	Bacteroides		MGYG000001337_02927;MGYG000003351_02770;MGYG000000236_00008	MGYG000001337_02927	11044;8221	26;6;6;	10;2;1;	3	26	5.74	-			5.99.1.3	Transferred entry: 5.6.2.2.			ko:K02469	-		-	-	-	ko00000,ko01000,ko03032,ko03400	-	-	-	DNA_gyraseA_C,DNA_topoisoIV	COG0188	L	DNA gyrase/topoisomerase IV, subunit A	6.96616	6.71969	7.41782	7.74579	6.70604	6.57319	6.74087
PG_11048	Carbohydrate diacid regulator	Psort location Cytoplasmic, score	-	0.0147318	*	Ruminococcus callidus ATCC 27760	Bacteria	Bacillota	Clostridia	Eubacteriales	Oscillospiraceae	Ruminococcus	Ruminococcus callidus	MGYG000001021_01712	MGYG000001021_01712	11048	14;	2;	1	14	5.74	-			-				ko:K02647	-		-	-	-	ko00000,ko03000	-	-	-	Diacid_rec,HTH_30	COG3835	KT	Sugar diacid utilization regulator CdaR	5.10017	5.68005	6.34937	6.34616	6.02478	5.74168	6.8348
PG_11060	hypothetical protein	ABC transporter substrate-binding protein PnrA-like	-	0.018539	*	Oscillibacter	Bacteria	Bacillota	Clostridia	Eubacteriales	Oscillospiraceae	Oscillibacter		MGYG000002720_00314;MGYG000004787_00866;MGYG000003306_01466	MGYG000002720_00314	11060	16;3;3;	12;3;3;	3	16	5.74	-			-				ko:K07335	-		-	-	-	ko00000	-	-	-	Bmp	COG1744	T	Lipoprotein Med, regulator of KinD/Spo0A, PBP1-ABC superfamily, includes NupN	6.52888	6.32168	8.00575	7.09442	6.85282	6.97441	6.68454
PG_11062	Elongation factor G	Catalyzes the GTP-dependent ribosomal translocation step during translation elongation. During this step, the ribosome changes from the pre-translocational (PRE) to the post- translocational (POST) state as the newly formed A-site-bound peptidyl-tRNA and P-site-bound deacylated tRNA move to the P and E sites, respectively. Catalyzes the coordinated movement of the two tRNA molecules, the mRNA and…	fusA	0.044343	*	Synergistaceae	Bacteria	Synergistota	Synergistia	Synergistales	Synergistaceae			MGYG000001500_01928	MGYG000001500_01928	8369;9136;4430;30020;6104;5762;13167;5182;1472;1168;6710;12803;27174;3359;27723;9164;22254;6496;14049;9364;21680;4287;6846;9612;4826;2453;1006;1665;8662;2198;28682;26718;1328;11360;3490;2530;6795;1926;3286;11520;15938;626;1648;904;17648;1647;5888;5659;5872;2752;4426;14159;7351;1317;3322;33442;1370;14396;11366;7526;11152;3460;17523;5052;1555;15685;3223;6775;4095;3441;10204;21844;1239;1073;28804;24…	26;	2;	1	26	5.74	-			-				ko:K02355	-		-	-	-	ko00000,ko03012,ko03029	-	-	-	EFG_C,EFG_II,EFG_IV,GTP_EFTU,GTP_EFTU_D2	COG0480	J	Translation elongation factor EF-G, a GTPase	6.04127	6.06168	6.57526	6.46653	5.85298	6.35797	6.21243
PG_11127	Dipeptide-binding protein DppE	PFAM extracellular solute-binding protein family 5	oppA	0.0119289	*	Eubacteriales	Bacteria	Bacillota	Clostridia	Eubacteriales				MGYG000000201_03900	MGYG000000201_03900	11127	18;	4;	1	18	5.73	-			-				ko:K15580	ko01501,ko02010,ko02024,map01501,map02010,map02024	beta-Lactam resistance;ABC transporters;Quorum sensing	M00439	-	-	ko00000,ko00001,ko00002,ko02000	3.A.1.5.1,3.A.1.5.18,3.A.1.5.19,3.A.1.5.25	-	-	SBP_bac_5	COG4166	E	ABC-type oligopeptide transport system, periplasmic component	6.9965	6.1372	6.50573	5.98462	6.81995	6.2493	5.43732
PG_11139	hypothetical protein	SPFH Band 7 PHB domain protein	-	0.0226877	*	Faecalibacterium prausnitzii	Bacteria	Bacillota	Clostridia	Eubacteriales	Oscillospiraceae	Faecalibacterium	Faecalibacterium prausnitzii	MGYG000002272_01739;MGYG000002223_00618	MGYG000002272_01739	11139	17;12;	7;4;	2	17	5.73	-			-				-	-		-	-	-	-	-	-	-	Band_7	COG0330	O	Regulator of protease activity HflC, stomatin/prohibitin superfamily	6.83656	6.82681	6.84403	7.21894	7.80847	6.4866	6.55315
PG_11207	Tryptophan--tRNA ligase 2	Tryptophanyl-tRNA synthetase	trpS	0.0498842	*	Roseburia faecis	Bacteria	Bacillota	Clostridia	Eubacteriales	Lachnospiraceae	Roseburia	Roseburia faecis	MGYG000003694_02418	MGYG000003694_02418	11207	14;	12;	1	14	5.71	-			6.1.1.2	Tryptophan--tRNA ligase.	ATP + L-tryptophan + tRNA(Trp) = AMP + diphosphate + L-tryptophyl-tRNA(Trp).	Tryptophan translase.;L-tryptophan-tRNA(Trp) ligase (AMP-forming).;Tryptophanyl ribonucleic synthetase.;Tryptophanyl-transfer RNA synthetase.;Tryptophanyl-tRNA synthetase.;Tryptophanyl-transfer ribonucleic acid synthetase.;Tryptophanyl-transfer ribonucleate synthetase.;TrpRS.;Tryptophanyl-transfer ribonucleic synthetase.;Tryptophanyl-tRNA synthase.	ko:K01867	ko00970,map00970	Aminoacyl-tRNA biosynthesis	M00359,M00360	R03664	RC00055,RC00523	ko00000,ko00001,ko00002,ko01000,ko01007,ko03016	-	-	-	tRNA-synt_1b	COG0180	J	Tryptophanyl-tRNA synthetase	7.30609	6.38916	6.30978	6.39395	7.39652	7.26587	7.03689
PG_11233	50S ribosomal protein L1	Binds directly to 23S rRNA. The L1 stalk is quite mobile in the ribosome, and is involved in E site tRNA release	rplA	0.0280913	*	Clostridium	Bacteria	Bacillota	Clostridia	Eubacteriales	Clostridiaceae	Clostridium		MGYG000000033_01110;MGYG000001732_00100;MGYG000002251_00549	MGYG000000033_01110	11233	20;6;6;	3;1;0;	3	20	5.71	-			-				ko:K02863	ko03010,map03010	Ribosome	M00178,M00179	-	-	br01610,ko00000,ko00001,ko00002,ko03011	-	-	-	Ribosomal_L1	COG0081	J	Ribosomal protein L1	5.94639	5.65215	6.33031	6.09816	5.85609	5.88115	6.34784
PG_11310	hypothetical protein	DivIVA protein	-	0.0266404	*	Bifidobacterium	Bacteria	Actinomycetota	Actinomycetes	Bifidobacteriales	Bifidobacteriaceae	Bifidobacterium		MGYG000002469_01411	MGYG000002469_01411	11310	26;	13;	1	26	5.69	-			-				-	-		-	-	-	-	-	-	-	DivIVA	COG1566	V	Multidrug resistance efflux pump EmrA	6.55399	7.50546	6.05794	6.30662	6.33927	6.37796	6.87749
PG_11348	putative nicotinate-nucleotide pyrophosphorylase [carboxylating]	Belongs to the NadC ModD family	nadC	0.012565	*	Bacteroides	Bacteria	Bacteroidota	Bacteroidia	Bacteroidales	Bacteroidaceae	Bacteroides		MGYG000001337_01893;MGYG000000236_03954	MGYG000001337_01893	11348	12;7;	4;2;	2	12	5.68	-			2.4.2.19	Nicotinate-nucleotide diphosphorylase (carboxylating).	Beta-nicotinate D-ribonucleotide + diphosphate + CO(2) = pyridine-2,3-dicarboxylate + 5-phospho-alpha-D-ribose 1-diphosphate.	Nicotinate-nucleotide pyrophosphorylase (carboxylating).;Quinolinate phosphoribosyltransferase (decarboxylating).	ko:K00767	ko00760,ko01100,map00760,map01100	Nicotinate and nicotinamide metabolism;Metabolic pathways	M00115	R03348	RC02877	ko00000,ko00001,ko00002,ko01000	-	-	-	QRPTase_C,QRPTase_N	COG0157	H	Nicotinate-nucleotide pyrophosphorylase	6.11456	5.33248	6.99202	6.3044	6.23882	6.163	6.33623
PG_1143	Glyceraldehyde-3-phosphate dehydrogenase	Psort location Cytoplasmic, score	gap	0.0142334	*	Dorea	Bacteria	Bacillota	Clostridia	Eubacteriales	Lachnospiraceae	Dorea		MGYG000000229_00395	MGYG000000229_00395	1143	92;	2;	1	92	9.55	-			1.2.1.12	Glyceraldehyde-3-phosphate dehydrogenase (phosphorylating).	D-glyceraldehyde 3-phosphate + phosphate + NAD(+) = 3-phospho-D-glyceroylphosphate + NADH.	GAPDH.;Triosephosphate dehydrogenase.;NAD-dependent glyceraldehyde-3-phosphate dehydrogenase.	ko:K00134	ko00010,ko00710,ko01100,ko01110,ko01120,ko01130,ko01200,ko01230,ko04066,ko05010,map00010,map00710,map01100,map01110,map01120,map01130,map01200,map01230,map04066,map05010	Glycolysis / Gluconeogenesis;Carbon fixation in photosynthetic organisms;Metabolic pathways;Biosynthesis of secondary metabolites;Microbial metabolism in diverse environments;Carbon metabolism;Biosynthesis of amino acids	M00001,M00002,M00003,M00165,M00166,M00308,M00552	R01061	RC00149	ko00000,ko00001,ko00002,ko01000,ko04131,ko04147	-	-	-	Gp_dh_C,Gp_dh_N	COG0057	G	Glyceraldehyde-3-phosphate dehydrogenase/erythrose-4-phosphate dehydrogenase	5.83525	6.02539	5.61894	5.68867	6.11688	5.77538	6.11157
PG_11442	putative M18 family aminopeptidase 1	M18 family aminopeptidase	apeA	0.045569	*	Faecalibacterium	Bacteria	Bacillota	Clostridia	Eubacteriales	Oscillospiraceae	Faecalibacterium		MGYG000003891_01438;MGYG000004724_00693;MGYG000002837_00158;MGYG000001658_01592;MGYG000002772_01705	MGYG000003891_01438	11442	22;2;2;2;2;	20;2;2;2;2;	5	22	5.67	-			-				-	-		-	-	-	-	-	-	-	CoaE,Peptidase_M18	COG1362	E	Aspartyl aminopeptidase	7.55803	7.46619	6.86224	6.80235	7.20127	6.98283	7.42928
PG_11447	Chaperone protein ClpB 1	Part of a stress-induced multi-chaperone system, it is involved in the recovery of the cell from heat-induced damage, in cooperation with DnaK, DnaJ and GrpE	clpB	0.03333	*	Bacteroidales	Bacteria	Bacteroidota	Bacteroidia	Bacteroidales				MGYG000004797_00905	MGYG000004797_00905	11409;11447	42;	2;	1	42	5.67	-			-				ko:K03695	ko04213,map04213		-	-	-	ko00000,ko00001,ko03110	-	-	-	AAA,AAA_2,ClpB_D2-small,Clp_N	COG0542	O	ATP-dependent Clp protease, ATP-binding subunit ClpA	5.72281	5.52222	6.21526	5.95822	5.94018	5.59893	5.54474
PG_11460	4-hydroxy-tetrahydrodipicolinate synthase	Catalyzes the condensation of (S)-aspartate-beta- semialdehyde (S)-ASA and pyruvate to 4-hydroxy- tetrahydrodipicolinate (HTPA)	dapA	0.0164512	*	Blautia	Bacteria	Bacillota	Clostridia	Eubacteriales	Lachnospiraceae	Blautia		MGYG000002298_01055;MGYG000000133_00983	MGYG000002298_01055	11460	8;2;	2;1;	2	8	5.66	-			4.3.3.7	4-hydroxy-tetrahydrodipicolinate synthase.	Pyruvate + L-aspartate-4-semialdehyde = (4S)-4-hydroxy-2,3,4,5-tetrahydro-(2S)-dipicolinate + H(2)O.	Dihydrodipicolinate synthetase.;DHDPS.	ko:K01714	ko00261,ko00300,ko01100,ko01110,ko01120,ko01130,ko01230,map00261,map00300,map01100,map01110,map01120,map01130,map01230	Monobactam biosynthesis;Lysine biosynthesis;Metabolic pathways;Biosynthesis of secondary metabolites;Microbial metabolism in diverse environments;Biosynthesis of amino acids	M00016,M00525,M00526,M00527	R10147	RC03062,RC03063	ko00000,ko00001,ko00002,ko01000	-	-	-	DHDPS	COG0329	EM	4-hydroxy-tetrahydrodipicolinate synthase/N-acetylneuraminate lyase	6.00113	6.15226	6.00717	6.24788	6.35205	6.06856	6.41177
PG_11484	Ribosome-binding ATPase YchF	ATPase that binds to both the 70S ribosome and the 50S ribosomal subunit in a nucleotide-independent manner	ychF	0.0293024	*	Flavobacteriales	Bacteria	Bacteroidota	Flavobacteriia	Flavobacteriales				MGYG000000236_03436;MGYG000000211_04850;MGYG000002905_00820;MGYG000003202_01729;MGYG000001345_04310	MGYG000000236_03436	10992;9634;11484;14860;6695;10957	14;9;1;1;8;	2;1;1;1;1;	5	14	5.66	-			-				ko:K06942	-		-	-	-	ko00000,ko03009	-	-	-	MMR_HSR1,YchF-GTPase_C	COG0012	J	Ribosome-binding ATPase YchF, GTP1/OBG family	6.07324	5.85795	6.31948	6.43731	5.9651	5.43723	5.97931
PG_11494	DNA-directed RNA polymerase subunit beta	DNA-dependent RNA polymerase catalyzes the transcription of DNA into RNA using the four ribonucleoside triphosphates as substrates	rpoB	0.0468694	*	Faecalibacterium prausnitzii	Bacteria	Bacillota	Clostridia	Eubacteriales	Oscillospiraceae	Faecalibacterium	Faecalibacterium prausnitzii	MGYG000000084_01992	MGYG000000084_01992	5611;3375;11494;11681	98;	35;	1	98	5.66	-			2.7.7.6	DNA-directed RNA polymerase.	Nucleoside triphosphate + RNA(n) = diphosphate + RNA(n+1).	RNA nucleotidyltransferase (DNA-directed).;RNA polymerase II.;DNA-dependent RNA polymerase.;RNA polymerase I.;RNA polymerase III.	ko:K03043	ko00230,ko00240,ko01100,ko03020,map00230,map00240,map01100,map03020	Purine metabolism;Pyrimidine metabolism;Metabolic pathways;RNA polymerase	M00183	R00435,R00441,R00442,R00443	RC02795	br01611,ko00000,ko00001,ko00002,ko01000,ko03021,ko03400	-	-	-	RNA_pol_Rpb2_1,RNA_pol_Rpb2_2,RNA_pol_Rpb2_3,RNA_pol_Rpb2_45,RNA_pol_Rpb2_6,RNA_pol_Rpb2_7	COG0085	K	DNA-directed RNA polymerase, beta subunit/140 kD subunit	7.0436	7.39225	7.14316	6.8701	7.14721	7.35713	7.31053
PG_11520	Elongation factor G	Catalyzes the GTP-dependent ribosomal translocation step during translation elongation. During this step, the ribosome changes from the pre-translocational (PRE) to the post- translocational (POST) state as the newly formed A-site-bound peptidyl-tRNA and P-site-bound deacylated tRNA move to the P and E sites, respectively. Catalyzes the coordinated movement of the two tRNA molecules, the mRNA and…	fusA	0.0340445	*	Ruminococcus flavefaciens	Bacteria	Bacillota	Clostridia	Eubacteriales	Oscillospiraceae	Ruminococcus	Ruminococcus flavefaciens	MGYG000002230_01189	MGYG000002230_01189	11520	30;	4;	1	30	5.65	-			-				ko:K02355	-		-	-	-	ko00000,ko03012,ko03029	-	-	-	EFG_C,EFG_II,EFG_IV,GTP_EFTU,GTP_EFTU_D2	COG0480	J	Translation elongation factor EF-G, a GTPase	6.09722	5.4748	6.64702	6.55714	6.83203	6.21594	6.1788
PG_11629	Outer membrane pore protein E	Forms passive diffusion pores that allow small molecular weight hydrophilic materials across the outer membrane	-	0.0460549	*	Succinivibrio dextrinosolvens	Bacteria	Pseudomonadota	Gammaproteobacteria	Aeromonadales	Succinivibrionaceae	Succinivibrio	Succinivibrio dextrinosolvens	MGYG000000412_01967	MGYG000000412_01967	18072;11629	38;	38;	1	38	5.64	-			-				-	-		-	-	-	-	-	-	-	Porin_1,Porin_4	COG3203	M	Outer membrane porin OmpC/OmpF/PhoE	6.78668	7.11292	7.21377	7.10372	7.40882	6.9347	7.35811
PG_11666	GDP-L-fucose synthase	Catalyzes the two-step NADP-dependent conversion of GDP- 4-dehydro-6-deoxy-D-mannose to GDP-fucose, involving an epimerase and a reductase reaction	fcl	0.0203429	*	Prevotella copri	Bacteria	Bacteroidota	Bacteroidia	Bacteroidales	Prevotellaceae	Prevotella	Prevotella copri	MGYG000002293_00788;MGYG000002834_00082;MGYG000000779_01276	MGYG000002293_00788	29469;21800;11666	29;25;3;	29;25;3;	3	29	5.63	-			1.1.1.271	GDP-L-fucose synthase.	GDP-beta-L-fucose + NADP(+) = GDP-4-dehydro-alpha-D-rhamnose + NADPH.	GDP-fucose synthetase.;GDP-4-keto-6-deoxy-D-mannose-3,5-epimerase-4-reductase.	ko:K02377	ko00051,ko00520,ko01100,map00051,map00520,map01100	Fructose and mannose metabolism;Amino sugar and nucleotide sugar metabolism;Metabolic pathways	-	R05692	RC01014	ko00000,ko00001,ko01000	-	-	-	Epimerase	COG0451	M	Nucleoside-diphosphate-sugar epimerase	6.98533	7.08301	6.9307	7.00983	7.36957	7.46473	7.08906
PG_11686	Aldehyde-alcohol dehydrogenase	Iron-containing alcohol dehydrogenase	adh	0.0487843	*	Dorea	Bacteria	Bacillota	Clostridia	Eubacteriales	Lachnospiraceae	Dorea		MGYG000003715_00051;MGYG000000987_01295	MGYG000003715_00051	11686	16;5;	6;0;	2	16	5.63	-			-				-	-		-	-	-	-	-	-	-	Fe-ADH	COG1454	C	Alcohol dehydrogenase, class IV	6.3646	7.3279	6.75271	6.90816	7.44769	6.75223	6.96141
PG_11687	Elongation factor 4	One of the essential components for the initiation of protein synthesis. Protects formylmethionyl-tRNA from spontaneous hydrolysis and promotes its binding to the 30S ribosomal subunits. Also involved in the hydrolysis of GTP during the formation of the 70S ribosomal complex	infB	0.0315607	*	Dialister	Bacteria	Bacillota	Negativicutes	Veillonellales	Veillonellaceae	Dialister		MGYG000004804_00220;MGYG000003344_00322	MGYG000004804_00220	11687	11;7;	2;1;	2	11	5.63	-			-				ko:K02519	-		-	-	-	ko00000,ko03012,ko03029	-	-	-	GTP_EFTU,IF-2,IF2_N	COG0532	J	Translation initiation factor IF-2, a GTPase	5.92226	5.45474	5.38748	5.70321	6.98231	6.09721	5.87999
PG_1169	Ketol-acid reductoisomerase (NADP(+))	Involved in the biosynthesis of branched-chain amino acids (BCAA). Catalyzes an alkyl-migration followed by a ketol- acid reduction of (S)-2-acetolactate (S2AL) to yield (R)-2,3- dihydroxy-isovalerate. In the isomerase reaction, S2AL is rearranged via a Mg-dependent methyl migration to produce 3- hydroxy-3-methyl-2-ketobutyrate (HMKB). In the reductase reaction, this 2-ketoacid undergoes a metal-…	ilvC	0.0381416	*	Catenibacterium mitsuokai DSM 15897	Bacteria	Bacillota	Erysipelotrichia	Erysipelotrichales	Coprobacillaceae	Catenibacterium	Catenibacterium mitsuokai	MGYG000000489_00443	MGYG000000489_00443	1161;1559;3889;3300;9836;2738;9583;14198;6274;1461;2976;5911;987;757;4946;8432;1711;790;4017;2495;3583;5353;3094;1483;1353;1192;1196;3222;1885;1189;4081;1111;18840;18006;1807;1588;1169;1508;791;4256;5991	91;	16;	1	91	9.52	-			1.1.1.86	Ketol-acid reductoisomerase (NADP(+)).	(1) (2R)-2,3-dihydroxy-3-methylbutanoate + NADP(+) = (2S)-2-hydroxy-2-methyl-3-oxobutanoate + NADPH.(2) (2R,3R)-2,3-dihydroxy-3-methylpentanoate + NADP(+) = (S)-2-hydroxy-2-ethyl-3-oxobutanoate + NADPH.	Dihydroxyisovalerate dehydrogenase (isomerizing).;Alpha-keto-beta-hydroxylacyl reductoisomerase.;Acetohydroxy acid isomeroreductase.	ko:K00053	ko00290,ko00770,ko01100,ko01110,ko01130,ko01210,ko01230,map00290,map00770,map01100,map01110,map01130,map01210,map01230	Valine, leucine and isoleucine biosynthesis;Pantothenate and CoA biosynthesis;Metabolic pathways;Biosynthesis of secondary metabolites;2-Oxocarboxylic acid metabolism;Biosynthesis of amino acids	M00019,M00570	R03051,R04439,R04440,R05068,R05069,R05071	RC00726,RC00836,RC00837,RC01726	ko00000,ko00001,ko00002,ko01000	-	-	-	IlvC,IlvN	COG0059	EH	Ketol-acid reductoisomerase	7.62353	7.82216	7.11121	7.7797	8.0231	7.79827	7.87331
PG_11741	30S ribosomal protein S13	Located at the top of the head of the 30S subunit, it contacts several helices of the 16S rRNA. In the 70S ribosome it contacts the 23S rRNA (bridge B1a) and protein L5 of the 50S subunit (bridge B1b), connecting the 2 subunits	rpsM	0.0394003	*	Lachnospiraceae	Bacteria	Bacillota	Clostridia	Eubacteriales	Lachnospiraceae			MGYG000004296_00415;MGYG000003695_00626	MGYG000004296_00415	11741	18;13;	4;3;	2	18	5.62	-			-				ko:K02952	ko03010,map03010	Ribosome	M00178,M00179	-	-	br01610,ko00000,ko00001,ko00002,ko03011	-	-	-	Ribosomal_S13	COG0099	J	Ribosomal protein S13	5.99692	5.2153	5.66211	5.73862	6.28666	6.00419	6.59473
PG_1178	60 kDa chaperonin	Prevents misfolding and promotes the refolding and proper assembly of unfolded polypeptides generated under stress conditions	groL	0.0232445	*	Paenibacillus thiaminolyticus	Bacteria	Bacillota	Bacilli	Bacillales	Paenibacillaceae	Paenibacillus	Paenibacillus thiaminolyticus	MGYG000000515_00858	MGYG000000515_00858	244;1098;9365;3787;3522;674;14167;4630;5289;14482;10730;15533;110;4994;4126;199;5130;352;5699;13447;16413;3062;6201;190;938;2533;10030;6400;1178;395;12748;8053;4976;102;2035;287;13038;5128;4494;6397;8561;17562;107;15272;318;3215;763;2226;2598;2803;2943;13502;9004;14954;5181;108;3183;11519;1876;5583;2368;4786;890;11429;2926;4488;126;2756;5400;8791;770;4076;1445	50;	7;	1	50	9.51	GO:0005575,GO:0005622,GO:0005623,GO:0005737,GO:0044424,GO:0044464	cellular_component;intracellular;cell;cytoplasm;obsolete intracellular part;obsolete cell part	cellular_component;cellular_component;cellular_component;cellular_component;cellular_component;cellular_component	-				ko:K04077	ko03018,ko04212,ko04940,ko05134,ko05152,map03018,map04212,map04940,map05134,map05152	RNA degradation;Legionellosis;Tuberculosis	-	-	-	ko00000,ko00001,ko03019,ko03029,ko03110,ko04147	-	-	-	Cpn60_TCP1	COG0459	O	Chaperonin GroEL (HSP60 family)	6.56992	7.27463	7.31666	7.71066	7.19464	7.26661	6.87313
PG_11787	DNA-directed RNA polymerase subunit beta'	DNA-dependent RNA polymerase catalyzes the transcription of DNA into RNA using the four ribonucleoside triphosphates as substrates	rpoC	0.0498842	*	Candidatus Borkfalkia ceftriaxoniphila	Bacteria	Bacillota	Clostridia	Candidatus Borkfalkiales	Candidatus Borkfalkiaceae	Candidatus Borkfalkia	Candidatus Borkfalkia ceftriaxoniphila	MGYG000003179_00441	MGYG000003179_00441	11787	52;	3;	1	52	5.61	-			2.7.7.6	DNA-directed RNA polymerase.	Nucleoside triphosphate + RNA(n) = diphosphate + RNA(n+1).	RNA nucleotidyltransferase (DNA-directed).;RNA polymerase II.;DNA-dependent RNA polymerase.;RNA polymerase I.;RNA polymerase III.	ko:K03046	ko00230,ko00240,ko01100,ko03020,map00230,map00240,map01100,map03020	Purine metabolism;Pyrimidine metabolism;Metabolic pathways;RNA polymerase	M00183	R00435,R00441,R00442,R00443	RC02795	br01611,ko00000,ko00001,ko00002,ko01000,ko03021,ko03400	-	-	-	RNA_pol_Rpb1_1,RNA_pol_Rpb1_2,RNA_pol_Rpb1_3,RNA_pol_Rpb1_4,RNA_pol_Rpb1_5	COG0086	K	DNA-directed RNA polymerase, beta' subunit/160 kD subunit	6.65551	6.92475	5.89206	6.38095	6.37252	5.54469	5.25943
PG_11826	30S ribosomal protein S11	Located on the platform of the 30S subunit, it bridges several disparate RNA helices of the 16S rRNA. Forms part of the Shine-Dalgarno cleft in the 70S ribosome	rpsK	0.0261548	*	Eubacterium	Bacteria	Bacillota	Clostridia	Eubacteriales	Eubacteriaceae	Eubacterium		MGYG000000362_00727;MGYG000002056_00053;MGYG000000615_01291	MGYG000000362_00727;MGYG000002056_00053	11826	12;12;4;	5;5;1;	3	12	5.6	-			-				ko:K02948	ko03010,map03010	Ribosome	M00178,M00179	-	-	br01610,ko00000,ko00001,ko00002,ko03011	-	-	-	Ribosomal_S11	COG0100	J	Ribosomal protein S11	6.83238	6.71076	7.54471	7.08902	5.90918	6.4228	5.53988
PG_1183	Pyruvate, phosphate dikinase	Phosphoenolpyruvate synthase pyruvate phosphate dikinase	ppdK	0.0405773	*	Lachnospiraceae	Bacteria	Bacillota	Clostridia	Eubacteriales	Lachnospiraceae			MGYG000000216_02674;MGYG000000263_01598	MGYG000000216_02674;MGYG000000263_01598	5837;640;7466;8860;2764;1770;22009;1307;4875;4466;1227;1183;2971;3252;6116;1478;1442;573;21322;2678;2233;10466;2889;7492;14322;2194;2041;7046;16134;8637;91;750;1654;2023;864;1280;2053;3825;150;5395;229;922;2723;914;4464;1325;1115;857;11564;1342;816;10251;1045;5663;1236;1182;25596;4377;820;1306;1738;1019;140;3570;8066;3617;2431;1973;821;1954;847;789;2169;132;17081;4021;484;6220;9024;1754;945;3248;…	221;193;	4;4;	2	221	9.5	-			2.7.9.1	Pyruvate, phosphate dikinase.	ATP + pyruvate + phosphate = AMP + phosphoenolpyruvate + diphosphate.	Pyruvate,orthophosphate dikinase.;PPDK.;Pyruvate,phosphate dikinase.	ko:K01006	ko00620,ko00710,ko00720,ko01100,ko01120,ko01200,map00620,map00710,map00720,map01100,map01120,map01200	Pyruvate metabolism;Carbon fixation in photosynthetic organisms;Carbon fixation pathways in prokaryotes;Metabolic pathways;Microbial metabolism in diverse environments;Carbon metabolism	M00169,M00171,M00172,M00173	R00206	RC00002,RC00015	ko00000,ko00001,ko00002,ko01000	-	-	-	PEP-utilizers,PEP-utilizers_C,PPDK_N	COG1080	G	Phosphoenolpyruvate-protein kinase (PTS system EI component in bacteria)	5.97945	5.83736	6.36891	6.18211	6.98977	5.66259	6.96297
PG_11834	hypothetical protein	CobW P47K family protein	cobW	0.043066	*	Roseburia faecis	Bacteria	Bacillota	Clostridia	Eubacteriales	Lachnospiraceae	Roseburia	Roseburia faecis	MGYG000002528_00805;MGYG000001528_01630;MGYG000003409_00034;MGYG000000252_01965	MGYG000002528_00805	5947;11834	14;5;5;5;	6;0;0;0;	4	14	5.6	-			-				-	-		-	-	-	-	-	-	-	CobW_C,cobW	COG0523	R	Zinc metallochaperone YeiR/ZagA and related GTPases, G3E family	6.67905	6.05629	6.50602	6.34193	6.46537	6.39564	7.01853
PG_11848	5-methyltetrahydrofolate:corrinoid/iron-sulfur protein co-methyltransferase	methionine synthase I, cobalamin-binding domain	acsE	0.00465252	**	Eubacteriales	Bacteria	Bacillota	Clostridia	Eubacteriales				MGYG000004296_01202;MGYG000002186_02647;MGYG000003695_01720;MGYG000002286_00195	MGYG000004296_01202	5018;6618;15764;7056;30333;6907;11848;7474;13933;27798;6619	36;23;32;24;	3;1;2;0;	4	36	5.6	-			2.1.1.258	Co-methyltransferase.	A [methyl-Co(III) corrinoid Fe-S protein] + tetrahydrofolate = a [Co(I)corrinoid Fe-S protein] + 5-methyltetrahydrofolate.		ko:K15023	ko00720,ko01120,ko01200,map00720,map01120,map01200	Carbon fixation pathways in prokaryotes;Microbial metabolism in diverse environments;Carbon metabolism	M00377	R02289,R10243	RC00004,RC00113,RC01144,RC02871,RC02977	ko00000,ko00001,ko00002,ko01000	-	-	-	Pterin_bind	COG1410	E	Methionine synthase I, cobalamin-binding domain	5.71344	5.31328	5.32916	5.15309	5.98883	5.53172	6.32582
PG_11851	hypothetical protein	Glycosyl hydrolase family 10	-	0.0366127	*	Bifidobacterium pseudocatenulatum	Bacteria	Actinomycetota	Actinomycetes	Bifidobacteriales	Bifidobacteriaceae	Bifidobacterium	Bifidobacterium pseudocatenulatum	MGYG000003683_01023	MGYG000003683_01023	11851	24;	24;	1	24	5.6	-			3.2.1.8	Endo-1,4-beta-xylanase.	Endohydrolysis of (1->4)-beta-D-xylosidic linkages in xylans.		ko:K01181	-		-	-	-	ko00000,ko01000	-	-	-	CBM9_1,CBM_2,CBM_4_9,CBM_5_12,Glyco_hydro_10,HYR,I-set,Polysacc_deac_1,fn3	COG3693	G	Endo-1,4-beta-xylanase, GH35 family	6.96479	7.89644	6.88964	6.62251	6.83547	6.76972	7.14471
PG_11857	Asparagine--tRNA ligase	Asparaginyl-tRNA synthetase	asnS	0.0460549	*	Eubacteriales	Bacteria	Bacillota	Clostridia	Eubacteriales				MGYG000002492_00908;MGYG000002670_01228;MGYG000001637_01816;MGYG000000489_01636	MGYG000002492_00908	11857	28;11;12;15;	10;2;1;1;	4	28	5.59	-			6.1.1.22	Asparagine--tRNA ligase.	ATP + L-asparagine + tRNA(Asn) = AMP + diphosphate + L-asparaginyl-tRNA(Asn).	Asparaginyl-tRNA synthetase.;Asparagine translase.	ko:K01893	ko00970,map00970	Aminoacyl-tRNA biosynthesis	M00359,M00360	R03648	RC00055,RC00523	ko00000,ko00001,ko00002,ko01000,ko01007,ko03016	-	-	-	tRNA-synt_2,tRNA_anti-codon	COG0017	J	Aspartyl/asparaginyl-tRNA synthetase	6.87302	5.62434	6.65625	6.73322	6.85789	7.44768	6.4434
PG_11859	dTDP-4-dehydrorhamnose 3,5-epimerase	Belongs to the peptidase S11 family	dacB_3	0.03333	*	Oscillospiraceae	Bacteria	Bacillota	Clostridia	Eubacteriales	Oscillospiraceae			MGYG000000022_00011;MGYG000003291_00811;MGYG000002224_02063;MGYG000002274_01952	MGYG000000022_00011	11859	8;3;1;5;	8;3;1;5;	4	8	5.59	-			3.4.16.4	Serine-type D-Ala-D-Ala carboxypeptidase.	Preferential cleavage: (Ac)(2)-L-Lys-D-Ala-|-D-Ala. Also transpeptidationof peptidyl-alanyl moieties that are N-acyl substituents of D-alanine.	D-alanyl-D-alanine carboxypeptidase.;DD-transpeptidase.;DD-peptidase.	ko:K01286,ko:K07258	ko00550,ko01100,map00550,map01100	Peptidoglycan biosynthesis;Metabolic pathways	-	-	-	ko00000,ko00001,ko01000,ko01002,ko01011	-	-	-	CW_binding_1,PBP5_C,Peptidase_S11	COG1686	M	D-alanyl-D-alanine carboxypeptidase	6.96436	6.59001	6.81698	7.16183	6.33385	6.6201	6.586
PG_11916	Transcription elongation factor GreA	Transcription elongation factor, N-terminal	-	0.0439702	*	Akkermansia muciniphila	Bacteria	Verrucomicrobiota	Verrucomicrobiae	Verrucomicrobiales	Akkermansiaceae	Akkermansia	Akkermansia muciniphila	MGYG000002454_02031;MGYG000001881_00263	MGYG000002454_02031	11916	19;13;	19;13;	2	19	5.58	-			-				-	-		-	-	-	-	-	-	-	GreA_GreB,GreA_GreB_N	COG1747	S	Uncharacterized N-terminal domain of the transcription elongation factor GreA	6.53737	6.33827	7.60406	6.74808	6.5393	6.60217	6.60591
PG_11927	hypothetical protein	The globular domain of the protein is located near the polypeptide exit tunnel on the outside of the subunit, while an extended beta-hairpin is found that lines the wall of the exit tunnel in the center of the 70S ribosome	rplV	0.0228355	*	Eubacteriales	Bacteria	Bacillota	Clostridia	Eubacteriales				MGYG000000060_01678;MGYG000000638_00279;MGYG000004680_02464;MGYG000003366_00144;MGYG000002025_01262;MGYG000003427_02441;MGYG000000187_01753	MGYG000000060_01678	12306;11927;14811	19;7;8;7;7;9;8;	12;1;2;1;1;3;8;	7	19	5.58	-			-				ko:K02890	ko03010,map03010	Ribosome	M00178,M00179	-	-	br01610,ko00000,ko00001,ko00002,ko03011	-	-	-	Ribosomal_L22	COG0091	J	Ribosomal protein L22	7.19147	7.01969	6.52249	6.56867	7.18824	7.00125	7.32714
PG_11938	30S ribosomal protein S5	Located at the back of the 30S subunit body where it stabilizes the conformation of the head with respect to the body	rpsE	0.0447189	*	Dialister invisus	Bacteria	Bacillota	Negativicutes	Veillonellales	Veillonellaceae	Dialister	Dialister invisus	MGYG000004158_01548	MGYG000004158_01548	11938	17;	13;	1	17	5.58	-			-				ko:K02988	ko03010,map03010	Ribosome	M00178,M00179	-	-	br01610,ko00000,ko00001,ko00002,ko03011	-	-	-	Ribosomal_S5,Ribosomal_S5_C	COG0098	J	Ribosomal protein S5	7.07959	6.40647	6.42767	6.83391	7.17135	7.41979	6.61472
PG_11956	hypothetical protein	Cobalamin-independent synthase, Catalytic domain	-	0.0144663	*	Eubacteriales	Bacteria	Bacillota	Clostridia	Eubacteriales				MGYG000002492_01095;MGYG000003694_01973	MGYG000002492_01095	11956	19;7;	12;2;	2	19	5.57	-			-				-	-		-	-	-	-	-	-	-	Meth_synt_2	COG0620	E	Methionine synthase II (cobalamin-independent)	6.5233	6.77849	6.45264	6.37757	6.91265	6.94458	6.96257
PG_11978	High-affinity branched-chain amino acid transport ATP-binding protein LivF	Psort location CytoplasmicMembrane, score 9.49	livF	0.0293659	*	Eubacteriales	Bacteria	Bacillota	Clostridia	Eubacteriales				MGYG000000002_00240;MGYG000000201_01118;MGYG000000142_01740;MGYG000002553_00180;MGYG000000216_00889	MGYG000000002_00240	11978	7;4;1;1;1;	6;3;1;1;1;	5	7	5.57	-			-				ko:K01996	ko02010,ko02024,map02010,map02024	ABC transporters;Quorum sensing	M00237	-	-	ko00000,ko00001,ko00002,ko02000	3.A.1.4	-	-	ABC_tran	COG0410	E	ABC-type branched-chain amino acid transport system, ATPase component LivF	6.02533	6.05109	6.19394	5.04388	6.06318	6.34767	6.84831
PG_11998	Glyceraldehyde-3-phosphate dehydrogenase	Belongs to the glyceraldehyde-3-phosphate dehydrogenase family	gap	0.0214276	*	Prevotella hominis	Bacteria	Bacteroidota	Bacteroidia	Bacteroidales	Prevotellaceae	Prevotella	Prevotella hominis	MGYG000000272_02321	MGYG000000272_02321	11998	86;	15;	1	86	5.57	-			1.2.1.12	Glyceraldehyde-3-phosphate dehydrogenase (phosphorylating).	D-glyceraldehyde 3-phosphate + phosphate + NAD(+) = 3-phospho-D-glyceroylphosphate + NADH.	GAPDH.;Triosephosphate dehydrogenase.;NAD-dependent glyceraldehyde-3-phosphate dehydrogenase.	ko:K00134	ko00010,ko00710,ko01100,ko01110,ko01120,ko01130,ko01200,ko01230,ko04066,ko05010,map00010,map00710,map01100,map01110,map01120,map01130,map01200,map01230,map04066,map05010	Glycolysis / Gluconeogenesis;Carbon fixation in photosynthetic organisms;Metabolic pathways;Biosynthesis of secondary metabolites;Microbial metabolism in diverse environments;Carbon metabolism;Biosynthesis of amino acids	M00001,M00002,M00003,M00165,M00166,M00308,M00552	R01061	RC00149	ko00000,ko00001,ko00002,ko01000,ko04131,ko04147	-	-	-	Gp_dh_C,Gp_dh_N	COG0057	G	Glyceraldehyde-3-phosphate dehydrogenase/erythrose-4-phosphate dehydrogenase	7.16614	6.60667	6.74575	6.23796	6.71985	6.94246	6.71036
PG_12042	Uridylate kinase	Catalyzes the reversible phosphorylation of UMP to UDP	pyrH	0.0461946	*	Eubacteriales	Bacteria	Bacillota	Clostridia	Eubacteriales				MGYG000000084_02335;MGYG000001157_01430;MGYG000001627_01731	MGYG000000084_02335	12042	14;5;9;	7;2;2;	3	14	5.56	-			2.7.4.22	UMP kinase.	ATP + UMP = ADP + UDP.	Uridylate kinase.;UMP-kinase.;UMPK.;Uridine monophosphate kinase.	ko:K09903	ko00240,ko01100,map00240,map01100	Pyrimidine metabolism;Metabolic pathways	-	R00158	RC00002	ko00000,ko00001,ko01000	-	-	-	AA_kinase	COG0528	F	Uridylate kinase	6.84138	6.74134	6.30709	6.30675	7.09529	6.83829	6.77524
PG_12049	L-Ala-D/L-Glu epimerase	Belongs to the mandelate racemase muconate lactonizing enzyme family	-	0.0342441	*	Gemmiger formicilis	Bacteria	Bacillota	Clostridia	Eubacteriales		Gemmiger	Gemmiger formicilis	MGYG000000084_00457;MGYG000001504_02636	MGYG000000084_00457	12049	15;1;	15;1;	2	15	5.56	-			5.1.1.20	L-Ala-D/L-Glu epimerase.	L-alanyl-D-glutamate = L-alanyl-L-glutamate.	AE epimerase.	ko:K19802	-		-	R10938	RC03309	ko00000,ko01000	-	-	-	MR_MLE_C,MR_MLE_N	COG4948	MR	L-alanine-DL-glutamate epimerase or related enzyme of enolase superfamily	6.62906	7.72533	6.75543	7.29794	7.30791	7.37569	7.37799
PG_12193	Cellulose 1,4-beta-cellobiosidase	hydrolase family 9	-	0.0247664	*	Ruminococcus	Bacteria	Bacillota	Clostridia	Eubacteriales	Oscillospiraceae	Ruminococcus		MGYG000001151_00537	MGYG000001151_00537	12193	29;	29;	1	29	5.53	-			3.2.1.4	Cellulase.	Endohydrolysis of (1->4)-beta-D-glucosidic linkages in cellulose,lichenin and cereal beta-D-glucans.	Beta-1,4-glucanase.;Celludextrinase.;Endo-1,4-beta-D-glucanase.;Carboxymethyl cellulase.;Endo-1,4-beta-glucanase.;Endo-1,4-beta-D-glucanohydrolase.;Beta-1,4-endoglucan hydrolase.;Endoglucanase.;Avicelase.	ko:K01179	ko00500,ko01100,map00500,map01100	Starch and sucrose metabolism;Metabolic pathways	-	R06200,R11307,R11308	-	ko00000,ko00001,ko01000	-	GH5,GH9	-	CBM_3,CBM_4_9,CelD_N,Dockerin_1,Glyco_hydro_9	COG5297	G	Cellulase/cellobiase CelA1	7.24535	6.90233	7.16553	6.73102	8.58404	6.68084	7.36412
PG_12220	30S ribosomal protein S1	Psort location Cytoplasmic, score 9.98	ispH	0.0111307	*	Lachnospiraceae	Bacteria	Bacillota	Clostridia	Eubacteriales	Lachnospiraceae			MGYG000003695_01064;MGYG000002186_02198	MGYG000003695_01064	15120;12220	25;3;	10;1;	2	25	5.52	-			1.17.7.4	4-hydroxy-3-methylbut-2-enyl diphosphate reductase.	(1) Isopentenyl diphosphate + 2 oxidized ferredoxin [iron-sulfur] cluster+ H(2)O = (E)-4-hydroxy-3-methylbut-2-en-1-yl diphosphate + 2 reducedferredoxin [iron-sulfur] cluster + 2 H(+).(2) Dimethylallyl diphosphate + 2 oxidized ferredoxin [iron-sulfur]cluster + H(2)O = (E)-4-hydroxy-3-methylbut-2-en-1-yl diphosphate +2 reduced ferredoxin [iron-sulfur] cluster + 2 H(+).	HMBPP reductase.;(E)-4-hydroxy-3-methylbut-2-en-1-yl diphosphate reductase.	ko:K02945,ko:K03527	ko00900,ko01100,ko01110,ko01130,ko03010,map00900,map01100,map01110,map01130,map03010	Terpenoid backbone biosynthesis;Metabolic pathways;Biosynthesis of secondary metabolites;Ribosome	M00096,M00178	R05884,R08210	RC01137,RC01487	br01610,ko00000,ko00001,ko00002,ko01000,ko03011	-	-	-	Cytidylate_kin,LYTB,S1	COG0539	J	Ribosomal protein S1	6.61175	5.97193	6.30276	6.4843	6.78341	6.5506	7.09058
PG_12225	DNA gyrase subunit A	A type II topoisomerase that negatively supercoils closed circular double-stranded (ds) DNA in an ATP-dependent manner to modulate DNA topology and maintain chromosomes in an underwound state. Negative supercoiling favors strand separation, and DNA replication, transcription, recombination and repair, all of which involve strand separation. Also able to catalyze the interconversion of other topol…	gyrA	0.0302956	*	Desulfatiglans	Bacteria	Pseudomonadota	Deltaproteobacteria	Desulfobacterales	Desulfobacteraceae	Desulfatiglans		MGYG000001313_01672;MGYG000002133_00408;MGYG000001661_02616	MGYG000001313_01672	18572;8221;19050;12225	28;2;4;	9;1;1;	3	28	5.52	-			5.99.1.3	Transferred entry: 5.6.2.2.			ko:K02469	-		-	-	-	ko00000,ko01000,ko03032,ko03400	-	-	-	DNA_gyraseA_C,DNA_topoisoIV	COG0188	L	DNA gyrase/topoisomerase IV, subunit A	6.39114	6.31269	7.21342	6.58697	7.61438	6.5653	5.75983
PG_12237	DNA-directed RNA polymerase subunit beta	DNA-dependent RNA polymerase catalyzes the transcription of DNA into RNA using the four ribonucleoside triphosphates as substrates	rpoB	0.0397601	*	Prevotella copri	Bacteria	Bacteroidota	Bacteroidia	Bacteroidales	Prevotellaceae	Prevotella	Prevotella copri	MGYG000002293_00513	MGYG000002293_00513	14599;12237;19147;19813;15383	94;	67;	1	94	5.52	GO:0000428,GO:0005575,GO:0005622,GO:0005623,GO:0030880,GO:0032991,GO:0044424,GO:0044464,GO:0061695,GO:1902494,GO:1990234	DNA-directed RNA polymerase complex;cellular_component;intracellular;cell;RNA polymerase complex;protein-containing complex;obsolete intracellular part;obsolete cell part;transferase complex, transferring phosphorus-containing groups;catalytic complex;transferase complex	cellular_component;cellular_component;cellular_component;cellular_component;cellular_component;cellular_component;cellular_component;cellular_component;cellular_component;cellular_component;cellular_component	2.7.7.6	DNA-directed RNA polymerase.	Nucleoside triphosphate + RNA(n) = diphosphate + RNA(n+1).	RNA nucleotidyltransferase (DNA-directed).;RNA polymerase II.;DNA-dependent RNA polymerase.;RNA polymerase I.;RNA polymerase III.	ko:K03043	ko00230,ko00240,ko01100,ko03020,map00230,map00240,map01100,map03020	Purine metabolism;Pyrimidine metabolism;Metabolic pathways;RNA polymerase	M00183	R00435,R00441,R00442,R00443	RC02795	br01611,ko00000,ko00001,ko00002,ko01000,ko03021,ko03400	-	-	-	RNA_pol_Rpb2_1,RNA_pol_Rpb2_2,RNA_pol_Rpb2_3,RNA_pol_Rpb2_45,RNA_pol_Rpb2_6,RNA_pol_Rpb2_7	COG0085	K	DNA-directed RNA polymerase, beta subunit/140 kD subunit	7.40643	7.33491	7.1788	7.30594	7.61595	7.6622	7.71815
PG_12256	Acetate kinase	Catalyzes the formation of acetyl phosphate from acetate and ATP. Can also catalyze the reverse reaction	ackA	0.0243992	*	Bacteroidales	Bacteria	Bacteroidota	Bacteroidia	Bacteroidales				MGYG000000442_00726;MGYG000003362_00905	MGYG000000442_00726	16729;12256	9;3;	6;0;	2	9	5.51	-			2.7.2.1	Acetate kinase.	ATP + acetate = ADP + acetyl phosphate.	Acetate kinase (phosphorylating).;Acetokinase.;Acetic kinase.;AK.	ko:K00925	ko00430,ko00620,ko00640,ko00680,ko00720,ko01100,ko01120,ko01200,map00430,map00620,map00640,map00680,map00720,map01100,map01120,map01200	Taurine and hypotaurine metabolism;Pyruvate metabolism;Propanoate metabolism;Methane metabolism;Carbon fixation pathways in prokaryotes;Metabolic pathways;Microbial metabolism in diverse environments;Carbon metabolism	M00357,M00579	R00315,R01353	RC00002,RC00043	ko00000,ko00001,ko00002,ko01000	-	-	-	Acetate_kinase,PTAC	COG0282	C	Acetate kinase	6.15782	6.06234	7.10543	6.42922	6.94474	5.91542	6.7464
PG_1231	30S ribosomal protein S15	Forms an intersubunit bridge (bridge B4) with the 23S rRNA of the 50S subunit in the ribosome	rpsO	0.0261548	*	Clostridium acetireducens DSM 10703	Bacteria	Bacillota	Clostridia	Eubacteriales	Clostridiaceae	Clostridium	Clostridium acetireducens	MGYG000002395_00284;MGYG000003452_00136;MGYG000000756_00049;MGYG000003683_01206;MGYG000004791_02346;MGYG000001490_00251;MGYG000003410_01200	MGYG000002395_00284	1231	23;21;11;19;2;20;2;	23;21;11;19;2;20;2;	7	23	9.44	GO:0005575,GO:0005622,GO:0005623,GO:0005737,GO:0005829,GO:0005840,GO:0005886,GO:0015935,GO:0016020,GO:0022626,GO:0022627,GO:0032991,GO:0043226,GO:0043228,GO:0043229,GO:0043232,GO:0044391,GO:0044422,GO:0044424,GO:0044444,GO:0044445,GO:0044446,GO:0044464,GO:0071944,GO:1990904	cellular_component;intracellular;cell;cytoplasm;cytosol;ribosome;plasma membrane;small ribosomal subunit;membrane;cytosolic ribosome;cytosolic small ribosomal subunit;protein-containing complex;organelle;non-membrane-bounded organelle;intracellular organelle;intracellular non-membrane-bounded organelle;ribosomal subunit;obsolete organelle part;obsolete intracellular part;obsolete cytoplasmic part…	cellular_component;cellular_component;cellular_component;cellular_component;cellular_component;cellular_component;cellular_component;cellular_component;cellular_component;cellular_component;cellular_component;cellular_component;cellular_component;cellular_component;cellular_component;cellular_component;cellular_component;cellular_component;cellular_component;cellular_component;cellular_component;…	-				ko:K02956	ko03010,map03010	Ribosome	M00178,M00179	-	-	br01610,ko00000,ko00001,ko00002,ko03011	-	-	-	Ribosomal_S15	COG0184	J	Ribosomal protein S15P/S13E	7.43563	8.1303	6.89202	6.77042	7.36844	7.91795	8.31145
PG_12324	Coenzyme PQQ synthesis protein E	Radical SAM domain protein	-	0.0445739	*	Gemmiger formicilis	Bacteria	Bacillota	Clostridia	Eubacteriales		Gemmiger	Gemmiger formicilis	MGYG000000084_01719;MGYG000001157_00313	MGYG000000084_01719	12324	20;3;	14;1;	2	20	5.5	-			-				-	-		-	-	-	-	-	-	-	Fer4_12,Fer4_14,Radical_SAM,SPASM	COG0535	DH	Radical SAM superfamily maturase, SkfB/NifB/PqqE family	6.36917	6.8894	6.35263	6.4383	6.94187	6.88102	7.00152
PG_12355	NAD-dependent malic enzyme	Malic enzyme, NAD binding domain	maeB	0.0300735	*	Eubacteriales	Bacteria	Bacillota	Clostridia	Eubacteriales				MGYG000000038_00184;MGYG000000249_01393;MGYG000001607_00781;MGYG000001315_02625;MGYG000000146_02839;MGYG000004762_00943;MGYG000000150_02596;MGYG000000078_00209;MGYG000004317_01585	MGYG000000038_00184;MGYG000000249_01393;MGYG000001607_00781;MGYG000001315_02625;MGYG000000146_02839	12355;24106	3;2;3;3;3;2;2;2;2;	2;1;2;2;2;1;1;1;1;	9	3	5.5	-			1.1.1.38	Malate dehydrogenase (oxaloacetate-decarboxylating).	(1) (S)-malate + NAD(+) = pyruvate + CO(2) + NADH.(2) Oxaloacetate = pyruvate + CO(2).	Malic enzyme.;Pyruvic-malic carboxylase.;NAD-malic enzyme.	ko:K00027	ko00620,ko01200,ko02020,map00620,map01200,map02020	Pyruvate metabolism;Carbon metabolism;Two-component system	-	R00214	RC00105	ko00000,ko00001,ko01000	-	-	-	Gly_kinase,Malic_M,malic	COG0281	C	Malic enzyme	6.32365	6.21643	5.51734	5.7321	4.42439	6.11783	4.70787
PG_1240	Phosphoribosylformylglycinamidine synthase	Part of the phosphoribosylformylglycinamidine synthase complex involved in the purines biosynthetic pathway. Catalyzes the ATP-dependent conversion of formylglycinamide ribonucleotide (FGAR) and glutamine to yield formylglycinamidine ribonucleotide (FGAM) and glutamate. The FGAM synthase complex is composed of three subunits. PurQ produces an ammonia molecule by converting glutamine to glutamate.…	purL	0.0125243	*	Eubacteriales	Bacteria	Bacillota	Clostridia	Eubacteriales				MGYG000004140_01894;MGYG000004839_00188	MGYG000004140_01894	8942;1405;10530;5770;12443;6079;1484;4916;18653;1437;1417;6455;21464;1104;1258;1013;1499;9910;9056;1071;1418;32277;6391;5160;35234;1240;1436;12412;13662;13650;32442;12536;11866;18438;22155;17364;6670;24979;12437;1007;1174;15355	44;15;	6;1;	2	44	9.43	-			6.3.5.3	Phosphoribosylformylglycinamidine synthase.	ATP + N(2)-formyl-N(1)-(5-phospho-D-ribosyl)glycinamide + L-glutamine +H(2)O = ADP + phosphate + 2-(formamido)-N(1)-(5-phospho-D-ribosyl)acetamidine + L-glutamate.	FGAR amidotransferase.;Formylglycinamide ribotide amidotransferase.;Phosphoribosylformylglycinamidine synthetase.;FGAM synthase.;FGAM synthetase.;FGARAT.	ko:K01952	ko00230,ko01100,ko01110,ko01130,map00230,map01100,map01110,map01130	Purine metabolism;Metabolic pathways;Biosynthesis of secondary metabolites	M00048	R04463	RC00010,RC01160	ko00000,ko00001,ko00002,ko01000	-	-	-	AIRS,AIRS_C,GARS_A,GARS_C,GARS_N,GATase_5,PurS	COG0047	F	Phosphoribosylformylglycinamidine (FGAM) synthase, glutamine amidotransferase domain	6.41632	6.60268	6.10674	6.3516	6.58643	6.51997	6.48001
PG_12419	Enolase	Catalyzes the reversible conversion of 2- phosphoglycerate into phosphoenolpyruvate. It is essential for the degradation of carbohydrates via glycolysis	eno	0.0331501	*	Gemmiger formicilis	Bacteria	Bacillota	Clostridia	Eubacteriales		Gemmiger	Gemmiger formicilis	MGYG000000084_01211	MGYG000000084_01211	12419	37;	9;	1	37	5.49	-			4.2.1.11	Phosphopyruvate hydratase.	2-phospho-D-glycerate = phosphoenolpyruvate + H(2)O.	2-phosphoglycerate dehydratase.;Enolase.	ko:K01689	ko00010,ko00680,ko01100,ko01110,ko01120,ko01130,ko01200,ko01230,ko03018,ko04066,map00010,map00680,map01100,map01110,map01120,map01130,map01200,map01230,map03018,map04066	Glycolysis / Gluconeogenesis;Methane metabolism;Metabolic pathways;Biosynthesis of secondary metabolites;Microbial metabolism in diverse environments;Carbon metabolism;Biosynthesis of amino acids;RNA degradation	M00001,M00002,M00003,M00346,M00394	R00658	RC00349	ko00000,ko00001,ko00002,ko01000,ko03019,ko04147	-	-	-	Enolase_C,Enolase_N	COG0148	G	Enolase	6.69982	6.566	6.43111	6.14762	6.5289	6.33691	6.69128
PG_12423	Phosphoglucosamine mutase	Catalyzes the conversion of glucosamine-6-phosphate to glucosamine-1-phosphate	glmM	0.0119289	*	Eubacteriales	Bacteria	Bacillota	Clostridia	Eubacteriales				MGYG000004558_01976;MGYG000002025_01642;MGYG000002693_01417;MGYG000000206_00970;MGYG000003984_01099;MGYG000001698_03997	MGYG000004558_01976	12423	10;5;5;5;6;5;	4;0;0;1;1;0;	6	10	5.49	-			5.4.2.10	Phosphoglucosamine mutase.	Alpha-D-glucosamine 1-phosphate = D-glucosamine 6-phosphate.		ko:K03431	ko00520,ko01100,ko01130,map00520,map01100,map01130	Amino sugar and nucleotide sugar metabolism;Metabolic pathways	-	R02060	RC00408	ko00000,ko00001,ko01000	-	-	-	PGM_PMM_I,PGM_PMM_II,PGM_PMM_III,PGM_PMM_IV	COG1109	G	Phosphomannomutase	6.05206	6.2199	5.94508	6.30054	6.24404	6.14678	6.43866
PG_12436	DNA gyrase subunit A	A type II topoisomerase that negatively supercoils closed circular double-stranded (ds) DNA in an ATP-dependent manner to modulate DNA topology and maintain chromosomes in an underwound state. Negative supercoiling favors strand separation, and DNA replication, transcription, recombination and repair, all of which involve strand separation. Also able to catalyze the interconversion of other topol…	gyrA	0.015744	*	Eubacteriales	Bacteria	Bacillota	Clostridia	Eubacteriales				MGYG000002298_01190;MGYG000002837_02643	MGYG000002298_01190	37562;12870;12436	28;5;	6;1;	2	28	5.48	-			5.99.1.3	Transferred entry: 5.6.2.2.			ko:K02469	-		-	-	-	ko00000,ko01000,ko03032,ko03400	-	-	-	DNA_gyraseA_C,DNA_topoisoIV	COG0188	L	DNA gyrase/topoisomerase IV, subunit A	6.25379	6.09193	5.88865	5.78867	5.53015	5.67634	6.56985
PG_12443	Phosphoribosylformylglycinamidine synthase	phosphoribosylformylglycinamidine synthase	purL	0.0377474	*	Lachnospiraceae	Bacteria	Bacillota	Clostridia	Eubacteriales	Lachnospiraceae			MGYG000004296_02382	MGYG000004296_02382	5795;1405;9910;12443;17310	56;	10;	1	56	5.48	-			6.3.5.3	Phosphoribosylformylglycinamidine synthase.	ATP + N(2)-formyl-N(1)-(5-phospho-D-ribosyl)glycinamide + L-glutamine +H(2)O = ADP + phosphate + 2-(formamido)-N(1)-(5-phospho-D-ribosyl)acetamidine + L-glutamate.	FGAR amidotransferase.;Formylglycinamide ribotide amidotransferase.;Phosphoribosylformylglycinamidine synthetase.;FGAM synthase.;FGAM synthetase.;FGARAT.	ko:K01952	ko00230,ko01100,ko01110,ko01130,map00230,map01100,map01110,map01130	Purine metabolism;Metabolic pathways;Biosynthesis of secondary metabolites	M00048	R04463	RC00010,RC01160	ko00000,ko00001,ko00002,ko01000	-	-	-	AIRS,AIRS_C,GARS_A,GARS_C,GARS_N,GATase_5,PurS	COG0047	F	Phosphoribosylformylglycinamidine (FGAM) synthase, glutamine amidotransferase domain	6.57758	6.02541	5.81094	5.8311	7.17174	6.54507	6.96595
PG_12448	hypothetical protein	hydrolases or acyltransferases (alpha beta hydrolase superfamily)	-	0.0460549	*	Eubacteriales	Bacteria	Bacillota	Clostridia	Eubacteriales				MGYG000002492_03333;MGYG000002670_02224;MGYG000003374_01104	MGYG000002492_03333	12448	15;6;1;	15;6;1;	3	15	5.48	-			-				-	-		-	-	-	-	-	-	-	Abhydrolase_1,Abhydrolase_6	COG0596	HR	2-succinyl-6-hydroxy-2,4-cyclohexadiene-1-carboxylate synthase MenH and related esterases, alpha/beta hydrolase fold	7.08698	6.57634	6.88706	6.96763	7.43588	7.06633	6.82155
PG_1247	hypothetical protein	Tetratricopeptide repeat protein	-	0.0228207	*	Bacteroides eggerthii	Bacteria	Bacteroidota	Bacteroidia	Bacteroidales	Bacteroidaceae	Bacteroides	Bacteroides eggerthii	MGYG000004748_01150	MGYG000004748_01150	768;1247	123;	23;	1	123	9.43	-			-				-	-		-	-	-	-	-	-	-	OmpA,TPR_1,TPR_11,TPR_16,TPR_17,TPR_2,TPR_8	COG0457	R	Tetratricopeptide (TPR) repeat	6.605	6.90429	7.36101	6.9668	7.20968	6.70312	7.33617
PG_12484	60 kDa chaperonin	Prevents misfolding and promotes the refolding and proper assembly of unfolded polypeptides generated under stress conditions	groL	0.0297111	*	Oscillibacter	Bacteria	Bacillota	Clostridia	Eubacteriales	Oscillospiraceae	Oscillibacter		MGYG000004831_01087	MGYG000004831_01087	12484	49;	5;	1	49	5.48	GO:0005575,GO:0005622,GO:0005623,GO:0005737,GO:0044424,GO:0044464	cellular_component;intracellular;cell;cytoplasm;obsolete intracellular part;obsolete cell part	cellular_component;cellular_component;cellular_component;cellular_component;cellular_component;cellular_component	-				ko:K04077	ko03018,ko04212,ko04940,ko05134,ko05152,map03018,map04212,map04940,map05134,map05152	RNA degradation;Legionellosis;Tuberculosis	-	-	-	ko00000,ko00001,ko03019,ko03029,ko03110,ko04147	-	-	-	Cpn60_TCP1	COG0459	O	Chaperonin GroEL (HSP60 family)	6.49347	5.34312	7.05818	6.83725	6.10081	6.14822	6.10022
PG_12496	Elongation factor Tu	This protein promotes the GTP-dependent binding of aminoacyl-tRNA to the A-site of ribosomes during protein biosynthesis	tuf	0.0326375	*	Prevotella	Bacteria	Bacteroidota	Bacteroidia	Bacteroidales	Prevotellaceae	Prevotella		MGYG000000695_01012	MGYG000000695_01012	12496;19300	83;	3;	1	83	5.47	-			-				ko:K02358	-		-	-	-	ko00000,ko03012,ko03029,ko04147	-	-	-	GTP_EFTU,GTP_EFTU_D2,GTP_EFTU_D3	COG0050	J	Translation elongation factor EF-Tu, a GTPase	5.96142	6.08884	5.59594	5.51454	5.76662	5.6071	6.13406
PG_12538	hypothetical protein	Belongs to the 5'-nucleotidase family	-	0.0293024	*	Eubacteriales	Bacteria	Bacillota	Clostridia	Eubacteriales				MGYG000002060_00201	MGYG000002060_00201	13129;12538;22780	55;	55;	1	55	5.47	-			3.1.3.5,3.1.3.6,3.1.4.16	5'-nucleotidase.;3'-nucleotidase.;2',3'-cyclic-nucleotide 2'-phosphodiesterase.	A 3'-ribonucleotide + H(2)O = a ribonucleoside + phosphate.;Nucleoside 2',3'-cyclic phosphate + H(2)O = nucleoside 3'-phosphate.;A 5'-ribonucleotide + H(2)O = a ribonucleoside + phosphate.		ko:K01081,ko:K01119	ko00230,ko00240,ko00760,ko01100,ko01110,map00230,map00240,map00760,map01100,map01110	Purine metabolism;Pyrimidine metabolism;Nicotinate and nicotinamide metabolism;Metabolic pathways;Biosynthesis of secondary metabolites	-	R00183,R00511,R00963,R01126,R01227,R01562,R01569,R01664,R01877,R01968,R02088,R02102,R02148,R02323,R02370,R02719,R03346,R03537,R03538,R03929,R05135	RC00017,RC00078,RC00296	ko00000,ko00001,ko01000	-	-	-	5_nucleotid_C,Big_2,CW_binding_1,CW_binding_2,Gram_pos_anchor,Laminin_G_3,Metallophos,PGA_cap,SH3_3,SLH	COG0737	FV	2',3'-cyclic-nucleotide 2'-phosphodiesterase/5'- or 3'-nucleotidase, 5'-nucleotidase family	7.46086	7.98206	7.17885	7.38557	8.00812	7.98422	7.63487
PG_12631	Elongation factor Ts	Associates with the EF-Tu.GDP complex and induces the exchange of GDP to GTP. It remains bound to the aminoacyl-tRNA.EF- Tu.GTP complex up to the GTP hydrolysis stage on the ribosome	tsf	0.0461946	*	Subdoligranulum variabile	Bacteria	Bacillota	Clostridia	Eubacteriales	Oscillospiraceae	Subdoligranulum	Subdoligranulum variabile	MGYG000004866_00092	MGYG000004866_00092	12631	21;	4;	1	21	5.45	-			-				ko:K02357	-		-	-	-	ko00000,ko03012,ko03029	-	-	-	EF_TS,UBA	COG0264	J	Translation elongation factor EF-Ts	6.02095	5.40574	5.50029	5.72369	5.67259	6.17349	5.90216
PG_12649	hypothetical protein	-	-	0.0138715	*	Eubacteriales	Bacteria	Bacillota	Clostridia	Eubacteriales				MGYG000000036_00015	MGYG000000036_00015	12649	9;	9;	1	9	5.45	-			-				-	-		-	-	-	-	-	-	-	-				7.13543	6.15439	5.48687	5.84759	8.12452	6.73951	6.29555
PG_12664	Lactaldehyde reductase	Iron-containing alcohol dehydrogenase	fucO	0.0447189	*	Clostridium	Bacteria	Bacillota	Clostridia	Eubacteriales	Clostridiaceae	Clostridium		MGYG000001029_01401	MGYG000001029_01401	12664	22;	8;	1	22	5.45	-			1.1.1.77	Lactaldehyde reductase.	(1) (R)-propane-1,2-diol + NAD(+) = (R)-lactaldehyde + NADH.(2) (S)-propane-1,2-diol + NAD(+) = (S)-lactaldehyde + NADH.	Propanediol oxidoreductase.	ko:K00048	ko00630,ko00640,ko01120,map00630,map00640,map01120	Glyoxylate and dicarboxylate metabolism;Propanoate metabolism;Microbial metabolism in diverse environments	-	R01781,R02257	RC00087,RC00099	ko00000,ko00001,ko01000	-	-	-	Fe-ADH	COG1454	C	Alcohol dehydrogenase, class IV	6.38417	6.77202	6.14871	5.70207	6.51723	6.97081	6.73218
PG_1267	Aldehyde-alcohol dehydrogenase	belongs to the iron- containing alcohol dehydrogenase family	adhE	0.0426024	*	Bifidobacterium	Bacteria	Actinomycetota	Actinomycetes	Bifidobacteriales	Bifidobacteriaceae	Bifidobacterium		MGYG000001292_02366	MGYG000001292_02366	4541;22648;1267;1457	101;	101;	1	101	9.41	-			1.1.1.1,1.2.1.10,1.2.1.81	Alcohol dehydrogenase.;Acetaldehyde dehydrogenase (acetylating).;Sulfoacetaldehyde dehydrogenase (acylating).	(1) A primary alcohol + NAD(+) = an aldehyde + NADH.(2) A secondary alcohol + NAD(+) = a ketone + NADH.;2-sulfoacetaldehyde + CoA + NADP(+) = sulfoacetyl-CoA + NADPH.;Acetaldehyde + CoA + NAD(+) = acetyl-CoA + NADH.	;Acylating acetaldehyde dehydrogenase.;Aldehyde reductase.;Aldehyde dehydrogenase (acylating).	ko:K04072,ko:K15515	ko00010,ko00071,ko00350,ko00620,ko00625,ko00626,ko00650,ko01100,ko01110,ko01120,ko01130,ko01220,map00010,map00071,map00350,map00620,map00625,map00626,map00650,map01100,map01110,map01120,map01130,map01220	Glycolysis / Gluconeogenesis;Fatty acid degradation;Tyrosine metabolism;Pyruvate metabolism;Chloroalkane and chloroalkene degradation;Naphthalene degradation;Butanoate metabolism;Metabolic pathways;Biosynthesis of secondary metabolites;Microbial metabolism in diverse environments;Degradation of aromatic compounds	-	R00228,R00623,R00754,R01172,R04880,R05233,R05234,R06917,R06927	RC00004,RC00050,RC00088,RC00099,RC00116,RC00184,RC00649,RC01195	ko00000,ko00001,ko01000	-	-	-	Aldedh,Fe-ADH	COG1454	C	Alcohol dehydrogenase, class IV	8.05475	8.96255	7.80413	7.76959	7.78288	8.06552	8.4662
PG_12712	Adenylosuccinate synthetase	Plays an important role in the de novo pathway of purine nucleotide biosynthesis. Catalyzes the first committed step in the biosynthesis of AMP from IMP	purA	0.0387239	*	Gemmiger formicilis	Bacteria	Bacillota	Clostridia	Eubacteriales		Gemmiger	Gemmiger formicilis	MGYG000000084_01891	MGYG000000084_01891	12712	41;	16;	1	41	5.44	-			6.3.4.4	Adenylosuccinate synthase.	GTP + IMP + L-aspartate = GDP + phosphate + N(6)-(1,2-dicarboxyethyl)-AMP.	Adenylosuccinate synthetase.;Succinoadenylic kinosynthetase.;IMP--aspartate ligase.	ko:K01939	ko00230,ko00250,ko01100,map00230,map00250,map01100	Purine metabolism;Alanine, aspartate and glutamate metabolism;Metabolic pathways	M00049	R01135	RC00458,RC00459	ko00000,ko00001,ko00002,ko01000	-	-	-	Adenylsucc_synt	COG0104	F	Adenylosuccinate synthase	7.00938	7.19923	6.99254	6.72824	7.19991	7.1268	7.40119
PG_12735	Alkaline shock protein 23	Nucleotidyl transferase	glgD	0.0297111	*	Eubacteriales	Bacteria	Bacillota	Clostridia	Eubacteriales				MGYG000002492_02023;MGYG000002670_01951	MGYG000002492_02023;MGYG000002670_01951	12735	2;2;	2;2;	2	2	5.43	-			2.7.7.27	Glucose-1-phosphate adenylyltransferase.	ATP + alpha-D-glucose 1-phosphate = diphosphate + ADP-glucose.	ADP-glucose pyrophosphorylase.;ADP-glucose synthase.;ADP-glucose diphosphorylase.	ko:K00975	ko00500,ko00520,ko01100,ko01110,ko02026,map00500,map00520,map01100,map01110,map02026	Starch and sucrose metabolism;Amino sugar and nucleotide sugar metabolism;Metabolic pathways;Biosynthesis of secondary metabolites;Biofilm formation - Escherichia coli	M00565	R00948	RC00002	ko00000,ko00001,ko00002,ko01000	-	-	-	Hexapep,NTP_transferase	COG0448	G	Glucose-1-phosphate adenylyltransferase (ADP-glucose pyrophosphorylase)	6.34545	5.27525	5.26818	5.16566	6.30328	6.28726	5.88332
PG_12818	1-deoxy-D-xylulose-5-phosphate synthase	Transketolase, C-terminal domain	-	0.0496794	*	Collinsella aerofaciens	Bacteria	Actinomycetota	Coriobacteriia	Coriobacteriales	Coriobacteriaceae	Collinsella	Collinsella aerofaciens	MGYG000004681_00949;MGYG000001788_01538;MGYG000000331_00254;MGYG000002919_00819;MGYG000001759_00740;MGYG000002968_01600;MGYG000002055_00822	MGYG000004681_00949	24853;12818	9;8;7;6;8;5;5;	2;2;1;1;2;1;1;	7	9	5.42	-			2.2.1.1	Transketolase.	Sedoheptulose 7-phosphate + D-glyceraldehyde 3-phosphate = D-ribose5-phosphate + D-xylulose 5-phosphate.	Glycoaldehyde transferase.	ko:K00615	ko00030,ko00710,ko01051,ko01100,ko01110,ko01120,ko01130,ko01200,ko01230,map00030,map00710,map01051,map01100,map01110,map01120,map01130,map01200,map01230	Pentose phosphate pathway;Carbon fixation in photosynthetic organisms;Biosynthesis of ansamycins;Metabolic pathways;Biosynthesis of secondary metabolites;Microbial metabolism in diverse environments;Carbon metabolism;Biosynthesis of amino acids	M00004,M00007,M00165,M00167	R01067,R01641,R01830,R06590	RC00032,RC00226,RC00571,RC01560	ko00000,ko00001,ko00002,ko01000	-	-	-	Transket_pyr,Transketolase_C	COG3958	G	Transketolase, C-terminal subunit	6.39425	6.23233	5.43632	5.74121	7.01367	6.43067	6.67604
PG_12828	Methionyl-tRNA formyltransferase	Attaches a formyl group to the free amino group of methionyl-tRNA(fMet). The formyl group appears to play a dual role in the initiator identity of N-formylmethionyl-tRNA by promoting its recognition by IF2 and preventing the misappropriation of this tRNA by the elongation apparatus	fmt	0.0138505	*	Eubacteriales	Bacteria	Bacillota	Clostridia	Eubacteriales				MGYG000002492_02138;MGYG000002670_00935	MGYG000002492_02138	12828	10;4;	10;4;	2	10	5.42	-			2.1.2.9	Methionyl-tRNA formyltransferase.	10-formyltetrahydrofolate + L-methionyl-tRNA(fMet) = tetrahydrofolate +N-formylmethionyl-tRNA(fMet).	Methionyl ribonucleic formyltransferase.;Methionyl-transfer ribonucleate methyltransferase.;Methionyl-transfer ribonucleic transformylase.;Methionyl-tRNA transformylase.;transformylase.;Methionyl-tRNA Met formyltransferase.;Formylmethionyl-transfer ribonucleic synthetase.;N(10)-formyltetrahydrofolic-methionyl-transfer ribonucleic;Methionyl-transfer RNA transformylase.	ko:K00604	ko00670,ko00970,map00670,map00970	One carbon pool by folate;Aminoacyl-tRNA biosynthesis	-	R03940	RC00026,RC00165	ko00000,ko00001,ko01000	-	-	-	Formyl_trans_C,Formyl_trans_N	COG0223	J	Methionyl-tRNA formyltransferase	6.49272	6.76241	6.17374	6.13739	6.82978	6.71685	6.61381
PG_1289	Formate acetyltransferase	Psort location Cytoplasmic, score 9.98	pflB	0.0243201	*	Treponema	Bacteria	Spirochaetota	Spirochaetia	Spirochaetales	Treponemataceae	Treponema		MGYG000000201_01290;MGYG000003512_01485	MGYG000000201_01290	7743;992;960;1289;7878;5976;4601;1456;1394;1406;8117	78;23;	3;0;	2	78	9.39	-			2.3.1.54	Formate C-acetyltransferase.	Acetyl-CoA + formate = CoA + pyruvate.	Pyruvate formate-lyase.	ko:K00656	ko00620,ko00640,ko00650,ko01100,ko01120,map00620,map00640,map00650,map01100,map01120	Pyruvate metabolism;Propanoate metabolism;Butanoate metabolism;Metabolic pathways;Microbial metabolism in diverse environments	-	R00212,R06987	RC00004,RC01181,RC02742,RC02833	ko00000,ko00001,ko01000	-	-	-	Gly_radical,PFL-like	COG1882	C	Pyruvate-formate lyase	6.25656	5.55989	5.49221	5.81311	6.25967	6.05614	5.15466
PG_12983	1-deoxy-D-xylulose-5-phosphate synthase	Dehydrogenase E1 component	tklA	0.0154402	*	Eubacteriales	Bacteria	Bacillota	Clostridia	Eubacteriales				MGYG000003987_02075	MGYG000003987_02075	12983;5065	8;	7;	1	8	5.39	-			2.2.1.1	Transketolase.	Sedoheptulose 7-phosphate + D-glyceraldehyde 3-phosphate = D-ribose5-phosphate + D-xylulose 5-phosphate.	Glycoaldehyde transferase.	ko:K00615	ko00030,ko00710,ko01051,ko01100,ko01110,ko01120,ko01130,ko01200,ko01230,map00030,map00710,map01051,map01100,map01110,map01120,map01130,map01200,map01230	Pentose phosphate pathway;Carbon fixation in photosynthetic organisms;Biosynthesis of ansamycins;Metabolic pathways;Biosynthesis of secondary metabolites;Microbial metabolism in diverse environments;Carbon metabolism;Biosynthesis of amino acids	M00004,M00007,M00165,M00167	R01067,R01641,R01830,R06590	RC00032,RC00226,RC00571,RC01560	ko00000,ko00001,ko00002,ko01000	-	-	-	Transketolase_N	COG3959	G	Transketolase, N-terminal subunit	5.25415	5.10058	6.50786	6.84892	6.06408	5.58778	6.15585
PG_13053	Phosphoglucomutase	Psort location Cytoplasmic, score 8.87	pgcA	0.0468694	*	Eubacteriales	Bacteria	Bacillota	Clostridia	Eubacteriales				MGYG000000212_03101;MGYG000000301_00218	MGYG000000212_03101	13053;18263	37;8;	24;1;	2	37	5.38	-			5.4.2.2,5.4.2.8	Phosphoglucomutase (alpha-D-glucose-1,6-bisphosphate-dependent).;Phosphomannomutase.	Alpha-D-glucose 1-phosphate = alpha-D-glucose 6-phosphate.;Alpha-D-mannose 1-phosphate = D-mannose 6-phosphate.	Phosphomannose mutase.;Glucose phosphomutase.;Phosphoglucose mutase.	ko:K01835,ko:K01840	ko00010,ko00030,ko00051,ko00052,ko00230,ko00500,ko00520,ko00521,ko01100,ko01110,ko01120,ko01130,map00010,map00030,map00051,map00052,map00230,map00500,map00520,map00521,map01100,map01110,map01120,map01130	Glycolysis / Gluconeogenesis;Pentose phosphate pathway;Fructose and mannose metabolism;Galactose metabolism;Purine metabolism;Starch and sucrose metabolism;Amino sugar and nucleotide sugar metabolism;Streptomycin biosynthesis;Metabolic pathways;Biosynthesis of secondary metabolites;Microbial metabolism in diverse environments	M00114,M00549	R00959,R01057,R01818,R08639	RC00408	ko00000,ko00001,ko00002,ko01000	-	-	-	Alpha-amylase,PGM_PMM_I,PGM_PMM_II,PGM_PMM_III,PGM_PMM_IV	COG1109	G	Phosphomannomutase	7.50355	7.01487	6.9919	7.21253	7.63915	7.39478	7.59535
PG_13056	Flagellin	Flagellin is the subunit protein which polymerizes to form the filaments of bacterial flagella	-	0.0303875	*	Eubacteriales	Bacteria	Bacillota	Clostridia	Eubacteriales				MGYG000002552_01932	MGYG000002552_01932	13056;26375;19640	40;	11;	1	40	5.38	-			-				ko:K02406	ko02020,ko02040,ko04621,ko04626,ko05132,ko05134,map02020,map02040,map04621,map04626,map05132,map05134	Two-component system;Flagellar assembly;Salmonella infection;Legionellosis	-	-	-	ko00000,ko00001,ko02035	-	-	-	Flagellin_C,Flagellin_IN,Flagellin_N	COG1344	N	Flagellin and related hook-associated protein FlgL	5.92488	6.30267	5.43463	5.58447	6.10104	6.41821	6.41229
PG_13105	Formate--tetrahydrofolate ligase	Belongs to the formate--tetrahydrofolate ligase family	fhs	0.0261548	*	Bacteria	Bacteria							MGYG000001500_02378	MGYG000001500_02378	13105	14;	2;	1	14	5.37	-			6.3.4.3	Formate--tetrahydrofolate ligase.	ATP + formate + tetrahydrofolate = ADP + phosphate +10-formyltetrahydrofolate.	Tetrahydrofolic formylase.;Tetrahydrofolate formylase.;Formyltetrahydrofolate synthetase.	ko:K01938	ko00670,ko00720,ko01100,ko01120,ko01200,map00670,map00720,map01100,map01120,map01200	One carbon pool by folate;Carbon fixation pathways in prokaryotes;Metabolic pathways;Microbial metabolism in diverse environments;Carbon metabolism	M00140,M00377	R00943	RC00026,RC00111	ko00000,ko00001,ko00002,ko01000	-	-	-	FTHFS	COG2759	F	Formyltetrahydrofolate synthetase	6.1891	6.08447	6.37712	6.54779	6.31577	6.02487	6.06869
PG_13150	hypothetical protein	Belongs to the universal ribosomal protein uS2 family	rpsB	0.0119677	*	Erysipelotrichales	Bacteria	Bacillota	Erysipelotrichia	Erysipelotrichales				MGYG000001304_01142	MGYG000001304_01142	24195;13150	20;	4;	1	20	5.37	-			-				ko:K02967	ko03010,map03010	Ribosome	M00178,M00179	-	-	br01610,ko00000,ko00001,ko00002,ko03011	-	-	-	Ribosomal_S2	COG0052	J	Ribosomal protein S2	5.5619	5.8806	6.31956	6.09042	5.85835	6.39262	6.41966
PG_13168	Elongation factor P	Involved in peptide bond synthesis. Stimulates efficient translation and peptide-bond synthesis on native or reconstituted 70S ribosomes in vitro. Probably functions indirectly by altering the affinity of the ribosome for aminoacyl-tRNA, thus increasing their reactivity as acceptors for peptidyl transferase	efp	0.0472565	*	Photorhabdus temperata	Bacteria	Pseudomonadota	Gammaproteobacteria	Enterobacterales	Morganellaceae	Photorhabdus	Photorhabdus temperata	MGYG000002395_00577;MGYG000000756_01286;MGYG000001490_00558;MGYG000003683_00886;MGYG000003452_00656;MGYG000003730_01058	MGYG000002395_00577	13168;15911;25098	17;8;12;14;6;8;	15;8;12;13;6;7;	6	17	5.36	GO:0003674,GO:0003676,GO:0003723,GO:0003746,GO:0005488,GO:0005575,GO:0005622,GO:0005623,GO:0005737,GO:0006412,GO:0006414,GO:0006518,GO:0006807,GO:0008135,GO:0008150,GO:0008152,GO:0009058,GO:0009059,GO:0009987,GO:0010467,GO:0019538,GO:0034641,GO:0034645,GO:0040007,GO:0043043,GO:0043170,GO:0043603,GO:0043604,GO:0044237,GO:0044238,GO:0044249,GO:0044260,GO:0044267,GO:0044271,GO:0044424,GO:0044464,GO:…	molecular_function;nucleic acid binding;RNA binding;translation elongation factor activity;binding;cellular_component;intracellular;cell;cytoplasm;translation;translational elongation;peptide metabolic process;nitrogen compound metabolic process;translation factor activity, RNA binding;biological_process;metabolic process;biosynthetic process;macromolecule biosynthetic process;cellular process;ge…	molecular_function;molecular_function;molecular_function;molecular_function;molecular_function;cellular_component;cellular_component;cellular_component;cellular_component;biological_process;biological_process;biological_process;biological_process;molecular_function;biological_process;biological_process;biological_process;biological_process;biological_process;biological_process;biological_process;…	-				ko:K02356	-		-	-	-	ko00000,ko03012	-	-	-	EFP,EFP_N,Elong-fact-P_C	COG0231	J	Translation elongation factor P (EF-P)/translation initiation factor 5A (eIF-5A)	7.10626	7.8631	6.50995	6.90756	7.08079	7.8377	8.09875
PG_13206	30S ribosomal protein S3	Binds the lower part of the 30S subunit head. Binds mRNA in the 70S ribosome, positioning it for translation	rpsC	0.00703604	**	Clostridium	Bacteria	Bacillota	Clostridia	Eubacteriales	Clostridiaceae	Clostridium		MGYG000003987_00401	MGYG000003987_00401	13206	14;	7;	1	14	5.36	-			-				ko:K02982	ko03010,map03010	Ribosome	M00178,M00179	-	-	br01610,ko00000,ko00001,ko00002,ko03011	-	-	-	KH_2,Ribosomal_S3_C	COG0092	J	Ribosomal protein S3	5.32523	5.57652	5.84689	6.13833	5.94221	6.00034	6.16633
PG_13207	50S ribosomal protein L17	Ribosomal protein L17	rplQ	0.0381994	*	Bacillota	Bacteria	Bacillota						MGYG000000045_02236;MGYG000002444_01197	MGYG000000045_02236	13207	10;5;	10;5;	2	10	5.36	GO:0000027,GO:0003674,GO:0003735,GO:0005198,GO:0005575,GO:0005618,GO:0005622,GO:0005623,GO:0005737,GO:0005829,GO:0005840,GO:0005886,GO:0006412,GO:0006518,GO:0006807,GO:0006996,GO:0008150,GO:0008152,GO:0009058,GO:0009059,GO:0009987,GO:0010467,GO:0015934,GO:0016020,GO:0016043,GO:0019538,GO:0022607,GO:0022613,GO:0022618,GO:0022625,GO:0022626,GO:0030312,GO:0032991,GO:0034622,GO:0034641,GO:0034645,GO:…	ribosomal large subunit assembly;molecular_function;structural constituent of ribosome;structural molecule activity;cellular_component;cell wall;intracellular;cell;cytoplasm;cytosol;ribosome;plasma membrane;translation;peptide metabolic process;nitrogen compound metabolic process;organelle organization;biological_process;metabolic process;biosynthetic process;macromolecule biosynthetic process;ce…	biological_process;molecular_function;molecular_function;molecular_function;cellular_component;cellular_component;cellular_component;cellular_component;cellular_component;cellular_component;cellular_component;cellular_component;biological_process;biological_process;biological_process;biological_process;biological_process;biological_process;biological_process;biological_process;biological_process;…	-				ko:K02879,ko:K16193	ko03010,map03010	Ribosome	M00178	-	-	br01610,ko00000,ko00001,ko00002,ko03011	-	-	-	2Fe-2S_thioredx,Bac_DnaA_C,HHH_5,Ribosomal_L17,Ribosomal_L20,Ribosomal_S16	COG0203	J	Ribosomal protein L17	6.66588	7.06128	6.57946	5.75797	6.69827	6.89066	7.00627
PG_13209	50S ribosomal protein L5	This is 1 of the proteins that binds and probably mediates the attachment of the 5S RNA into the large ribosomal subunit, where it forms part of the central protuberance. In the 70S ribosome it contacts protein S13 of the 30S subunit (bridge B1b), connecting the 2 subunits	rplE	0.0155173	*	Bacteroidales	Bacteria	Bacteroidota	Bacteroidia	Bacteroidales				MGYG000000144_01702;MGYG000002721_02326	MGYG000000144_01702	9123;11202;13209	15;4;	2;0;	2	15	5.36	-			-				ko:K02931	ko03010,map03010	Ribosome	M00178,M00179	-	-	br01610,ko00000,ko00001,ko00002,ko03011	-	-	-	Ribosomal_L5,Ribosomal_L5_C	COG0094	J	Ribosomal protein L5	5.47447	5.74239	6.39245	5.8123	5.37058	5.3006	6.08775
PG_13303	Carbamoyl-phosphate synthase large chain	COG0458 Carbamoylphosphate synthase large subunit (split gene in MJ)	carB	0.0419073	*	Bacteroidales	Bacteria	Bacteroidota	Bacteroidia	Bacteroidales				MGYG000002478_04434;MGYG000001370_03327;MGYG000000224_02320;MGYG000000243_00888	MGYG000002478_04434	14312;13303;12184;11725	44;10;11;19;	8;0;0;0;	4	44	5.34	-			6.3.5.5	Carbamoyl-phosphate synthase (glutamine-hydrolyzing).	2 ATP + L-glutamine + HCO(3)(-) + H(2)O = 2 ADP + phosphate + L-glutamate+ carbamoyl phosphate.	Carbamoyl phosphate synthetase.;Carbamyl phosphate synthetase (glutamine).;GD-CPSase.;Carbamoyl-phosphate synthetase (glutamine-hydrolyzing).;CPS.;Carbamoylphosphate synthetase II.;Glutamine-dependent carbamoyl-phosphate synthase.;Glutamine-dependent carbamyl phosphate synthetase.	ko:K01955	ko00240,ko00250,ko01100,map00240,map00250,map01100	Pyrimidine metabolism;Alanine, aspartate and glutamate metabolism;Metabolic pathways	M00051	R00256,R00575,R01395,R10948,R10949	RC00002,RC00010,RC00043,RC02750,RC02798,RC03314	ko00000,ko00001,ko00002,ko01000	-	-	-	CPSase_L_D2,CPSase_L_D3,CPSase_sm_chain,GATase,MGS	COG0458	EF	Carbamoylphosphate synthase large subunit	6.40348	5.77985	7.01215	6.11648	6.2697	6.092	6.47411
PG_13328	N5-carboxyaminoimidazole ribonucleotide mutase	Catalyzes the conversion of N5-carboxyaminoimidazole ribonucleotide (N5-CAIR) to 4-carboxy-5-aminoimidazole ribonucleotide (CAIR)	purE	0.043066	*	Faecalibacterium prausnitzii	Bacteria	Bacillota	Clostridia	Eubacteriales	Oscillospiraceae	Faecalibacterium	Faecalibacterium prausnitzii	MGYG000003899_01661;MGYG000000039_01025;MGYG000002274_01810;MGYG000002619_00266	MGYG000003899_01661	13328;13327;26791	8;4;6;5;	3;2;2;2;	4	8	5.33	-			5.4.99.18	5-(carboxyamino)imidazole ribonucleotide mutase.	5-carboxyamino-1-(5-phospho-D-ribosyl)imidazole = 5-amino-1-(5-phospho-D-ribosyl)imidazole-4-carboxylate.	N(5)-carboxyaminoimidazole ribonucleotide mutase.;N(5)-CAIR mutase.	ko:K01588	ko00230,ko01100,ko01110,ko01130,map00230,map01100,map01110,map01130	Purine metabolism;Metabolic pathways;Biosynthesis of secondary metabolites	M00048	R07405	RC01947	ko00000,ko00001,ko00002,ko01000	-	-	-	AIRC	COG0041	F	Phosphoribosylcarboxyaminoimidazole (NCAIR) mutase	5.81063	5.80156	5.78644	6.19433	5.98384	5.97789	6.8615
PG_13329	Histidine--tRNA ligase	Psort location Cytoplasmic, score	hisS	0.0153669	*	Bacteroidales	Bacteria	Bacteroidota	Bacteroidia	Bacteroidales				MGYG000001306_00695	MGYG000001306_00695	13329;12986	14;	2;	1	14	5.33	-			6.1.1.21	Histidine--tRNA ligase.	ATP + L-histidine + tRNA(His) = AMP + diphosphate + L-histidyl-tRNA(His).	Histidine translase.;Histidyl-tRNA synthetase.	ko:K01892	ko00970,map00970	Aminoacyl-tRNA biosynthesis	M00359,M00360	R03655	RC00055,RC00523	ko00000,ko00001,ko00002,ko01000,ko01007,ko03016	-	-	-	HGTP_anticodon,tRNA-synt_2,tRNA-synt_2b,tRNA-synt_His	COG0124	J	Histidyl-tRNA synthetase	6.33301	5.8469	6.51056	6.81637	6.34947	5.57	6.04334
PG_13340	Cyanate hydratase	Cyanate lyase C-terminal domain	cynS	0.037625	*	Eubacteriales	Bacteria	Bacillota	Clostridia	Eubacteriales				MGYG000000263_00230	MGYG000000263_00230	13340	10;	9;	1	10	5.33	-			4.2.1.104	Cyanase.	Cyanate + HCO(3)(-) + 2 H(+) = NH(3) + 2 CO(2).	Cyanate C-N-lyase.;Cyanate hydratase.;Cyanate hydrolase.;Cyanate lyase.;Cyanate aminohydrolase.	ko:K01725	ko00910,map00910	Nitrogen metabolism	-	R03546,R10079	RC00952	ko00000,ko00001,ko01000	-	-	-	Cyanate_lyase,HTH_3,HTH_31	COG1513	P	Cyanate lyase	5.95627	6.11296	6.1211	6.18099	6.762	6.23202	6.44932
PG_13348	hypothetical protein	SusD family	-	0.022885	*	Bacteroides	Bacteria	Bacteroidota	Bacteroidia	Bacteroidales	Bacteroidaceae	Bacteroides		MGYG000002171_00373;MGYG000000243_02747;MGYG000002560_00660	MGYG000002171_00373	13348	5;3;1;	5;3;1;	3	5	5.33	-			-				ko:K21572	-		-	-	-	ko00000,ko02000	8.A.46.1,8.A.46.3	-	-	SusD-like_3,SusD_RagB	COG0547	E	Anthranilate phosphoribosyltransferase, glycosyltransferase domain	5.92522	6.16529	6.53456	6.69711	5.04513	5.94508	6.33605
PG_13376	Glycogen synthase	Synthesizes alpha-1,4-glucan chains using ADP-glucose	glgA	0.00652976	**	Eubacteriales	Bacteria	Bacillota	Clostridia	Eubacteriales				MGYG000000139_01263;MGYG000000229_01968;MGYG000001045_04112;MGYG000002212_01270;MGYG000002246_00108;MGYG000001493_05470;MGYG000002963_04092;MGYG000001595_00960;MGYG000001769_00363;MGYG000000150_00718;MGYG000002912_01325;MGYG000004589_00675;MGYG000000164_00581;MGYG000001690_01180;MGYG000000041_03061;MGYG000000148_00562;MGYG000004604_00031	MGYG000000139_01263	13376;17682	14;5;5;7;2;5;5;2;2;7;2;5;7;7;5;6;7;	4;0;0;0;0;0;0;0;0;0;0;0;0;0;0;1;0;	17	14	5.33	-			2.4.1.21	Starch synthase.	ADP-alpha-D-glucose + ((1->4)-alpha-D-glucosyl)(n) = ADP + ((1->4)-alpha-D-glucosyl)(n+1).	ADP-glucose--starch glucosyltransferase.;Glycogen synthase.;Starch (bacterial glycogen) synthase.	ko:K00703	ko00500,ko01100,ko01110,ko02026,map00500,map01100,map01110,map02026	Starch and sucrose metabolism;Metabolic pathways;Biosynthesis of secondary metabolites;Biofilm formation - Escherichia coli	M00565	R02421	RC00005	ko00000,ko00001,ko00002,ko01000,ko01003	-	GT5	-	Glyco_transf_5,Glycos_transf_1,HC2	COG0297	G	Glycogen synthase	6.22045	6.14025	5.57671	5.8579	5.74796	5.92966	5.52641
PG_1339	30S ribosomal protein S6	Binds together with S18 to 16S ribosomal RNA	rpsF	0.0377474	*	Bacteria	Bacteria							MGYG000002395_01643;MGYG000003452_01710;MGYG000003683_01543;MGYG000000756_00442;MGYG000001490_01588	MGYG000002395_01643;MGYG000003452_01710	2376;4913;1339	32;32;29;24;27;	32;32;29;24;27;	5	32	9.31	GO:0003674,GO:0003676,GO:0003723,GO:0003735,GO:0005198,GO:0005488,GO:0005575,GO:0005618,GO:0005622,GO:0005623,GO:0005737,GO:0005829,GO:0005840,GO:0005886,GO:0015935,GO:0016020,GO:0019843,GO:0022626,GO:0022627,GO:0030312,GO:0032991,GO:0043226,GO:0043228,GO:0043229,GO:0043232,GO:0044391,GO:0044422,GO:0044424,GO:0044444,GO:0044445,GO:0044446,GO:0044464,GO:0070181,GO:0071944,GO:0097159,GO:1901363,GO:…	molecular_function;nucleic acid binding;RNA binding;structural constituent of ribosome;structural molecule activity;binding;cellular_component;cell wall;intracellular;cell;cytoplasm;cytosol;ribosome;plasma membrane;small ribosomal subunit;membrane;rRNA binding;cytosolic ribosome;cytosolic small ribosomal subunit;external encapsulating structure;protein-containing complex;organelle;non-membrane-bo…	molecular_function;molecular_function;molecular_function;molecular_function;molecular_function;molecular_function;cellular_component;cellular_component;cellular_component;cellular_component;cellular_component;cellular_component;cellular_component;cellular_component;cellular_component;cellular_component;molecular_function;cellular_component;cellular_component;cellular_component;cellular_component;…	-				ko:K02990	ko03010,map03010	Ribosome	M00178	-	-	br01610,ko00000,ko00001,ko00002,ko03011,ko03029	-	-	-	Ald_Xan_dh_C,Ribosomal_S6	COG0360	J	Ribosomal protein S6	7.85645	8.47322	7.24569	7.15453	8.02728	8.51535	8.53384
PG_13400	Ribosome-binding ATPase YchF	ATPase that binds to both the 70S ribosome and the 50S ribosomal subunit in a nucleotide-independent manner	ychF	0.0439702	*	Prevotella copri	Bacteria	Bacteroidota	Bacteroidia	Bacteroidales	Prevotellaceae	Prevotella	Prevotella copri	MGYG000002834_02046	MGYG000002834_02046	21354;12498;13400	31;	8;	1	31	5.32	-			-				ko:K06942	-		-	-	-	ko00000,ko03009	-	-	-	MMR_HSR1,YchF-GTPase_C	COG0012	J	Ribosome-binding ATPase YchF, GTP1/OBG family	6.23101	6.49204	6.20373	5.85664	6.98675	6.19622	6.20272
PG_13510	hypothetical protein	COG NOG19098 non supervised orthologous group	-	0.0463148	*	Bacteroides	Bacteria	Bacteroidota	Bacteroidia	Bacteroidales	Bacteroidaceae	Bacteroides		MGYG000001313_02815;MGYG000001661_00545;MGYG000003681_00502;MGYG000000224_02356;MGYG000000236_02272;MGYG000003367_02649;MGYG000004899_03437;MGYG000004876_02629;MGYG000001346_01336;MGYG000001433_02964	MGYG000001313_02815;MGYG000001661_00545	13510	4;4;2;2;2;3;2;2;3;2;	4;4;2;2;2;3;2;2;3;2;	10	4	5.31	-			-				-	-		-	-	-	-	-	-	-	DUF3127	COG0629	L	Single-stranded DNA-binding protein	6.14302	5.4766	7.00789	6.15581	5.21482	6.3076	5.16576
PG_13514	30S ribosomal protein S20	Binds directly to 16S ribosomal RNA	rpsT	0.0297111	*	Bacteria	Bacteria							MGYG000002395_00873;MGYG000002469_01020;MGYG000001292_01573;MGYG000002396_01236;MGYG000003383_00476;MGYG000003452_01692;MGYG000002552_01443	MGYG000002395_00873;MGYG000002469_01020	32978;13514;15080	14;14;10;7;7;7;1;	14;14;10;7;7;7;1;	7	14	5.3	GO:0005575,GO:0005622,GO:0005623,GO:0005737,GO:0005829,GO:0008150,GO:0040007,GO:0044424,GO:0044444,GO:0044464	cellular_component;intracellular;cell;cytoplasm;cytosol;biological_process;growth;obsolete intracellular part;obsolete cytoplasmic part;obsolete cell part	cellular_component;cellular_component;cellular_component;cellular_component;cellular_component;biological_process;biological_process;cellular_component;cellular_component;cellular_component	-				ko:K02968	ko03010,map03010	Ribosome	M00178	-	-	br01610,ko00000,ko00001,ko00002,ko03011	-	-	-	Ribosomal_S20p	COG0268	J	Ribosomal protein S20	7.16634	7.86516	6.61354	6.64898	7.01615	7.59103	8.12242
PG_13592	Glutathione import ATP-binding protein GsiA	Belongs to the ABC transporter superfamily	-	0.0377474	*	Bifidobacterium	Bacteria	Actinomycetota	Actinomycetes	Bifidobacteriales	Bifidobacteriaceae	Bifidobacterium		MGYG000003683_00157;MGYG000002459_01195	MGYG000003683_00157	13592	16;4;	14;3;	2	16	5.29	-			-				ko:K02031,ko:K02032	ko02024,map02024	Quorum sensing	M00239	-	-	ko00000,ko00001,ko00002,ko02000	3.A.1.5	-	-	ABC_tran,BPD_transp_1,OppC_N,oligo_HPY	COG1123,COG4172			6.46002	7.38663	6.01007	6.29248	6.72585	7.18402	7.48259
PG_136	Glyceraldehyde-3-phosphate dehydrogenase	Glyceraldehyde-3-phosphate dehydrogenase	gap	0.0261548	*	Lachnospira	Bacteria	Bacillota	Clostridia	Eubacteriales	Lachnospiraceae	Lachnospira		MGYG000000150_00838	MGYG000000150_00838	136;156	112;	16;	1	112	11.85	-			1.2.1.12	Glyceraldehyde-3-phosphate dehydrogenase (phosphorylating).	D-glyceraldehyde 3-phosphate + phosphate + NAD(+) = 3-phospho-D-glyceroylphosphate + NADH.	GAPDH.;Triosephosphate dehydrogenase.;NAD-dependent glyceraldehyde-3-phosphate dehydrogenase.	ko:K00134	ko00010,ko00710,ko01100,ko01110,ko01120,ko01130,ko01200,ko01230,ko04066,ko05010,map00010,map00710,map01100,map01110,map01120,map01130,map01200,map01230,map04066,map05010	Glycolysis / Gluconeogenesis;Carbon fixation in photosynthetic organisms;Metabolic pathways;Biosynthesis of secondary metabolites;Microbial metabolism in diverse environments;Carbon metabolism;Biosynthesis of amino acids	M00001,M00002,M00003,M00165,M00166,M00308,M00552	R01061	RC00149	ko00000,ko00001,ko00002,ko01000,ko04131,ko04147	-	-	-	Gp_dh_C,Gp_dh_N	COG0057	G	Glyceraldehyde-3-phosphate dehydrogenase/erythrose-4-phosphate dehydrogenase	7.35574	7.78351	6.9868	7.08015	7.82767	7.41966	8.15942
PG_13603	Glutamine synthetase	Glutamine synthetase type III N terminal	glnA	0.0302956	*	Thomasclavelia spiroformis	Bacteria	Bacillota	Erysipelotrichia	Erysipelotrichales	Erysipelotrichaceae		Thomasclavelia spiroformis	MGYG000000045_02525;MGYG000000670_02681;MGYG000002444_01821	MGYG000000045_02525	13603;28174	44;16;17;	28;7;5;	3	44	5.29	-			6.3.1.2	Glutamine synthetase.	ATP + L-glutamate + NH(3) = ADP + phosphate + L-glutamine.	L-glutamine synthetase.;Glutamate--ammonia ligase.	ko:K01915	ko00220,ko00250,ko00630,ko00910,ko01100,ko01120,ko01230,ko02020,ko04217,ko04724,ko04727,map00220,map00250,map00630,map00910,map01100,map01120,map01230,map02020,map04217,map04724,map04727	Arginine biosynthesis;Alanine, aspartate and glutamate metabolism;Glyoxylate and dicarboxylate metabolism;Nitrogen metabolism;Metabolic pathways;Microbial metabolism in diverse environments;Biosynthesis of amino acids;Two-component system	-	R00253	RC00010,RC02798	ko00000,ko00001,ko01000,ko04147	-	-	-	GSIII_N,Gln-synt_C	COG3968	E	Glutamine synthetase type III	7.00681	7.29881	6.92782	6.8214	7.21373	7.0052	7.08602
PG_1363	Glyceraldehyde-3-phosphate dehydrogenase	Belongs to the glyceraldehyde-3-phosphate dehydrogenase family	gap	0.0374058	*	Bifidobacterium	Bacteria	Actinomycetota	Actinomycetes	Bifidobacteriales	Bifidobacteriaceae	Bifidobacterium		MGYG000002469_01340;MGYG000001449_00366	MGYG000002469_01340	1363;1452;4775;1857;4980	92;2;	68;2;	2	92	9.29	-			1.2.1.12	Glyceraldehyde-3-phosphate dehydrogenase (phosphorylating).	D-glyceraldehyde 3-phosphate + phosphate + NAD(+) = 3-phospho-D-glyceroylphosphate + NADH.	GAPDH.;Triosephosphate dehydrogenase.;NAD-dependent glyceraldehyde-3-phosphate dehydrogenase.	ko:K00134	ko00010,ko00710,ko01100,ko01110,ko01120,ko01130,ko01200,ko01230,ko04066,ko05010,map00010,map00710,map01100,map01110,map01120,map01130,map01200,map01230,map04066,map05010	Glycolysis / Gluconeogenesis;Carbon fixation in photosynthetic organisms;Metabolic pathways;Biosynthesis of secondary metabolites;Microbial metabolism in diverse environments;Carbon metabolism;Biosynthesis of amino acids	M00001,M00002,M00003,M00165,M00166,M00308,M00552	R01061	RC00149	ko00000,ko00001,ko00002,ko01000,ko04131,ko04147	-	-	-	Gp_dh_C,Gp_dh_N	COG0057	G	Glyceraldehyde-3-phosphate dehydrogenase/erythrose-4-phosphate dehydrogenase	8.08264	8.93086	7.71916	7.88635	7.94665	8.44066	8.68542
PG_13677	putative Hsp20 family chaperone	Belongs to the small heat shock protein (HSP20) family	hsp18	0.0426024	*	Dorea longicatena	Bacteria	Bacillota	Clostridia	Eubacteriales	Lachnospiraceae	Dorea	Dorea longicatena	MGYG000002279_02052	MGYG000002279_02052	13677;10977	13;	2;	1	13	5.28	-			-				ko:K13993	ko04141,map04141	Protein processing in endoplasmic reticulum	-	-	-	ko00000,ko00001,ko03110	-	-	-	HSP20	COG0071	O	Small heat shock protein IbpA, HSP20 family	5.36825	5.75772	4.60258	4.7599	5.91507	5.56594	5.68432
PG_13708	Queuine tRNA-ribosyltransferase	Catalyzes the base-exchange of a guanine (G) residue with the queuine precursor 7-aminomethyl-7-deazaguanine (PreQ1) at position 34 (anticodon wobble position) in tRNAs with GU(N) anticodons (tRNA-Asp, -Asn, -His and -Tyr). Catalysis occurs through a double-displacement mechanism. The nucleophile active site attacks the C1' of nucleotide 34 to detach the guanine base from the RNA, forming a coval…	tgt	0.0237736	*	Faecalibacterium prausnitzii	Bacteria	Bacillota	Clostridia	Eubacteriales	Oscillospiraceae	Faecalibacterium	Faecalibacterium prausnitzii	MGYG000004679_00106;MGYG000003291_00840	MGYG000004679_00106	12213;13708	8;2;	3;1;	2	8	5.27	-			2.4.2.29	tRNA-guanosine(34) preQ(1) transglycosylase.	Guanine(34) in tRNA + 7-aminomethyl-7-carbaguanine = 7-aminomethyl-7-carbaguanine(34) in tRNA + guanine.	tRNA transglycosylase.;Q-insertase.;tRNA guanine(34) transglycosidase.;Guanine insertion enzyme.;TGT.	ko:K00773	-		-	R03789,R10209	RC00063	ko00000,ko01000,ko03016	-	-	-	TGT	COG0343	J	Queuine/archaeosine tRNA-ribosyltransferase	6.24008	5.71778	6.42027	6.04634	6.04604	5.50257	6.19476
PG_13741	Phenylalanine--tRNA ligase beta subunit	Phenylalanyl-tRNA synthetase beta	pheT	0.0321119	*	Bifidobacterium pseudocatenulatum	Bacteria	Actinomycetota	Actinomycetes	Bifidobacteriales	Bifidobacteriaceae	Bifidobacterium	Bifidobacterium pseudocatenulatum	MGYG000003683_00354	MGYG000003683_00354	13741	30;	12;	1	30	5.26	GO:0005575,GO:0005618,GO:0005622,GO:0005623,GO:0005737,GO:0005886,GO:0006082,GO:0006139,GO:0006399,GO:0006412,GO:0006418,GO:0006432,GO:0006518,GO:0006520,GO:0006725,GO:0006807,GO:0008150,GO:0008152,GO:0009058,GO:0009059,GO:0009328,GO:0009987,GO:0010467,GO:0016020,GO:0016070,GO:0019538,GO:0019752,GO:0030312,GO:0032991,GO:0034641,GO:0034645,GO:0034660,GO:0040007,GO:0043038,GO:0043039,GO:0043043,GO:…	cellular_component;cell wall;intracellular;cell;cytoplasm;plasma membrane;organic acid metabolic process;nucleobase-containing compound metabolic process;tRNA metabolic process;translation;tRNA aminoacylation for protein translation;phenylalanyl-tRNA aminoacylation;peptide metabolic process;cellular amino acid metabolic process;cellular aromatic compound metabolic process;nitrogen compound metabo…	cellular_component;cellular_component;cellular_component;cellular_component;cellular_component;cellular_component;biological_process;biological_process;biological_process;biological_process;biological_process;biological_process;biological_process;biological_process;biological_process;biological_process;biological_process;biological_process;biological_process;biological_process;cellular_component;…	6.1.1.20	Phenylalanine--tRNA ligase.	ATP + L-phenylalanine + tRNA(Phe) = AMP + diphosphate + L-phenylalanyl-tRNA(Phe).	Phenylalanine translase.;Phenylalanyl-tRNA synthetase.	ko:K01890	ko00970,map00970	Aminoacyl-tRNA biosynthesis	M00359,M00360	R03660	RC00055,RC00523	ko00000,ko00001,ko00002,ko01000,ko01007,ko03016	-	-	-	B3_4,B5,FDX-ACB,tRNA-synt_2d,tRNA_bind	COG0073	J	tRNA-binding EMAP/Myf domain	6.23432	7.36628	6.15968	6.0382	6.02205	5.92173	6.38479
PG_13845	Arginine deiminase	Arginine deiminase	arcA	0.0270179	*	Bacteroides caecimuris	Bacteria	Bacteroidota	Bacteroidia	Bacteroidales	Bacteroidaceae	Bacteroides	Bacteroides caecimuris	MGYG000002155_01910;MGYG000004862_00145	MGYG000002155_01910	13845	26;1;	20;1;	2	26	5.24	-			3.5.3.6	Arginine deiminase.	L-arginine + H(2)O = L-citrulline + NH(3).	Arginine dihydrolase.	ko:K01478	ko00220,ko01100,ko01110,ko01130,map00220,map01100,map01110,map01130	Arginine biosynthesis;Metabolic pathways;Biosynthesis of secondary metabolites	-	R00552	RC00177	ko00000,ko00001,ko01000	-	-	-	Amidinotransf	COG2235	E	Arginine deiminase	6.55899	7.22434	6.58997	7.26245	6.9281	6.99419	6.61863
PG_1387	30S ribosomal protein S7	One of the primary rRNA binding proteins, it binds directly to 16S rRNA where it nucleates assembly of the head domain of the 30S subunit. Is located at the subunit interface close to the decoding center, probably blocks exit of the E-site tRNA	rpsG	0.016983	*	Lachnospiraceae	Bacteria	Bacillota	Clostridia	Eubacteriales	Lachnospiraceae			MGYG000000187_02027;MGYG000002580_00547;MGYG000000078_01683;MGYG000000060_01660	MGYG000000187_02027	1825;1387	25;20;22;22;	24;19;21;21;	4	25	9.28	-			-				ko:K02992	ko03010,map03010	Ribosome	M00178,M00179	-	-	br01610,ko00000,ko00001,ko00002,ko03011	-	-	-	Ribosomal_S7	COG0049	J	Ribosomal protein S7	7.86457	7.67388	7.46548	7.48737	8.01222	7.95642	8.03128
PG_13880	50S ribosomal protein L21	This protein binds to 23S rRNA in the presence of protein L20	rplU	0.00881044	**	Eubacteriales	Bacteria	Bacillota	Clostridia	Eubacteriales				MGYG000000060_00177;MGYG000000187_02418	MGYG000000060_00177;MGYG000000187_02418	13880	13;13;	4;4;	2	13	5.24	-			-				ko:K02888	ko03010,map03010	Ribosome	M00178	-	-	br01610,ko00000,ko00001,ko00002,ko03011	-	-	-	Ribosomal_L21p	COG0261	J	Ribosomal protein L21	6.55499	6.51722	5.66658	5.65824	6.04667	6.66603	6.83029
PG_139	Acetyl-CoA acetyltransferase	Belongs to the thiolase family	thlA	0.0261548	*	Faecalibacterium prausnitzii	Bacteria	Bacillota	Clostridia	Eubacteriales	Oscillospiraceae	Faecalibacterium	Faecalibacterium prausnitzii	MGYG000000022_01325	MGYG000000022_01325	139	84;	43;	1	84	11.84	-			2.3.1.9	Acetyl-CoA C-acetyltransferase.	2 acetyl-CoA = CoA + acetoacetyl-CoA.	Acetoacetyl-CoA thiolase.	ko:K00626	ko00071,ko00072,ko00280,ko00310,ko00362,ko00380,ko00620,ko00630,ko00640,ko00650,ko00720,ko00900,ko01100,ko01110,ko01120,ko01130,ko01200,ko01212,ko02020,map00071,map00072,map00280,map00310,map00362,map00380,map00620,map00630,map00640,map00650,map00720,map00900,map01100,map01110,map01120,map01130,map01200,map01212,map02020	Fatty acid degradation;Valine, leucine and isoleucine degradation;Lysine degradation;Benzoate degradation;Tryptophan metabolism;Pyruvate metabolism;Glyoxylate and dicarboxylate metabolism;Propanoate metabolism;Butanoate metabolism;Carbon fixation pathways in prokaryotes;Terpenoid backbone biosynthesis;Metabolic pathways;Biosynthesis of secondary metabolites;Microbial metabolism in diverse environ…	M00088,M00095,M00373,M00374,M00375	R00238,R01177	RC00004,RC00326	ko00000,ko00001,ko00002,ko01000,ko04147	-	-	-	Thiolase_C,Thiolase_N	COG0183	I	Acetyl-CoA acetyltransferase	8.48979	7.99798	8.73601	8.57079	8.30662	8.16492	8.29882
PG_13916	Inosose dehydratase	AP endonuclease family 2 C terminus	-	0.0482488	*	Bacillota	Bacteria	Bacillota						MGYG000002720_00599;MGYG000004576_00922;MGYG000000127_01934	MGYG000002720_00599	13916	6;2;2;	6;2;2;	3	6	5.23	-			-				-	-		-	-	-	-	-	-	-	AP_endonuc_2,AP_endonuc_2_N	COG1082	G	Sugar phosphate isomerase/epimerase	6.37626	6.08588	7.09964	5.85018	5.8033	6.05294	5.53229
PG_13944	50S ribosomal protein L7/L12	Forms part of the ribosomal stalk which helps the ribosome interact with GTP-bound translation factors. Is thus essential for accurate translation	rplL	0.0259743	*	Prevotella	Bacteria	Bacteroidota	Bacteroidia	Bacteroidales	Prevotellaceae	Prevotella		MGYG000000272_00853;MGYG000002080_00533;MGYG000004456_02011;MGYG000000695_01006;MGYG000002603_01776;MGYG000000553_00510	MGYG000000272_00853;MGYG000002080_00533;MGYG000004456_02011;MGYG000000695_01006;MGYG000002603_01776	13944	14;9;14;14;14;8;	2;2;2;2;2;1;	6	14	5.22	-			-				ko:K02935	ko03010,map03010	Ribosome	M00178	-	-	br01610,ko00000,ko00001,ko00002,ko03011	-	-	-	Ribosomal_L12,Ribosomal_L12_N	COG0222	J	Ribosomal protein L7/L12	5.82299	5.63169	4.97735	5.95443	5.7429	5.86477	5.52669
PG_13945	hypothetical protein	Catalyzes the conversion of L-arabinose to L-ribulose	-	0.0153669	*	Subdoligranulum	Bacteria	Bacillota	Clostridia	Eubacteriales	Oscillospiraceae	Subdoligranulum		MGYG000000084_00085	MGYG000000084_00085	13945;21010	31;	30;	1	31	5.22	-			-				-	-		-	-	-	-	-	-	-	Arabinose_Isome	COG2407	G	L-fucose isomerase or related protein	7.29126	7.45339	6.98477	7.02756	7.37609	7.21527	7.49742
PG_13964	GTP-binding protein TypA/BipA	GTP-binding protein TypA	typA	0.0331501	*	Subdoligranulum variabile	Bacteria	Bacillota	Clostridia	Eubacteriales	Oscillospiraceae	Subdoligranulum	Subdoligranulum variabile	MGYG000000084_01204;MGYG000001157_01499;MGYG000003921_01906	MGYG000000084_01204	13964	28;13;14;	12;0;3;	3	28	5.22	-			-				ko:K06207	-		-	-	-	ko00000	-	-	-	EFG_C,EFG_II,GTP_EFTU,GTP_EFTU_D2	COG1217	T	Predicted membrane GTPase TypA/BipA involved in stress response	6.30678	6.76824	6.43648	6.12406	6.21195	6.80256	6.65881
PG_14001	DNA-directed RNA polymerase subunit beta	DNA-dependent RNA polymerase catalyzes the transcription of DNA into RNA using the four ribonucleoside triphosphates as substrates	rpoB	0.0232445	*	Deltaproteobacteria	Bacteria	Pseudomonadota	Deltaproteobacteria					MGYG000000045_02621;MGYG000001635_01142;MGYG000002444_01227;MGYG000000670_02000;MGYG000001304_00407	MGYG000000045_02621	7151;9200;4881;5237;4370;5544;905;3164;7556;3834;5049;6870;40713;830;7021;7586;6351;961;937;7334;720;2575;5187;16031;5391;990;12884;7785;4349;24833;754;17946;3242;14001;12185;3108;7603;4339;5325	48;8;14;15;18;	26;2;1;1;4;	5	48	5.22	GO:0000428,GO:0005575,GO:0005618,GO:0005622,GO:0005623,GO:0005737,GO:0005829,GO:0005886,GO:0008150,GO:0016020,GO:0030312,GO:0030880,GO:0032991,GO:0040007,GO:0044424,GO:0044444,GO:0044464,GO:0061695,GO:0071944,GO:1902494,GO:1990234	DNA-directed RNA polymerase complex;cellular_component;cell wall;intracellular;cell;cytoplasm;cytosol;plasma membrane;biological_process;membrane;external encapsulating structure;RNA polymerase complex;protein-containing complex;growth;obsolete intracellular part;obsolete cytoplasmic part;obsolete cell part;transferase complex, transferring phosphorus-containing groups;cell periphery;catalytic co…	cellular_component;cellular_component;cellular_component;cellular_component;cellular_component;cellular_component;cellular_component;cellular_component;biological_process;cellular_component;cellular_component;cellular_component;cellular_component;biological_process;cellular_component;cellular_component;cellular_component;cellular_component;cellular_component;cellular_component;cellular_component	2.7.7.6	DNA-directed RNA polymerase.	Nucleoside triphosphate + RNA(n) = diphosphate + RNA(n+1).	RNA nucleotidyltransferase (DNA-directed).;RNA polymerase II.;DNA-dependent RNA polymerase.;RNA polymerase I.;RNA polymerase III.	ko:K03043	ko00230,ko00240,ko01100,ko03020,map00230,map00240,map01100,map03020	Purine metabolism;Pyrimidine metabolism;Metabolic pathways;RNA polymerase	M00183	R00435,R00441,R00442,R00443	RC02795	br01611,ko00000,ko00001,ko00002,ko01000,ko03021,ko03400	-	-	-	RNA_pol_Rpb2_1,RNA_pol_Rpb2_2,RNA_pol_Rpb2_3,RNA_pol_Rpb2_45,RNA_pol_Rpb2_6,RNA_pol_Rpb2_7	COG0085	K	DNA-directed RNA polymerase, beta subunit/140 kD subunit	6.81863	6.90302	6.57279	6.47012	6.69302	6.6968	7.38801
PG_14009	DNA-binding protein HU	Histone-like DNA-binding protein which is capable of wrapping DNA to stabilize it, and thus to prevent its denaturation under extreme environmental conditions	hupB	0.0445739	*	Bacteroides	Bacteria	Bacteroidota	Bacteroidia	Bacteroidales	Bacteroidaceae	Bacteroides		MGYG000001346_02128	MGYG000001346_02128	29651;14009	3;	2;	1	3	5.21	-			-				ko:K03530	-		-	-	-	ko00000,ko03032,ko03036,ko03400	-	-	-	Bac_DNA_binding	COG0776	L	Bacterial nucleoid DNA-binding protein IHF-alpha	6.18176	6.50627	6.64112	6.48596	5.98036	6.25938	5.90521
PG_14020	PTS system mannose-specific EIID component	PTS system mannose fructose sorbose family IID component	-	0.0270179	*	Collinsella aerofaciens	Bacteria	Actinomycetota	Coriobacteriia	Coriobacteriales	Coriobacteriaceae	Collinsella	Collinsella aerofaciens	MGYG000003266_01192	MGYG000003266_01192	9103;14020	31;	3;	1	31	5.21	-			-				ko:K02796	ko00051,ko00520,ko01100,ko02060,map00051,map00520,map01100,map02060	Fructose and mannose metabolism;Amino sugar and nucleotide sugar metabolism;Metabolic pathways;Phosphotransferase system (PTS)	M00276	R02630	RC00017,RC03206	ko00000,ko00001,ko00002,ko02000	4.A.6.1	-	-	EIID-AGA	COG3716	G	Phosphotransferase system, mannose/fructose/N-acetylgalactosamine-specific IID component	6.50638	5.77963	6.21521	6.66213	5.66602	6.026	7.06508
PG_14049	Elongation factor G	Catalyzes the GTP-dependent ribosomal translocation step during translation elongation. During this step, the ribosome changes from the pre-translocational (PRE) to the post- translocational (POST) state as the newly formed A-site-bound peptidyl-tRNA and P-site-bound deacylated tRNA move to the P and E sites, respectively. Catalyzes the coordinated movement of the two tRNA molecules, the mRNA and…	fusA	0.0466165	*	Dialister succinatiphilus YIT 11850	Bacteria	Bacillota	Negativicutes	Veillonellales	Veillonellaceae	Dialister	Dialister succinatiphilus	MGYG000001397_01851	MGYG000001397_01851	14049	37;	11;	1	37	5.21	-			-				ko:K02355	-		-	-	-	ko00000,ko03012,ko03029	-	-	-	EFG_C,EFG_II,EFG_IV,GTP_EFTU,GTP_EFTU_D2	COG0480	J	Translation elongation factor EF-G, a GTPase	6.39141	6.65268	6.99013	6.49308	6.40705	6.50798	6.16756
PG_1407	Trehalose import ATP-binding protein SugC	Belongs to the ABC transporter superfamily	ugpC_1	0.0374058	*	Clostridium	Bacteria	Bacillota	Clostridia	Eubacteriales	Clostridiaceae	Clostridium		MGYG000000060_01153;MGYG000000187_01370;MGYG000000989_01150	MGYG000000060_01153	1407	90;83;27;	35;30;1;	3	90	9.25	-			3.6.3.20	Transferred entry: 7.6.2.10.			ko:K05816,ko:K10112	ko02010,map02010	ABC transporters	M00194,M00196,M00197,M00198,M00200,M00201,M00206,M00207,M00491,M00602,M00605,M00606	-	-	ko00000,ko00001,ko00002,ko01000,ko02000	3.A.1.1,3.A.1.1.3	-	-	ABC_tran,TOBE,TOBE_2	COG3842	E	ABC-type Fe3+/spermidine/putrescine transport systems, ATPase component	7.76947	8.23083	7.03854	7.09297	7.51479	7.63433	7.68603
PG_1414	Chaperone protein DnaK	Heat shock 70 kDa protein	dnaK	0.0226142	*	Bifidobacterium	Bacteria	Actinomycetota	Actinomycetes	Bifidobacteriales	Bifidobacteriaceae	Bifidobacterium		MGYG000003683_01758;MGYG000000756_01483	MGYG000003683_01758	1414	64;30;	21;7;	2	64	9.24	GO:0000302,GO:0000303,GO:0000305,GO:0001968,GO:0003674,GO:0005488,GO:0005515,GO:0005575,GO:0005576,GO:0005618,GO:0005622,GO:0005623,GO:0005737,GO:0005829,GO:0005886,GO:0006464,GO:0006468,GO:0006793,GO:0006796,GO:0006807,GO:0006950,GO:0006979,GO:0008150,GO:0008152,GO:0009266,GO:0009408,GO:0009628,GO:0009893,GO:0009987,GO:0010035,GO:0010038,GO:0010468,GO:0010604,GO:0010628,GO:0010755,GO:0010756,GO:…	response to reactive oxygen species;response to superoxide;response to oxygen radical;fibronectin binding;molecular_function;binding;protein binding;cellular_component;extracellular region;cell wall;intracellular;cell;cytoplasm;cytosol;plasma membrane;cellular protein modification process;protein phosphorylation;phosphorus metabolic process;phosphate-containing compound metabolic process;nitrogen…	biological_process;biological_process;biological_process;molecular_function;molecular_function;molecular_function;molecular_function;cellular_component;cellular_component;cellular_component;cellular_component;cellular_component;cellular_component;cellular_component;cellular_component;biological_process;biological_process;biological_process;biological_process;biological_process;biological_process;…	-				ko:K04043	ko03018,ko04212,ko05152,map03018,map04212,map05152	RNA degradation;Tuberculosis	-	-	-	ko00000,ko00001,ko03019,ko03029,ko03110,ko04147	1.A.33.1	-	-	HSP70,MreB_Mbl,TIR_2	COG0443	O	Molecular chaperone DnaK (HSP70)	7.29476	7.87466	6.83926	6.54628	7.27771	7.79173	8.04684
PG_14174	HPr kinase/phosphorylase	Catalyzes the ATP- as well as the pyrophosphate- dependent phosphorylation of a specific serine residue in HPr, a phosphocarrier protein of the phosphoenolpyruvate-dependent sugar phosphotransferase system (PTS). HprK P also catalyzes the pyrophosphate-producing, inorganic phosphate-dependent dephosphorylation (phosphorolysis) of seryl-phosphorylated HPr (P- Ser-HPr). The two antagonistic activit…	hprK	0.0341691	*	Ruminococcus bicirculans	Bacteria	Bacillota	Clostridia	Eubacteriales	Oscillospiraceae	Ruminococcus	Ruminococcus bicirculans	MGYG000002321_01194;MGYG000001202_01621;MGYG000001151_00081	MGYG000002321_01194	14174	18;14;5;	11;9;1;	3	18	5.19	-			-				ko:K06023	-		-	-	-	ko00000,ko01000	-	-	-	Hpr_kinase_C,Hpr_kinase_N	COG1493	T	Serine kinase of the HPr protein, regulates carbohydrate metabolism	6.95264	7.1837	6.63058	6.75057	6.90804	6.70078	6.44384
PG_14242	Vitamin B12 import ATP-binding protein BtuD	ABC transporter	-	0.0354738	*	Roseburia faecis	Bacteria	Bacillota	Clostridia	Eubacteriales	Lachnospiraceae	Roseburia	Roseburia faecis	MGYG000003694_01330	MGYG000003694_01330	14242	10;	10;	1	10	5.18	-			-				ko:K01990	-		M00254	-	-	ko00000,ko00002,ko02000	3.A.1	-	-	ABC_tran,DUF4162	COG1131	V	ABC-type multidrug transport system, ATPase component	6.2304	5.88925	6.12423	6.17657	6.80577	6.59633	6.37031
PG_14288	Altronate oxidoreductase	Mannitol dehydrogenase	-	0.044343	*	Eubacteriales	Bacteria	Bacillota	Clostridia	Eubacteriales				MGYG000000084_00527	MGYG000000084_00527	2324;17424;2606;2328;14288;34803;2147;7390;25449;4103;15621	30;	18;	1	30	5.17	-			1.1.1.58	Tagaturonate reductase.	D-altronate + NAD(+) = D-tagaturonate + NADH.	Tagaturonate dehydrogenase.;Altronate oxidoreductase.;Altronic oxidoreductase.;Altronate dehydrogenase.	ko:K00041	ko00040,ko01100,map00040,map01100	Pentose and glucuronate interconversions;Metabolic pathways	M00631	R02555	RC00085	ko00000,ko00001,ko00002,ko01000	-	-	-	Mannitol_dh,Mannitol_dh_C	COG0246	G	Mannitol-1-phosphate/altronate dehydrogenases	6.75488	7.62259	6.81733	6.74764	7.06423	7.52027	7.04722
PG_14298	hypothetical protein	Tetratricopeptide repeat	-	0.0496794	*	Akkermansia muciniphila	Bacteria	Verrucomicrobiota	Verrucomicrobiae	Verrucomicrobiales	Akkermansiaceae	Akkermansia	Akkermansia muciniphila	MGYG000001881_00346	MGYG000001881_00346	14298;20493	13;	12;	1	13	5.17	-			-				-	-		-	-	-	-	-	-	-	TPR_16,TPR_19,TPR_8	COG0457	R	Tetratricopeptide (TPR) repeat	6.50531	5.7497	7.41792	7.02089	6.40432	6.3228	6.85644
PG_14314	Argininosuccinate lyase	argininosuccinate lyase	argH	0.0414562	*	Bifidobacterium	Bacteria	Actinomycetota	Actinomycetes	Bifidobacteriales	Bifidobacteriaceae	Bifidobacterium		MGYG000001292_01997	MGYG000001292_01997	14314	17;	17;	1	17	5.17	GO:0003674,GO:0003824,GO:0004056,GO:0005575,GO:0005618,GO:0005622,GO:0005623,GO:0005737,GO:0006082,GO:0006520,GO:0006525,GO:0006526,GO:0006591,GO:0006807,GO:0008150,GO:0008152,GO:0008652,GO:0009058,GO:0009064,GO:0009084,GO:0009987,GO:0016053,GO:0016829,GO:0016840,GO:0016842,GO:0019752,GO:0030312,GO:0040007,GO:0042450,GO:0043436,GO:0044237,GO:0044238,GO:0044249,GO:0044281,GO:0044283,GO:0044424,GO:…	molecular_function;catalytic activity;argininosuccinate lyase activity;cellular_component;cell wall;intracellular;cell;cytoplasm;organic acid metabolic process;cellular amino acid metabolic process;arginine metabolic process;arginine biosynthetic process;ornithine metabolic process;nitrogen compound metabolic process;biological_process;metabolic process;cellular amino acid biosynthetic process;bi…	molecular_function;molecular_function;molecular_function;cellular_component;cellular_component;cellular_component;cellular_component;cellular_component;biological_process;biological_process;biological_process;biological_process;biological_process;biological_process;biological_process;biological_process;biological_process;biological_process;biological_process;biological_process;biological_process;…	4.3.2.1	Argininosuccinate lyase.	2-(N(omega)-L-arginino)succinate = fumarate + L-arginine.	Omega-N-(L-arginino)succinate arginine-lyase.;N-(L-argininosuccinate) arginine-lyase.;Arginosuccinase.	ko:K01755	ko00220,ko00250,ko01100,ko01110,ko01130,ko01230,map00220,map00250,map01100,map01110,map01130,map01230	Arginine biosynthesis;Alanine, aspartate and glutamate metabolism;Metabolic pathways;Biosynthesis of secondary metabolites;Biosynthesis of amino acids	M00029,M00844,M00845	R01086	RC00445,RC00447	ko00000,ko00001,ko00002,ko01000,ko04147	-	-	-	ASL_C2,Lyase_1	COG0165	E	Argininosuccinate lyase	6.82205	7.54822	6.79549	6.77307	7.15334	7.19246	7.75112
PG_14350	Putative KHG/KDPG aldolase	KDPG and KHG aldolase	eda	0.0482488	*	Dorea formicigenerans	Bacteria	Bacillota	Clostridia	Eubacteriales	Lachnospiraceae	Dorea	Dorea formicigenerans	MGYG000000146_01012;MGYG000000724_00970;MGYG000000084_01240;MGYG000003695_02392	MGYG000000146_01012	14350	19;1;1;1;	19;1;1;1;	4	19	5.16	-			4.1.2.14,4.1.3.42	2-dehydro-3-deoxy-phosphogluconate aldolase.;(4S)-4-hydroxy-2-oxoglutarate aldolase.	(4S)-4-hydroxy-2-oxoglutarate = pyruvate + glyoxylate.;2-dehydro-3-deoxy-6-phosphate-D-gluconate = pyruvate + D-glyceraldehyde3-phosphate.	Phospho-2-dehydro-3-deoxygluconate aldolase.;KDPG-aldolase.;Phospho-2-keto-3-deoxygluconate aldolase.;2-keto-3-deoxy-6-phosphogluconate aldolase.;2-keto-4-hydroxyglutaric aldolase.;2-dehydro-3-deoxy-D-gluconate-6-phosphate D-glyceraldehyde-3-phosphate-;lyase.;4-hydroxy-2-ketoglutaric aldolase.;Hydroxyketoglutaric aldolase.	ko:K01625	ko00030,ko00630,ko01100,ko01120,ko01200,map00030,map00630,map01100,map01120,map01200	Pentose phosphate pathway;Glyoxylate and dicarboxylate metabolism;Metabolic pathways;Microbial metabolism in diverse environments;Carbon metabolism	M00008,M00061,M00308,M00631	R00470,R05605	RC00307,RC00308,RC00435	ko00000,ko00001,ko00002,ko01000	-	-	-	Aldolase	COG0800	G	2-keto-3-deoxy-6-phosphogluconate aldolase	7.54729	6.90486	6.90449	7.11749	7.55454	7.23157	7.43261
PG_14353	Lactaldehyde reductase	Psort location Cytoplasmic, score	fucO	0.0472565	*	Oscillospiraceae	Bacteria	Bacillota	Clostridia	Eubacteriales	Oscillospiraceae			MGYG000000078_00280;MGYG000002580_01705	MGYG000000078_00280	37381;8996;6576;3603;1454;1330;5946;20834;7301;14873;4970;4237;12981;32232;9795;3837;14353;25000	27;10;	6;0;	2	27	5.16	-			1.1.1.1,1.1.1.77	Alcohol dehydrogenase.;Lactaldehyde reductase.	(1) A primary alcohol + NAD(+) = an aldehyde + NADH.(2) A secondary alcohol + NAD(+) = a ketone + NADH.;(1) (R)-propane-1,2-diol + NAD(+) = (R)-lactaldehyde + NADH.(2) (S)-propane-1,2-diol + NAD(+) = (S)-lactaldehyde + NADH.	Aldehyde reductase.;Propanediol oxidoreductase.	ko:K00048,ko:K13954	ko00010,ko00071,ko00350,ko00625,ko00626,ko00630,ko00640,ko01100,ko01110,ko01120,ko01130,ko01220,map00010,map00071,map00350,map00625,map00626,map00630,map00640,map01100,map01110,map01120,map01130,map01220	Glycolysis / Gluconeogenesis;Fatty acid degradation;Tyrosine metabolism;Chloroalkane and chloroalkene degradation;Naphthalene degradation;Glyoxylate and dicarboxylate metabolism;Propanoate metabolism;Metabolic pathways;Biosynthesis of secondary metabolites;Microbial metabolism in diverse environments;Degradation of aromatic compounds	-	R00623,R00754,R01781,R02257,R04880,R05233,R05234,R06917,R06927	RC00050,RC00087,RC00088,RC00099,RC00116,RC00649	ko00000,ko00001,ko01000	-	-	-	Fe-ADH	COG1454	C	Alcohol dehydrogenase, class IV	6.02657	5.64261	5.73772	5.77737	6.07961	5.82529	7.00112
PG_14381	ATP-dependent 6-phosphofructokinase 2	Catalyzes the phosphorylation of D-fructose 6-phosphate to fructose 1,6-bisphosphate by ATP, the first committing step of glycolysis	pfkA	0.0192048	*	Faecalibacterium prausnitzii	Bacteria	Bacillota	Clostridia	Eubacteriales	Oscillospiraceae	Faecalibacterium	Faecalibacterium prausnitzii	MGYG000000084_00907	MGYG000000084_00907	3138;9267;14813;14381	17;	8;	1	17	5.16	-			2.7.1.11,2.7.1.90	6-phosphofructokinase.;Diphosphate--fructose-6-phosphate 1-phosphotransferase.	ATP + D-fructose 6-phosphate = ADP + D-fructose 1,6-bisphosphate.;Diphosphate + D-fructose 6-phosphate = phosphate + D-fructose 1,6-bisphosphate.	Phosphofructokinase I.;6-phosphofructokinase (pyrophosphate).;Diphosphate-dependent 6-phosphofructose-1-kinase.;Phosphohexokinase.;6-phosphofructokinase (diphosphate).;Pyrophosphate--fructose 6-phosphate 1-phosphotransferase.;Pyrophosphate-dependent 6-phosphofructose-1-kinase.	ko:K21071	ko00010,ko00030,ko00051,ko00052,ko00680,ko01100,ko01110,ko01120,ko01130,map00010,map00030,map00051,map00052,map00680,map01100,map01110,map01120,map01130	Glycolysis / Gluconeogenesis;Pentose phosphate pathway;Fructose and mannose metabolism;Galactose metabolism;Methane metabolism;Metabolic pathways;Biosynthesis of secondary metabolites;Microbial metabolism in diverse environments	-	R00756,R00764,R02073,R03236,R04779	RC00002,RC00017	ko00000,ko00001,ko01000	-	-	-	PFK	COG0205	G	6-phosphofructokinase	6.15427	6.81339	6.48894	6.17837	6.74349	7.04027	6.87957
PG_14411	Threonine synthase	Psort location Cytoplasmic, score 8.87	thrC	0.0214276	*	Eubacteriales	Bacteria	Bacillota	Clostridia	Eubacteriales				MGYG000004869_03012	MGYG000004869_03012	22201;3736;28366;14411;17561;7961;44777;15559;17667;18924;15739;8331;7781;17027;20787;18643;24091;5809;18471;37470	11;	2;	1	11	5.15	-			4.2.3.1	Threonine synthase.	O-phospho-L-homoserine + H(2)O = L-threonine + phosphate.		ko:K01733	ko00260,ko00750,ko01100,ko01110,ko01120,ko01230,map00260,map00750,map01100,map01110,map01120,map01230	Glycine, serine and threonine metabolism;Vitamin B6 metabolism;Metabolic pathways;Biosynthesis of secondary metabolites;Microbial metabolism in diverse environments;Biosynthesis of amino acids	M00018	R01466,R05086	RC00017,RC00526	ko00000,ko00001,ko00002,ko01000	-	-	iHN637.CLJU_RS16355	GHMP_kinases_C,GHMP_kinases_N,PALP,Thr_synth_N	COG0498	E	Threonine synthase	5.95434	5.72812	5.37499	5.40019	6.16829	5.77665	6.70912
PG_14425	Thiazole synthase	Catalyzes the rearrangement of 1-deoxy-D-xylulose 5- phosphate (DXP) to produce the thiazole phosphate moiety of thiamine. Sulfur is provided by the thiocarboxylate moiety of the carrier protein ThiS. In vitro, sulfur can be provided by H(2)S	thiG	0.03607	*	Eubacteriales	Bacteria	Bacillota	Clostridia	Eubacteriales				MGYG000000036_02038	MGYG000000036_02038	14425	11;	7;	1	11	5.15	-			2.8.1.10	Thiazole synthase.	1-deoxy-D-xylulose 5-phosphate + 2-iminoacetate + thiocarboxy-[sulfur-carrier protein ThiS] = 2-((2R,5Z)-2-carboxy-4-methylthiazol-5(2H)-ylidene)ethyl phosphate + [sulfur-carrier protein ThiS] + 2 H(2)O.		ko:K03149	ko00730,ko01100,map00730,map01100	Thiamine metabolism;Metabolic pathways	-	R10247	RC03096,RC03097,RC03461	ko00000,ko00001,ko01000	-	-	-	ThiG,ThiS	COG2022	H	Thiazole synthase ThiGH, ThiG subunit (thiamin biosynthesis)	6.87245	6.24363	5.74073	5.84292	6.63716	6.08923	7.42347
PG_14433	Aspartate--tRNA ligase	Aspartyl-tRNA synthetase with relaxed tRNA specificity since it is able to aspartylate not only its cognate tRNA(Asp) but also tRNA(Asn). Reaction proceeds in two steps L-aspartate is first activated by ATP to form Asp-AMP and then transferred to the acceptor end of tRNA(Asp Asn)	aspS	0.03333	*	Eubacteriales	Bacteria	Bacillota	Clostridia	Eubacteriales				MGYG000000002_01263	MGYG000000002_01263	10366;14433	31;	4;	1	31	5.15	-			6.1.1.12	Aspartate--tRNA ligase.	ATP + L-aspartate + tRNA(Asp) = AMP + diphosphate + L-aspartyl-tRNA(Asp).	Aspartyl-tRNA synthetase.;Aspartic acid translase.	ko:K01876	ko00970,map00970	Aminoacyl-tRNA biosynthesis	M00359,M00360	R05577	RC00055,RC00523	ko00000,ko00001,ko00002,ko01000,ko01007,ko03016,ko03029	-	-	-	GAD,Glu-tRNAGln,tRNA-synt_2,tRNA-synt_2d,tRNA_anti-codon	COG0173	J	Aspartyl-tRNA synthetase	6.55476	5.91304	5.92392	5.3644	6.14132	6.24609	6.94651
PG_14439	Imidazole glycerol phosphate synthase subunit HisF	IGPS catalyzes the conversion of PRFAR and glutamine to IGP, AICAR and glutamate. The HisF subunit catalyzes the cyclization activity that produces IGP and AICAR from PRFAR using the ammonia provided by the HisH subunit	-	0.0419073	*	Subdoligranulum	Bacteria	Bacillota	Clostridia	Eubacteriales	Oscillospiraceae	Subdoligranulum		MGYG000003937_01878;MGYG000001627_01694;MGYG000000724_00249	MGYG000003937_01878	14439	14;7;3;	14;7;3;	3	14	5.14	-			-				-	-		-	-	-	-	-	-	-	His_biosynth	COG0107	E	Imidazole glycerol phosphate synthase subunit HisF	6.83373	6.00094	6.80194	7.54775	7.06054	6.72459	7.26886
PG_14476	Periplasmic oligopeptide-binding protein	ABC-type oligopeptide transport system periplasmic component	oppA	0.0272469	*	Gemmiger formicilis	Bacteria	Bacillota	Clostridia	Eubacteriales		Gemmiger	Gemmiger formicilis	MGYG000000084_02130	MGYG000000084_02130	14476	20;	9;	1	20	5.14	-			-				ko:K02035,ko:K15580	ko01501,ko02010,ko02024,map01501,map02010,map02024	beta-Lactam resistance;ABC transporters;Quorum sensing	M00239,M00439	-	-	ko00000,ko00001,ko00002,ko02000	3.A.1.5,3.A.1.5.1,3.A.1.5.18,3.A.1.5.19,3.A.1.5.25	-	-	SBP_bac_5,TAT_signal	COG4166	E	ABC-type oligopeptide transport system, periplasmic component	6.16916	6.76841	6.13781	6.69574	6.50046	6.89042	6.79944
PG_14501	hypothetical protein	acyl-CoA thioester hydrolase, YbgC YbaW family	FcbC	0.0496794	*	Eubacteriales	Bacteria	Bacillota	Clostridia	Eubacteriales				MGYG000002492_01412;MGYG000002670_02118	MGYG000002492_01412	14501	10;8;	10;8;	2	10	5.14	-			-				ko:K07107	-		-	-	-	ko00000,ko01000	-	-	-	4HBT,4HBT_2	COG0824	I	Acyl-CoA thioesterase FadM	6.9609	6.13663	5.71835	6.08909	7.1212	6.7334	6.66023
PG_1452	Glyceraldehyde-3-phosphate dehydrogenase	Belongs to the glyceraldehyde-3-phosphate dehydrogenase family	gap	0.0266404	*	Bifidobacterium callitrichos	Bacteria	Actinomycetota	Actinomycetes	Bifidobacteriales	Bifidobacteriaceae	Bifidobacterium	Bifidobacterium callitrichos	MGYG000003683_00168;MGYG000001354_01453;MGYG000000756_01094	MGYG000003683_00168	1452	80;22;37;	32;9;9;	3	80	9.2	-			1.2.1.12	Glyceraldehyde-3-phosphate dehydrogenase (phosphorylating).	D-glyceraldehyde 3-phosphate + phosphate + NAD(+) = 3-phospho-D-glyceroylphosphate + NADH.	GAPDH.;Triosephosphate dehydrogenase.;NAD-dependent glyceraldehyde-3-phosphate dehydrogenase.	ko:K00134	ko00010,ko00710,ko01100,ko01110,ko01120,ko01130,ko01200,ko01230,ko04066,ko05010,map00010,map00710,map01100,map01110,map01120,map01130,map01200,map01230,map04066,map05010	Glycolysis / Gluconeogenesis;Carbon fixation in photosynthetic organisms;Metabolic pathways;Biosynthesis of secondary metabolites;Microbial metabolism in diverse environments;Carbon metabolism;Biosynthesis of amino acids	M00001,M00002,M00003,M00165,M00166,M00308,M00552	R01061	RC00149	ko00000,ko00001,ko00002,ko01000,ko04131,ko04147	-	-	-	Gp_dh_C,Gp_dh_N	COG0057	G	Glyceraldehyde-3-phosphate dehydrogenase/erythrose-4-phosphate dehydrogenase	7.97866	8.70728	6.84818	7.31803	7.90159	8.57132	8.82369
PG_1454	Lactaldehyde reductase	COG COG1454 Alcohol dehydrogenase, class IV	fucO	0.045569	*	Oscillospiraceae	Bacteria	Bacillota	Clostridia	Eubacteriales	Oscillospiraceae			MGYG000000146_02536;MGYG000004872_03571;MGYG000004681_00085;MGYG000004832_01153;MGYG000004520_00676;MGYG000000201_00609;MGYG000001637_01324;MGYG000000217_03145	MGYG000000146_02536	37381;8996;6576;3603;1454;1330;5946;20834;7301;14873;4970;4237;12981;32232;9795;3837;14353;25000	28;3;1;1;2;8;13;15;	21;3;1;1;2;8;10;11;	8	28	9.2	-			1.1.1.77	Lactaldehyde reductase.	(1) (R)-propane-1,2-diol + NAD(+) = (R)-lactaldehyde + NADH.(2) (S)-propane-1,2-diol + NAD(+) = (S)-lactaldehyde + NADH.	Propanediol oxidoreductase.	ko:K00048	ko00630,ko00640,ko01120,map00630,map00640,map01120	Glyoxylate and dicarboxylate metabolism;Propanoate metabolism;Microbial metabolism in diverse environments	-	R01781,R02257	RC00087,RC00099	ko00000,ko00001,ko01000	-	-	-	Fe-ADH	COG1454	C	Alcohol dehydrogenase, class IV	7.55095	7.77554	6.4326	6.92439	7.25194	7.42801	7.59492
PG_14545	Phosphoserine aminotransferase	Catalyzes the reversible conversion of 3- phosphohydroxypyruvate to phosphoserine and of 3-hydroxy-2-oxo-4- phosphonooxybutanoate to phosphohydroxythreonine	serC	0.0226142	*	Oscillibacter	Bacteria	Bacillota	Clostridia	Eubacteriales	Oscillospiraceae	Oscillibacter		MGYG000004245_00414	MGYG000004245_00414	14545;35209;33504	32;	20;	1	32	5.13	-			2.6.1.52	Phosphoserine transaminase.	(1) O-phospho-L-serine + 2-oxoglutarate = 3-phosphonooxypyruvate +L-glutamate.(2) 4-phosphonooxy-L-threonine + 2-oxoglutarate = (3R)-3-hydroxy-2-oxo-4-phosphonooxybutanoate + L-glutamate.	3-phosphoserine aminotransferase.;PSAT.;Phosphohydroxypyruvic--glutamic transaminase.;L-phosphoserine aminotransferase.;Phosphohydroxypyruvate transaminase.;Phosphoserine aminotransferase.;3PHP transaminase.;Hydroxypyruvic phosphate--glutamic transaminase.	ko:K00831	ko00260,ko00680,ko00750,ko01100,ko01120,ko01130,ko01200,ko01230,map00260,map00680,map00750,map01100,map01120,map01130,map01200,map01230	Glycine, serine and threonine metabolism;Methane metabolism;Vitamin B6 metabolism;Metabolic pathways;Microbial metabolism in diverse environments;Carbon metabolism;Biosynthesis of amino acids	M00020,M00124	R04173,R05085	RC00006,RC00036	ko00000,ko00001,ko00002,ko01000,ko01007	-	-	-	Aminotran_5	COG1932	HE	Phosphoserine aminotransferase	6.77932	6.94249	7.597	7.4728	6.6353	6.74827	7.17592
PG_14551	50S ribosomal protein L10	Forms part of the ribosomal stalk, playing a central role in the interaction of the ribosome with GTP-bound translation factors	rplJ	0.0426024	*	Eubacteriales	Bacteria	Bacillota	Clostridia	Eubacteriales				MGYG000000263_00901;MGYG000000252_01081;MGYG000000171_02832	MGYG000000263_00901	19524;14551;2382;3752;21582;26506;4441;30573;38595	11;3;5;	6;2;1;	3	11	5.13	-			-				ko:K02864	ko03010,map03010	Ribosome	M00178,M00179	-	-	br01610,ko00000,ko00001,ko00002,ko03011	-	-	-	Ribosomal_L10	COG0244	J	Ribosomal protein L10	6.45235	6.03354	5.62136	5.9014	7.12869	6.49466	6.68072
PG_14568	ATP-dependent RNA helicase CshA	Belongs to the DEAD box helicase family	deaD	0.0102407	*	Bacteroidales	Bacteria	Bacteroidota	Bacteroidia	Bacteroidales				MGYG000002478_03650;MGYG000000042_00325;MGYG000001447_00105;MGYG000002560_02086	MGYG000002478_03650	14568	17;1;1;5;	17;1;1;5;	4	17	5.13	-			-				-	-		-	-	-	-	-	-	-	DEAD,Helicase_C	COG0513	L	Superfamily II DNA and RNA helicase	6.55517	6.5994	7.46129	7.07362	6.83021	6.81792	6.7518
PG_14570	NAD-specific glutamate dehydrogenase	Glutamate/Leucine/Phenylalanine/Valine dehydrogenase	gdh	0.0425656	*	Eubacteriales	Bacteria	Bacillota	Clostridia	Eubacteriales				MGYG000002136_01873	MGYG000002136_01873	22896;14570;23207;3809;3505;10743;9662	61;	3;	1	61	5.12	GO:0003674,GO:0003824,GO:0004352,GO:0004353,GO:0006082,GO:0006520,GO:0006807,GO:0008150,GO:0008152,GO:0009987,GO:0016491,GO:0016638,GO:0016639,GO:0019752,GO:0043436,GO:0044237,GO:0044238,GO:0044281,GO:0055114,GO:0071704,GO:1901564	molecular_function;catalytic activity;glutamate dehydrogenase (NAD+) activity;glutamate dehydrogenase [NAD(P)+] activity;organic acid metabolic process;cellular amino acid metabolic process;nitrogen compound metabolic process;biological_process;metabolic process;cellular process;oxidoreductase activity;oxidoreductase activity, acting on the CH-NH2 group of donors;oxidoreductase activity, acting o…	molecular_function;molecular_function;molecular_function;molecular_function;biological_process;biological_process;biological_process;biological_process;biological_process;biological_process;molecular_function;molecular_function;molecular_function;biological_process;biological_process;biological_process;biological_process;biological_process;biological_process;biological_process;biological_process	1.4.1.3,1.4.1.4	Glutamate dehydrogenase (NAD(P)(+)).;Glutamate dehydrogenase (NADP(+)).	L-glutamate + H(2)O + NADP(+) = 2-oxoglutarate + NH(3) + NADPH.;L-glutamate + H(2)O + NAD(P)(+) = 2-oxoglutarate + NH(3) + NAD(P)H.	Glutamic dehydrogenase.	ko:K00261,ko:K00262	ko00220,ko00250,ko00471,ko00910,ko01100,ko01200,ko04217,ko04964,map00220,map00250,map00471,map00910,map01100,map01200,map04217,map04964	Arginine biosynthesis;Alanine, aspartate and glutamate metabolism;Nitrogen metabolism;Metabolic pathways;Carbon metabolism	M00740	R00243,R00248	RC00006,RC02799	ko00000,ko00001,ko00002,ko01000,ko04147	-	-	-	ELFV_dehydrog,ELFV_dehydrog_N	COG0334	E	Glutamate dehydrogenase/leucine dehydrogenase	5.66716	5.69156	5.86009	6.01183	5.85588	5.92302	5.38826
PG_14649	LL-diaminopimelate aminotransferase	Involved in the synthesis of meso-diaminopimelate (m-DAP or DL-DAP), required for both lysine and peptidoglycan biosynthesis. Catalyzes the direct conversion of tetrahydrodipicolinate to LL-diaminopimelate	dapL	0.00877428	**	Bacteroidales	Bacteria	Bacteroidota	Bacteroidia	Bacteroidales				MGYG000002560_03177;MGYG000000243_01695;MGYG000001306_02035;MGYG000004571_00573;MGYG000004797_02588	MGYG000002560_03177	14649;20369	12;6;4;3;6;	4;3;1;1;3;	5	12	5.11	-			2.6.1.83	LL-diaminopimelate aminotransferase.	LL-2,6-diaminoheptanedioate + 2-oxoglutarate = (S)-2,3,4,5-tetrahydropyridine-2,6-dicarboxylate + L-glutamate + H(2)O.	LL-DAP aminotransferase.;LL-DAP-AT.;LL-diaminopimelate transaminase.	ko:K10206	ko00300,ko01100,ko01110,ko01130,ko01230,map00300,map01100,map01110,map01130,map01230	Lysine biosynthesis;Metabolic pathways;Biosynthesis of secondary metabolites;Biosynthesis of amino acids	M00527	R07613	RC00006,RC01847	ko00000,ko00001,ko00002,ko01000,ko01007	-	-	-	Aminotran_1_2	COG0436	E	Aspartate/methionine/tyrosine aminotransferase	6.24901	6.13615	6.64427	6.5696	6.45681	6.01969	6.23127
PG_1468	Galactose/methyl galactoside import ATP-binding protein MglA	import. Responsible for energy coupling to the transport system	mglA	0.0266404	*	Eubacteriales	Bacteria	Bacillota	Clostridia	Eubacteriales				MGYG000004762_01411	MGYG000004762_01411	1468	34;	2;	1	34	9.19	-			3.6.3.17	Transferred entry: 7.5.2.8.			ko:K10542	ko02010,map02010	ABC transporters	M00214	-	-	ko00000,ko00001,ko00002,ko01000,ko02000	3.A.1.2.3	-	-	ABC_tran	COG1129	G	ABC-type sugar transport system, ATPase component	5.80761	5.62374	5.21449	5.19995	5.64841	6.00108	6.11346
PG_14708	N-acetyl-gamma-glutamyl-phosphate reductase	Catalyzes the NADPH-dependent reduction of N-acetyl-5- glutamyl phosphate to yield N-acetyl-L-glutamate 5-semialdehyde	argC	0.0259743	*	Eubacteriales	Bacteria	Bacillota	Clostridia	Eubacteriales				MGYG000003990_01698	MGYG000003990_01698	14708	3;	3;	1	3	5.1	-			1.2.1.38	N-acetyl-gamma-glutamyl-phosphate reductase.	N-acetyl-L-glutamate 5-semialdehyde + NADP(+) + phosphate = N-acetyl-L-glutamyl 5-phosphate + NADPH.	NAGSA dehydrogenase.;N-acetyl-glutamate semialdehyde dehydrogenase.	ko:K00145	ko00220,ko01100,ko01110,ko01130,ko01210,ko01230,map00220,map01100,map01110,map01130,map01210,map01230	Arginine biosynthesis;Metabolic pathways;Biosynthesis of secondary metabolites;2-Oxocarboxylic acid metabolism;Biosynthesis of amino acids	M00028,M00845	R03443	RC00684	ko00000,ko00001,ko00002,ko01000	-	-	-	Semialdhyde_dh,Semialdhyde_dhC	COG0002	E	N-acetyl-gamma-glutamylphosphate reductase	5.1518	5.74751	6.38671	6.31103	5.60055	6.31262	6.33564
PG_1471	Transketolase	Belongs to the transketolase family	tkt	0.0374058	*	Bifidobacterium	Bacteria	Actinomycetota	Actinomycetes	Bifidobacteriales	Bifidobacteriaceae	Bifidobacterium		MGYG000003452_01896	MGYG000003452_01896	1471;1475;2122;8571;8092	101;	101;	1	101	9.18	GO:0005575,GO:0005576,GO:0005618,GO:0005622,GO:0005623,GO:0005737,GO:0005829,GO:0005886,GO:0008150,GO:0016020,GO:0030312,GO:0040007,GO:0044424,GO:0044444,GO:0044464,GO:0071944	cellular_component;extracellular region;cell wall;intracellular;cell;cytoplasm;cytosol;plasma membrane;biological_process;membrane;external encapsulating structure;growth;obsolete intracellular part;obsolete cytoplasmic part;obsolete cell part;cell periphery	cellular_component;cellular_component;cellular_component;cellular_component;cellular_component;cellular_component;cellular_component;cellular_component;biological_process;cellular_component;cellular_component;biological_process;cellular_component;cellular_component;cellular_component;cellular_component	2.2.1.1	Transketolase.	Sedoheptulose 7-phosphate + D-glyceraldehyde 3-phosphate = D-ribose5-phosphate + D-xylulose 5-phosphate.	Glycoaldehyde transferase.	ko:K00615	ko00030,ko00710,ko01051,ko01100,ko01110,ko01120,ko01130,ko01200,ko01230,map00030,map00710,map01051,map01100,map01110,map01120,map01130,map01200,map01230	Pentose phosphate pathway;Carbon fixation in photosynthetic organisms;Biosynthesis of ansamycins;Metabolic pathways;Biosynthesis of secondary metabolites;Microbial metabolism in diverse environments;Carbon metabolism;Biosynthesis of amino acids	M00004,M00007,M00165,M00167	R01067,R01641,R01830,R06590	RC00032,RC00226,RC00571,RC01560	ko00000,ko00001,ko00002,ko01000	-	-	-	TAL_FSA,Transket_pyr,Transketolase_C,Transketolase_N	COG0021	G	Transketolase	8.04474	8.84425	7.47268	7.65269	7.92021	8.93075	8.98304
PG_14749	Glycogen phosphorylase	Phosphorylase is an important allosteric enzyme in carbohydrate metabolism. Enzymes from different sources differ in their regulatory mechanisms and in their natural substrates. However, all known phosphorylases share catalytic and structural properties	glgP	0.043714	*	Ruminococcus bicirculans	Bacteria	Bacillota	Clostridia	Eubacteriales	Oscillospiraceae	Ruminococcus	Ruminococcus bicirculans	MGYG000002321_02539;MGYG000003162_01022	MGYG000002321_02539	14749	39;7;	7;0;	2	39	5.09	-			2.4.1.1	Glycogen phosphorylase.	((1->4)-alpha-D-glucosyl)(n) + phosphate = ((1->4)-alpha-D-glucosyl)(n-1)+ alpha-D-glucose 1-phosphate.	Polyphosphorylase.;Amylophosphorylase.;Muscle phosphorylase a and b.	ko:K00688	ko00500,ko01100,ko01110,ko02026,ko04217,ko04910,ko04922,ko04931,map00500,map01100,map01110,map02026,map04217,map04910,map04922,map04931	Starch and sucrose metabolism;Metabolic pathways;Biosynthesis of secondary metabolites;Biofilm formation - Escherichia coli	-	R02111	-	ko00000,ko00001,ko01000	-	GT35	-	DUF3417,Phosphorylase	COG0058	G	Glucan phosphorylase	7.00592	6.938	6.3666	6.70927	6.80894	7.32634	6.36403
PG_14750	L-erythro-3,5-diaminohexanoate dehydrogenase	alcohol dehydrogenase	kdd	0.0249926	*	Oscillibacter	Bacteria	Bacillota	Clostridia	Eubacteriales	Oscillospiraceae	Oscillibacter		MGYG000004196_01675	MGYG000004196_01675	32254;11607;14750	33;	2;	1	33	5.09	-			1.4.1.11	L-erythro-3,5-diaminohexanoate dehydrogenase.	L-erythro-3,5-diaminohexanoate + H(2)O + NAD(+) = (S)-5-amino-3-oxohexanoate + NH(3) + NADH.		ko:K18012	ko00310,map00310	Lysine degradation	-	R03349	RC00888	ko00000,ko00001,ko01000	-	-	-	ADH_zinc_N	COG0604	CR	NADPH:quinone reductase or related Zn-dependent oxidoreductase	5.48606	5.53144	6.39659	7.20744	5.72238	6.09314	4.81572
PG_14777	Formate acetyltransferase	formate acetyltransferase	pflB	0.0395798	*	Microcoleus	Bacteria	Cyanobacteriota		Oscillatoriales	Microcoleaceae	Microcoleus		MGYG000000147_03307;MGYG000001462_00248;MGYG000002099_02024	MGYG000000147_03307	12902;5494;13042;3711;14777;16186	24;11;6;	2;0;0;	3	24	5.09	GO:0003674,GO:0003824,GO:0006082,GO:0006520,GO:0006566,GO:0006567,GO:0006807,GO:0008150,GO:0008152,GO:0008861,GO:0009056,GO:0009063,GO:0009066,GO:0009068,GO:0009987,GO:0016054,GO:0016407,GO:0016408,GO:0016453,GO:0016740,GO:0016746,GO:0016747,GO:0019752,GO:0043436,GO:0044237,GO:0044238,GO:0044248,GO:0044281,GO:0044282,GO:0046395,GO:0071704,GO:1901564,GO:1901565,GO:1901575,GO:1901605,GO:1901606	molecular_function;catalytic activity;organic acid metabolic process;cellular amino acid metabolic process;threonine metabolic process;threonine catabolic process;nitrogen compound metabolic process;biological_process;metabolic process;formate C-acetyltransferase activity;catabolic process;cellular amino acid catabolic process;aspartate family amino acid metabolic process;aspartate family amino a…	molecular_function;molecular_function;biological_process;biological_process;biological_process;biological_process;biological_process;biological_process;biological_process;molecular_function;biological_process;biological_process;biological_process;biological_process;biological_process;biological_process;molecular_function;molecular_function;molecular_function;molecular_function;molecular_function;…	2.3.1.54	Formate C-acetyltransferase.	Acetyl-CoA + formate = CoA + pyruvate.	Pyruvate formate-lyase.	ko:K00656	ko00620,ko00640,ko00650,ko01100,ko01120,map00620,map00640,map00650,map01100,map01120	Pyruvate metabolism;Propanoate metabolism;Butanoate metabolism;Metabolic pathways;Microbial metabolism in diverse environments	-	R00212,R06987	RC00004,RC01181,RC02742,RC02833	ko00000,ko00001,ko01000	-	-	-	Gly_radical,PFL-like	COG1882	C	Pyruvate-formate lyase	6.0623	6.13248	6.57505	6.23377	5.87278	5.72781	5.21365
PG_14809	10 kDa chaperonin	Binds to Cpn60 in the presence of Mg-ATP and suppresses the ATPase activity of the latter	groS	0.0337876	*	Bacteroides	Bacteria	Bacteroidota	Bacteroidia	Bacteroidales	Bacteroidaceae	Bacteroides		MGYG000001433_02374;MGYG000004876_02136;MGYG000002171_01749;MGYG000004748_00359;MGYG000004763_01825;MGYG000004824_00767;MGYG000001378_04619	MGYG000001433_02374	14809	10;7;2;6;2;6;7;	10;7;2;6;2;6;7;	7	10	5.08	GO:0003674,GO:0005488,GO:0005515,GO:0006457,GO:0006458,GO:0006950,GO:0006986,GO:0008150,GO:0009987,GO:0010033,GO:0035966,GO:0042221,GO:0043167,GO:0043169,GO:0046872,GO:0050896,GO:0051082,GO:0051084,GO:0051085,GO:0051087,GO:0061077	molecular_function;binding;protein binding;protein folding;'de novo' protein folding;response to stress;response to unfolded protein;biological_process;cellular process;response to organic substance;response to topologically incorrect protein;response to chemical;ion binding;cation binding;metal ion binding;response to stimulus;unfolded protein binding;'de novo' posttranslational protein folding;…	molecular_function;molecular_function;molecular_function;biological_process;biological_process;biological_process;biological_process;biological_process;biological_process;biological_process;biological_process;biological_process;molecular_function;molecular_function;molecular_function;biological_process;molecular_function;biological_process;biological_process;molecular_function;biological_process	-				ko:K04078	-		-	-	-	ko00000,ko03029,ko03110	-	-	-	Cpn10	COG0234	O	Co-chaperonin GroES (HSP10)	6.96005	7.02317	6.9468	7.37997	6.83913	6.90989	6.85338
PG_14834				0.0397601	*	Akkermansia muciniphila	Bacteria	Verrucomicrobiota	Verrucomicrobiae	Verrucomicrobiales	Akkermansiaceae	Akkermansia	Akkermansia muciniphila	MGYG000001881_00375	MGYG000001881_00375	25444;14834	13;	13;	1	13	5.08																						6.35948	6.18186	7.38157	6.74998	6.51894	6.38267	6.61576
PG_14856	Rubrerythrin	Psort location Cytoplasmic, score	-	0.0387239	*	Bacillota	Bacteria	Bacillota						MGYG000001396_00367	MGYG000001396_00367	25551;14856	7;	6;	1	7	5.08	-			-				-	-		-	-	-	-	-	-	-	Rubrerythrin	COG1592	C	Rubrerythrin	6.07251	6.88001	7.14244	6.30077	5.28896	6.12456	4.59198
PG_14879	Histidine--tRNA ligase	Psort location Cytoplasmic, score	hisS	0.0243518	*	Bacteroides	Bacteria	Bacteroidota	Bacteroidia	Bacteroidales	Bacteroidaceae	Bacteroides		MGYG000001433_02365;MGYG000003922_02848;MGYG000002549_02846;MGYG000004824_00062;MGYG000000236_02942;MGYG000000013_01083;MGYG000000196_04175	MGYG000001433_02365	14879	14;11;4;6;4;7;4;	4;2;1;0;1;2;1;	7	14	5.07	-			6.1.1.21	Histidine--tRNA ligase.	ATP + L-histidine + tRNA(His) = AMP + diphosphate + L-histidyl-tRNA(His).	Histidine translase.;Histidyl-tRNA synthetase.	ko:K01892	ko00970,map00970	Aminoacyl-tRNA biosynthesis	M00359,M00360	R03655	RC00055,RC00523	ko00000,ko00001,ko00002,ko01000,ko01007,ko03016	-	-	-	HGTP_anticodon,tRNA-synt_2,tRNA-synt_2b,tRNA-synt_His	COG0124	J	Histidyl-tRNA synthetase	5.92138	5.69318	6.88375	6.17431	5.58878	5.89058	6.58452
PG_14939	Pyruvate synthase	Oxidoreductase required for the transfer of electrons from pyruvate to flavodoxin	-	0.0115479	*	Eubacteriales	Bacteria	Bacillota	Clostridia	Eubacteriales				MGYG000000127_02111;MGYG000002813_00164	MGYG000000127_02111	15663;17544;14939	26;5;	3;0;	2	26	5.06	-			1.2.7.1	Pyruvate synthase.	Pyruvate + CoA + 2 oxidized ferredoxin = acetyl-CoA + CO(2) + 2 reducedferredoxin + 2 H(+).	Pyruvate synthetase.;2-oxobutyrate synthase.;Pyruvic-ferredoxin oxidoreductase.;2-oxobutyrate-ferredoxin oxidoreductase.;Alpha-ketobutyrate synthase.;Alpha-ketobutyrate-ferredoxin oxidoreductase.;Pyruvate oxidoreductase.	ko:K03737	ko00010,ko00020,ko00620,ko00650,ko00720,ko01100,ko01120,ko01130,ko01200,map00010,map00020,map00620,map00650,map00720,map01100,map01120,map01130,map01200	Glycolysis / Gluconeogenesis;Citrate cycle (TCA cycle);Pyruvate metabolism;Butanoate metabolism;Carbon fixation pathways in prokaryotes;Metabolic pathways;Microbial metabolism in diverse environments;Carbon metabolism	M00173,M00307	R01196,R10866	RC00004,RC02742	br01601,ko00000,ko00001,ko00002,ko01000	-	-	-	EKR,Fer4,Fer4_10,Fer4_16,Fer4_7,Fer4_9,PFOR_II,POR,POR_N,TPP_enzyme_C	COG1014	C	Pyruvate:ferredoxin oxidoreductase or related 2-oxoacid:ferredoxin oxidoreductase, gamma subunit	6.14939	6.10435	5.48533	4.95878	6.61375	5.60663	5.36191
PG_14972	Trigger factor	Involved in protein export. Acts as a chaperone by maintaining the newly synthesized protein in an open conformation. Functions as a peptidyl-prolyl cis-trans isomerase	tig	0.044343	*	Eubacteriales	Bacteria	Bacillota	Clostridia	Eubacteriales				MGYG000000216_00012;MGYG000000263_01086	MGYG000000216_00012;MGYG000000263_01086	14973;14972	22;21;	10;10;	2	22	5.06	GO:0005575,GO:0005622,GO:0005623,GO:0005737,GO:0044424,GO:0044464	cellular_component;intracellular;cell;cytoplasm;obsolete intracellular part;obsolete cell part	cellular_component;cellular_component;cellular_component;cellular_component;cellular_component;cellular_component	-				ko:K03545	-		-	-	-	ko00000	-	-	-	FKBP_C,Trigger_C,Trigger_N	COG0544	O	FKBP-type peptidyl-prolyl cis-trans isomerase (trigger factor)	6.89682	6.47276	6.31189	6.72433	7.61736	6.76836	6.77573
PG_15028	Acid shock protein	Belongs to the small heat shock protein (HSP20) family	hsp20	0.0158981	*	Bacillota	Bacteria	Bacillota						MGYG000000045_01675;MGYG000002444_01323;MGYG000000670_00504	MGYG000000045_01675	15028;19412;15029	11;5;4;	8;5;3;	3	11	5.05	-			-				ko:K13993	ko04141,map04141	Protein processing in endoplasmic reticulum	-	-	-	ko00000,ko00001,ko03110	-	-	-	ArsA_ATPase,HSP20	COG0071	O	Small heat shock protein IbpA, HSP20 family	6.89947	7.3729	6.5251	6.45631	6.84073	6.87486	7.40399
PG_15086	hypothetical protein	-	-	0.0340445	*		Bacteria							MGYG000004384_00501	MGYG000004384_00501	15086	5;	5;	1	5	5.04	-			-				-	-		-	-	-	-	-	-	-	T2SSM				5.17195	6.05911	7.42766	6.42728	6.05605	6.13266	6.40279
PG_15091	hypothetical protein	Psort location Cytoplasmic, score	-	0.044343	*	Eubacteriales	Bacteria	Bacillota	Clostridia	Eubacteriales				MGYG000000724_00938;MGYG000001157_02257;MGYG000000127_02784;MGYG000003921_00605	MGYG000000724_00938;MGYG000001157_02257	15091	13;11;1;8;	10;9;1;6;	4	13	5.04	-			-				-	-		-	-	-	-	-	-	-	AAA	COG0593	L	Chromosomal replication initiation ATPase DnaA	6.73259	7.30409	6.55817	6.65949	6.89985	7.18734	7.09824
PG_15142	Cytidylate kinase	COG NOG14451 non supervised orthologous group	-	0.0224435	*	Blautia	Bacteria	Bacillota	Clostridia	Eubacteriales	Lachnospiraceae	Blautia		MGYG000002298_02076;MGYG000004733_01503;MGYG000002985_00859;MGYG000000171_00418;MGYG000001400_03544;MGYG000002966_01860	MGYG000002298_02076	15142	16;8;4;3;1;5;	10;3;2;1;1;0;	6	16	5.03	-			2.7.4.25	(d)CMP kinase.	ATP + (d)CMP = ADP + (d)CDP.	Deoxycytidine monophosphokinase.;Deoxycytidylate kinase.;dCMP kinase.	ko:K00945	ko00240,ko01100,map00240,map01100	Pyrimidine metabolism;Metabolic pathways	M00052	R00158,R00512,R01665	RC00002	ko00000,ko00001,ko00002,ko01000	-	-	-	Cytidylate_kin2	COG1102	F	Cytidylate kinase	6.66125	6.47241	6.42928	6.59977	6.55976	6.81691	6.7543
PG_15198	Lichenan-specific phosphotransferase enzyme IIA component	Phosphotransferase system cellobiose-specific component IIA	-	0.0138505	*	Erysipelotrichales	Bacteria	Bacillota	Erysipelotrichia	Erysipelotrichales				MGYG000001400_03002	MGYG000001400_03002	15198	3;	2;	1	3	5.03	-			2.7.1.196,2.7.1.205	phosphotransferase.;Protein-N(pi)-phosphohistidine--D-cellobiose phosphotransferase.	[Protein]-N(pi)-phospho-L-histidine + D-cellobiose(Side 1) = [protein]-L-histidine + D-cellobiose 6'-phosphate(Side 2).;[Protein]-N(pi)-phospho-L-histidine + N,N'-diacetylchitobiose(Side 1) =[protein]-L-histidine + N,N'-diacetylchitobiose 6'-phosphate(Side 2).	D-cellobiose PTS permease.;N,N'-diacetylchitobiose PTS permease.;Chitobiose PTS permease.	ko:K02759	ko00500,ko02060,map00500,map02060	Starch and sucrose metabolism;Phosphotransferase system (PTS)	M00275	R11170,R11172	RC00017,RC03206	ko00000,ko00001,ko00002,ko01000,ko02000	4.A.3.2	-	-	PTS_IIA	COG1447	G	Phosphotransferase system cellobiose-specific component IIA	5.83105	6.06322	6.91199	6.50693	6.29223	5.72941	6.22588
PG_15218	hypothetical protein	Psort location Cytoplasmic, score	-	0.0195064	*	Eubacteriales	Bacteria	Bacillota	Clostridia	Eubacteriales				MGYG000002492_02677	MGYG000002492_02677	15218	14;	14;	1	14	5.02	-			-				ko:K06923	-		-	-	-	ko00000	-	-	-	CM_2,DUF815	COG2607	R	Predicted ATPase, AAA+ superfamily	6.72275	6.6739	6.92396	6.95869	7.06196	7.11419	6.53765
PG_15221	Alanine racemase	Catalyzes the interconversion of L-alanine and D- alanine. May also act on other amino acids	alr	0.0195064	*	Bacteroidales	Bacteria	Bacteroidota	Bacteroidia	Bacteroidales				MGYG000002478_01835;MGYG000000243_02249	MGYG000002478_01835	15221;16458;28257	25;2;	20;1;	2	25	5.02	-			5.1.1.1	Alanine racemase.	L-alanine = D-alanine.		ko:K01775	ko00473,ko01100,ko01502,map00473,map01100,map01502	Metabolic pathways;Vancomycin resistance	-	R00401	RC00285	ko00000,ko00001,ko01000,ko01011	-	-	-	Ala_racemase_C,Ala_racemase_N,Mur_ligase,Mur_ligase_C,Mur_ligase_M	COG0787	M	Alanine racemase	6.59036	6.41468	7.61393	6.7267	6.51063	6.72919	7.0267
PG_15254	Aldehyde-alcohol dehydrogenase	Psort location Cytoplasmic, score 9.98	adh	0.0285511	*	Eubacteriales	Bacteria	Bacillota	Clostridia	Eubacteriales				MGYG000001374_00080	MGYG000001374_00080	15254;12741;11686	21;	5;	1	21	5.02	-			-				-	-		-	-	-	-	-	-	-	Fe-ADH	COG1454	C	Alcohol dehydrogenase, class IV	6.20588	6.71103	6.64918	6.94789	7.29172	6.59758	6.85706
PG_15292	Chaperone protein DnaK	Heat shock 70 kDa protein	dnaK	0.0412057	*	Eubacteriales	Bacteria	Bacillota	Clostridia	Eubacteriales				MGYG000001380_00254	MGYG000001380_00254	6221;4286;17162;1676;15881;9420;5165;3573;1907;1024;715;1373;8880;15292;1672	73;	5;	1	73	5.01	-			-				ko:K04043	ko03018,ko04212,ko05152,map03018,map04212,map05152	RNA degradation;Tuberculosis	-	-	-	ko00000,ko00001,ko03019,ko03029,ko03110,ko04147	1.A.33.1	-	-	HSP70,MreB_Mbl	COG0443	O	Molecular chaperone DnaK (HSP70)	5.53215	5.77929	6.40841	5.93414	6.59506	5.70551	6.95991
PG_15316	NADP-reducing hydrogenase subunit HndA	Psort location Cytoplasmic, score 9.98	-	0.0339121	*	Blautia	Bacteria	Bacillota	Clostridia	Eubacteriales	Lachnospiraceae	Blautia		MGYG000002298_02298	MGYG000002298_02298	15316	7;	4;	1	7	5.01	-			1.6.5.3	Transferred entry: 7.1.1.2.			ko:K00334	ko00190,ko01100,map00190,map01100	Oxidative phosphorylation;Metabolic pathways	M00144	R11945	RC00061	ko00000,ko00001,ko00002,ko01000	3.D.1	-	-	2Fe-2S_thioredx	COG1905	C	NADH:ubiquinone oxidoreductase 24 kD subunit (chain E)	5.92909	6.07595	5.49496	5.81304	5.86662	6.02477	6.08326
PG_15399	Leucine-, isoleucine-, valine-, threonine-, and alanine-binding protein	Receptor family ligand binding region	-	0.03333	*	Oscillibacter	Bacteria	Bacillota	Clostridia	Eubacteriales	Oscillospiraceae	Oscillibacter		MGYG000004831_00308	MGYG000004831_00308	15399	3;	3;	1	3	5	-			-				ko:K01999	ko02010,ko02024,map02010,map02024	ABC transporters;Quorum sensing	M00237	-	-	ko00000,ko00001,ko00002,ko02000	3.A.1.4	-	-	Peripla_BP_6	COG0683	E	ABC-type branched-chain amino acid transport system, periplasmic component	5.90523	5.59548	7.1563	6.32982	6.27573	6.65846	6.22999
PG_1546	Inorganic pyrophosphatase	Catalyzes the hydrolysis of inorganic pyrophosphate (PPi) forming two phosphate ions	ppa	0.0192048	*	Gardnerella vaginalis	Bacteria	Actinomycetota	Actinomycetes	Bifidobacteriales	Bifidobacteriaceae	Gardnerella	Gardnerella vaginalis	MGYG000003683_01576;MGYG000002395_01606;MGYG000002397_01420;MGYG000001490_01556	MGYG000003683_01576	1546;1295;36973;1573;2285	36;35;35;26;	18;17;17;9;	4	36	9.12	GO:0000287,GO:0003674,GO:0003824,GO:0004427,GO:0005488,GO:0005575,GO:0005622,GO:0005623,GO:0005737,GO:0005829,GO:0005886,GO:0006793,GO:0006796,GO:0008150,GO:0008152,GO:0009987,GO:0016020,GO:0016462,GO:0016787,GO:0016817,GO:0016818,GO:0043167,GO:0043169,GO:0044237,GO:0044424,GO:0044444,GO:0044464,GO:0046872,GO:0071944	magnesium ion binding;molecular_function;catalytic activity;inorganic diphosphatase activity;binding;cellular_component;intracellular;cell;cytoplasm;cytosol;plasma membrane;phosphorus metabolic process;phosphate-containing compound metabolic process;biological_process;metabolic process;cellular process;membrane;pyrophosphatase activity;hydrolase activity;hydrolase activity, acting on acid anhydri…	molecular_function;molecular_function;molecular_function;molecular_function;molecular_function;cellular_component;cellular_component;cellular_component;cellular_component;cellular_component;cellular_component;biological_process;biological_process;biological_process;biological_process;biological_process;cellular_component;molecular_function;molecular_function;molecular_function;molecular_function;…	3.6.1.1	Inorganic diphosphatase.	Diphosphate + H(2)O = 2 phosphate.	Inorganic pyrophosphatase.;Diphosphate phosphohydrolase.;Pyrophosphate phosphohydrolase.	ko:K01507	ko00190,map00190	Oxidative phosphorylation	-	-	-	ko00000,ko00001,ko01000	-	-	iNJ661.Rv3628	Pyrophosphatase	COG0221	C	Inorganic pyrophosphatase	7.35955	7.90144	6.51987	6.8182	6.79866	7.67394	8.27418
PG_15519	hypothetical protein	Tetratricopeptide repeat protein	-	0.0366127	*	Parabacteroides	Bacteria	Bacteroidota	Bacteroidia	Bacteroidales	Tannerellaceae	Parabacteroides		MGYG000002033_02174	MGYG000002033_02174	15519	47;	4;	1	47	4.98	-			-				-	-		-	-	-	-	-	-	-	TPR_16,TPR_17,TPR_2,TPR_8	COG3063	NW	Type IV pilus assembly protein PilF/PilW	6.00527	5.79039	6.17224	5.73969	5.93394	6.0306	6.56047
PG_15722	hypothetical protein	Psort location Cytoplasmic, score 8.96	-	0.0496794	*	Bacteroides fragilis	Bacteria	Bacteroidota	Bacteroidia	Bacteroidales	Bacteroidaceae	Bacteroides	Bacteroides fragilis	MGYG000001337_01284	MGYG000001337_01284	15722	24;	6;	1	24	4.95	-			-				-	-		-	-	-	-	-	-	-	DUF349	COG5107			6.11183	5.69418	7.09265	7.08871	6.24051	6.30028	6.04029
PG_1574	hypothetical protein	Psort location OuterMembrane, score	-	0.0334746	*	Phascolarctobacterium succinatutens	Bacteria	Bacillota	Negativicutes	Acidaminococcales	Acidaminococcaceae	Phascolarctobacterium	Phascolarctobacterium succinatutens	MGYG000001365_00885	MGYG000001365_00885	1574	59;	57;	1	59	9.09	-			-				-	-		-	-	-	-	-	-	-	Porin_4,Porin_5,SLH	COG3203	M	Outer membrane porin OmpC/OmpF/PhoE	7.25376	7.22927	8.85748	8.51927	7.90468	7.16523	7.69139
PG_15801	Pyruvate synthase	Oxidoreductase required for the transfer of electrons from pyruvate to flavodoxin	nifJ	0.0397601	*	Bacteria	Bacteria							MGYG000001477_01863	MGYG000001477_01863	12432;8170;527;3193;429;8844;16252;963;721;430;3692;1743;32828;1619;453;15801;12171;941;6790;1593;4292;7431;9957;4367;5122;129;507;853;8475;449;1210;1652;10325;5051;345;4876;20083;3562;4019;8619;7415;5512;14468;14939;36203;103;3003;16137;458;9053;940;407;9462;10095;604;3582;17348;392;307;4933;22630;1230;630;17935;24941;20190;9052;14225;708;7226;2567;17926;7497;4838;11138;6025;2823;7995;9522;29938…	24;	4;	1	24	4.94	-			1.2.7.1	Pyruvate synthase.	Pyruvate + CoA + 2 oxidized ferredoxin = acetyl-CoA + CO(2) + 2 reducedferredoxin + 2 H(+).	Pyruvate synthetase.;2-oxobutyrate synthase.;Pyruvic-ferredoxin oxidoreductase.;2-oxobutyrate-ferredoxin oxidoreductase.;Alpha-ketobutyrate synthase.;Alpha-ketobutyrate-ferredoxin oxidoreductase.;Pyruvate oxidoreductase.	ko:K03737	ko00010,ko00020,ko00620,ko00650,ko00720,ko01100,ko01120,ko01130,ko01200,map00010,map00020,map00620,map00650,map00720,map01100,map01120,map01130,map01200	Glycolysis / Gluconeogenesis;Citrate cycle (TCA cycle);Pyruvate metabolism;Butanoate metabolism;Carbon fixation pathways in prokaryotes;Metabolic pathways;Microbial metabolism in diverse environments;Carbon metabolism	M00173,M00307	R01196,R10866	RC00004,RC02742	br01601,ko00000,ko00001,ko00002,ko01000	-	-	-	EKR,Fer4,Fer4_16,Fer4_7,PFOR_II,POR,POR_N,TPP_enzyme_C	COG1014	C	Pyruvate:ferredoxin oxidoreductase or related 2-oxoacid:ferredoxin oxidoreductase, gamma subunit	5.97268	6.11725	6.31151	6.30706	5.80806	5.60451	6.03639
PG_15807	putative chromosome-partitioning protein ParB	Belongs to the ParB family	spo0J	0.022885	*	Eubacteriales	Bacteria	Bacillota	Clostridia	Eubacteriales				MGYG000002492_03329;MGYG000001186_01467	MGYG000002492_03329	15807	7;3;	7;3;	2	7	4.93	-			-				ko:K03497	-		-	-	-	ko00000,ko03000,ko03036,ko04812	-	-	-	HTH_3,KorB,ParBc	COG1475	D	Chromosome segregation protein Spo0J, contains ParB-like nuclease domain	6.32372	6.35669	5.87998	5.75434	6.63767	6.39536	6.34976
PG_15810				0.0228355	*	Faecalibacterium	Bacteria	Bacillota	Clostridia	Eubacteriales	Oscillospiraceae	Faecalibacterium		MGYG000003891_01870	MGYG000003891_01870	15810	13;	13;	1	13	4.93																						7.42559	7.49176	6.54025	6.33546	6.83754	6.82165	7.05193
PG_15828	Formate acetyltransferase	TIGRFAM formate acetyltransferase	pflB	0.0275375	*	Ruminococcus flavefaciens	Bacteria	Bacillota	Clostridia	Eubacteriales	Oscillospiraceae	Ruminococcus	Ruminococcus flavefaciens	MGYG000001757_01206	MGYG000001757_01206	15828	39;	19;	1	39	4.93	-			2.3.1.54	Formate C-acetyltransferase.	Acetyl-CoA + formate = CoA + pyruvate.	Pyruvate formate-lyase.	ko:K00656	ko00620,ko00640,ko00650,ko01100,ko01120,map00620,map00640,map00650,map01100,map01120	Pyruvate metabolism;Propanoate metabolism;Butanoate metabolism;Metabolic pathways;Microbial metabolism in diverse environments	-	R00212,R06987	RC00004,RC01181,RC02742,RC02833	ko00000,ko00001,ko01000	-	-	-	Gly_radical,PFL-like	COG1882	C	Pyruvate-formate lyase	6.34166	6.45906	6.32373	6.0846	6.68453	6.39997	6.56297
PG_15935	UDP-glucose 6-dehydrogenase	UDP binding domain	-	0.0394003	*	Eubacterium	Bacteria	Bacillota	Clostridia	Eubacteriales	Eubacteriaceae	Eubacterium		MGYG000000362_01651	MGYG000000362_01651	15935	16;	12;	1	16	4.92	-			1.1.1.22	UDP-glucose 6-dehydrogenase.	UDP-glucose + 2 NAD(+) + H(2)O = UDP-glucuronate + 2 NADH.		ko:K00012	ko00040,ko00053,ko00520,ko01100,map00040,map00053,map00520,map01100	Pentose and glucuronate interconversions;Ascorbate and aldarate metabolism;Amino sugar and nucleotide sugar metabolism;Metabolic pathways	M00014,M00129,M00361,M00362	R00286	RC00291	ko00000,ko00001,ko00002,ko01000	-	-	-	UDPG_MGDP_dh,UDPG_MGDP_dh_C,UDPG_MGDP_dh_N	COG1004	M	UDP-glucose 6-dehydrogenase	6.05614	6.07896	7.28989	6.15851	5.83002	5.8846	6.56514
PG_15986	DNA-directed RNA polymerase subunit beta'	DNA-dependent RNA polymerase catalyzes the transcription of DNA into RNA using the four ribonucleoside triphosphates as substrates	rpoC	0.0131351	*	Clostridium	Bacteria	Bacillota	Clostridia	Eubacteriales	Clostridiaceae	Clostridium		MGYG000000033_01959	MGYG000000033_01959	15986	43;	3;	1	43	4.91	-			2.7.7.6	DNA-directed RNA polymerase.	Nucleoside triphosphate + RNA(n) = diphosphate + RNA(n+1).	RNA nucleotidyltransferase (DNA-directed).;RNA polymerase II.;DNA-dependent RNA polymerase.;RNA polymerase I.;RNA polymerase III.	ko:K03046	ko00230,ko00240,ko01100,ko03020,map00230,map00240,map01100,map03020	Purine metabolism;Pyrimidine metabolism;Metabolic pathways;RNA polymerase	M00183	R00435,R00441,R00442,R00443	RC02795	br01611,ko00000,ko00001,ko00002,ko01000,ko03021,ko03400	-	-	-	RNA_pol_Rpb1_1,RNA_pol_Rpb1_2,RNA_pol_Rpb1_3,RNA_pol_Rpb1_4,RNA_pol_Rpb1_5	COG0086	K	DNA-directed RNA polymerase, beta' subunit/160 kD subunit	5.78623	6.50031	6.6701	7.23974	5.81837	6.04958	5.71285
PG_15994				0.0249926	*		Bacteria							MGYG000003987_02222	MGYG000003987_02222	15994	3;	3;	1	3	4.91																						5.92686	5.86746	6.17139	8.21295	6.06108	5.67516	5.47457
PG_16023	Carbamoyl-phosphate synthase large chain	Carbamoyl-phosphate synthetase large chain, oligomerisation domain	carB	0.0365257	*	Butyrivibrio	Bacteria	Bacillota	Clostridia	Eubacteriales	Lachnospiraceae	Butyrivibrio		MGYG000001315_00831;MGYG000004558_02365	MGYG000001315_00831	16718;14280;7035;16023	37;11;	2;0;	2	37	4.9	-			6.3.5.5	Carbamoyl-phosphate synthase (glutamine-hydrolyzing).	2 ATP + L-glutamine + HCO(3)(-) + H(2)O = 2 ADP + phosphate + L-glutamate+ carbamoyl phosphate.	Carbamoyl phosphate synthetase.;Carbamyl phosphate synthetase (glutamine).;GD-CPSase.;Carbamoyl-phosphate synthetase (glutamine-hydrolyzing).;CPS.;Carbamoylphosphate synthetase II.;Glutamine-dependent carbamoyl-phosphate synthase.;Glutamine-dependent carbamyl phosphate synthetase.	ko:K01955	ko00240,ko00250,ko01100,map00240,map00250,map01100	Pyrimidine metabolism;Alanine, aspartate and glutamate metabolism;Metabolic pathways	M00051	R00256,R00575,R01395,R10948,R10949	RC00002,RC00010,RC00043,RC02750,RC02798,RC03314	ko00000,ko00001,ko00002,ko01000	-	-	-	CPSase_L_D2,CPSase_L_D3,DAP_epimerase,MGS	COG0458	EF	Carbamoylphosphate synthase large subunit	5.75504	5.50849	6.05183	5.92411	6.16779	5.68892	5.92275
PG_16097	Orotidine 5'-phosphate decarboxylase	Belongs to the OMP decarboxylase family. Type 2 subfamily	pyrF	0.0394003	*	Eubacteriales	Bacteria	Bacillota	Clostridia	Eubacteriales				MGYG000000084_00639;MGYG000000724_00874;MGYG000001157_00985;MGYG000004866_01648;MGYG000001407_01498;MGYG000003142_02245;MGYG000004700_00523;MGYG000001627_00981	MGYG000000084_00639	3071;16097;3716;3733;29144	20;14;11;5;4;3;5;10;	9;3;0;1;0;0;1;0;	8	20	4.89	-			4.1.1.23	Orotidine-5'-phosphate decarboxylase.	Orotidine 5'-phosphate = UMP + CO(2).	Orotidine-5'-phosphate carboxy-lyase.;Uridine 5'-monophosphate synthase.;UMP synthase.;OMP decarboxylase.;OMPdcase.;Orotidylic decarboxylase.	ko:K01591	ko00240,ko01100,map00240,map01100	Pyrimidine metabolism;Metabolic pathways	M00051	R00965	RC00409	ko00000,ko00001,ko00002,ko01000	-	-	iHN637.CLJU_RS17585	OMPdecase	COG0284	F	Orotidine-5'-phosphate decarboxylase	6.6091	6.83672	6.17125	6.30664	6.7426	6.80856	6.69705
PG_16112	Phenylalanine--tRNA ligase beta subunit	B3/4 domain	pheT	0.0496794	*	Ruminococcus bromii	Bacteria	Bacillota	Clostridia	Eubacteriales	Oscillospiraceae	Ruminococcus	Ruminococcus bromii	MGYG000004520_01828	MGYG000004520_01828	16112	12;	2;	1	12	4.89	-			6.1.1.20	Phenylalanine--tRNA ligase.	ATP + L-phenylalanine + tRNA(Phe) = AMP + diphosphate + L-phenylalanyl-tRNA(Phe).	Phenylalanine translase.;Phenylalanyl-tRNA synthetase.	ko:K01890	ko00970,map00970	Aminoacyl-tRNA biosynthesis	M00359,M00360	R03660	RC00055,RC00523	ko00000,ko00001,ko00002,ko01000,ko01007,ko03016	-	-	-	B3_4,B5,FDX-ACB,tRNA_bind	COG0072	J	Phenylalanyl-tRNA synthetase beta subunit	5.82862	6.82361	7.23845	7.00778	6.97557	6.3797	5.96749
PG_1613	Fructose-bisphosphate aldolase	Fructose-1,6-bisphosphate aldolase, class II	fba	0.0394003	*	Ruminococcus	Bacteria	Bacillota	Clostridia	Eubacteriales	Oscillospiraceae	Ruminococcus		MGYG000000084_01948;MGYG000002059_01551	MGYG000000084_01948	4301;20935;2434;867;4760;11325;401;207;3448;5815;3187;22294;3312;3614;165;312;4139;2634;848;7443;4588;1492;1264;9457;12621;1873;118;1872;1613;2359;1350;4246;532;6705;424;267;8083;4977;2936;824;760;3059;3011;625;2765;570;143;6782	58;29;	13;0;	2	58	9.06	-			4.1.2.13	Fructose-bisphosphate aldolase.	D-fructose 1,6-bisphosphate = glycerone phosphate + D-glyceraldehyde3-phosphate.	Aldolase.;Fructose-1,6-bisphosphate triosephosphate-lyase.;D-fructose-1,6-bisphosphate D-glyceraldehyde-3-phosphate-lyase.	ko:K01624	ko00010,ko00030,ko00051,ko00680,ko00710,ko01100,ko01110,ko01120,ko01130,ko01200,ko01230,map00010,map00030,map00051,map00680,map00710,map01100,map01110,map01120,map01130,map01200,map01230	Glycolysis / Gluconeogenesis;Pentose phosphate pathway;Fructose and mannose metabolism;Methane metabolism;Carbon fixation in photosynthetic organisms;Metabolic pathways;Biosynthesis of secondary metabolites;Microbial metabolism in diverse environments;Carbon metabolism;Biosynthesis of amino acids	M00001,M00003,M00165,M00167,M00344,M00345	R01068,R01070,R01829,R02568	RC00438,RC00439,RC00603,RC00604	ko00000,ko00001,ko00002,ko01000	-	-	-	F_bP_aldolase	COG0191	G	Fructose/tagatose bisphosphate aldolase	6.71246	7.31336	6.18355	6.18715	6.85169	7.37213	7.00314
PG_16142	30S ribosomal protein S6	Binds together with S18 to 16S ribosomal RNA	rpsF	0.0374058	*	Coprococcus comes	Bacteria	Bacillota	Clostridia	Eubacteriales	Lachnospiraceae	Coprococcus	Coprococcus comes	MGYG000001315_03521	MGYG000001315_03521	16142	7;	3;	1	7	4.88	-			-				ko:K02990	ko03010,map03010	Ribosome	M00178	-	-	br01610,ko00000,ko00001,ko00002,ko03011,ko03029	-	-	-	Ribosomal_S6	COG0360	J	Ribosomal protein S6	6.48831	6.65565	5.6899	5.6824	6.08849	5.87338	6.03698
PG_16158	L-arabinose isomerase	Catalyzes the conversion of L-arabinose to L-ribulose	-	0.044343	*	Eubacteriales	Bacteria	Bacillota	Clostridia	Eubacteriales				MGYG000000216_00077;MGYG000002059_00264;MGYG000004785_00975;MGYG000001456.1_02052;MGYG000000217_00770	MGYG000000216_00077	20657;16158;16159	21;7;7;6;5;	13;3;1;2;2;	5	21	4.88	-			-				-	-		-	-	-	-	-	-	-	Arabinose_Isome	COG2407	G	L-fucose isomerase or related protein	7.11576	6.91927	6.58759	6.86222	7.21642	6.80077	7.11484
PG_16274	Single-stranded DNA-binding protein	Single-stranded DNA-binding protein	ssb	0.0311265	*	Eubacteriales	Bacteria	Bacillota	Clostridia	Eubacteriales				MGYG000000084_00861;MGYG000000724_01740	MGYG000000084_00861	9497;10342;15323;8744;16274;7722;40571;18952	9;8;	6;5;	2	9	4.87	-			-				ko:K03111	ko03030,ko03430,ko03440,map03030,map03430,map03440	DNA replication;Mismatch repair;Homologous recombination	-	-	-	ko00000,ko00001,ko03029,ko03032,ko03400	-	-	-	SSB	COG0629	L	Single-stranded DNA-binding protein	5.76208	6.98752	5.48688	6.13442	6.63973	6.97826	6.87096
PG_16276	Trehalose transport system permease protein SugB	PFAM binding-protein-dependent transport systems inner membrane component	-	0.0264108	*	Eubacteriales	Bacteria	Bacillota	Clostridia	Eubacteriales				MGYG000002492_00486;MGYG000002670_00503	MGYG000002492_00486	16276;16811	9;4;	9;4;	2	9	4.87	-			-				ko:K15772	ko02010,map02010	ABC transporters	M00491	-	-	ko00000,ko00001,ko00002,ko02000	3.A.1.1.16,3.A.1.1.2	-	-	BPD_transp_1	COG3833	G	ABC-type maltose transport system, permease component MalG	6.93785	6.49792	6.1982	6.76768	7.25109	7.38212	6.83537
PG_16292	hypothetical protein	LPXTG cell wall anchor motif	-	0.0439702	*	Faecalibacterium	Bacteria	Bacillota	Clostridia	Eubacteriales	Oscillospiraceae	Faecalibacterium		MGYG000003891_01577	MGYG000003891_01577	16292	23;	23;	1	23	4.86	-			-				-	-		-	-	-	-	-	-	-	GramPos_pilinBB,Gram_pos_anchor	COG4932	M	Clumping factor A-related surface protein, MSCRAMM (microbial surface components recognizing adhesive matrix molecules) family, DEv-IgG fold	7.87091	7.73642	6.92955	6.9196	7.09604	7.42902	7.34434
PG_1631	30S ribosomal protein S3	Binds the lower part of the 30S subunit head. Binds mRNA in the 70S ribosome, positioning it for translation	rpsC	0.0414562	*	Eubacteriales	Bacteria	Bacillota	Clostridia	Eubacteriales				MGYG000000060_01679;MGYG000000187_01752	MGYG000000060_01679	5131;1631;4928;1696	27;23;	12;9;	2	27	9.04	-			-				ko:K02982	ko03010,map03010	Ribosome	M00178,M00179	-	-	br01610,ko00000,ko00001,ko00002,ko03011	-	-	-	KH_2,Ribosomal_S3_C	COG0092	J	Ribosomal protein S3	7.42389	7.174	7.08066	6.94647	7.24699	7.3407	7.54382
PG_16322	Phenylalanine--tRNA ligase beta subunit	B3/4 domain	pheT	0.0131351	*	Spiroplasma	Bacteria	Mycoplasmatota	Mollicutes	Entomoplasmatales	Spiroplasmataceae	Spiroplasma		MGYG000003990_01626;MGYG000004722_01492	MGYG000003990_01626	16322	27;1;	24;1;	2	27	4.86	-			6.1.1.20	Phenylalanine--tRNA ligase.	ATP + L-phenylalanine + tRNA(Phe) = AMP + diphosphate + L-phenylalanyl-tRNA(Phe).	Phenylalanine translase.;Phenylalanyl-tRNA synthetase.	ko:K01890	ko00970,map00970	Aminoacyl-tRNA biosynthesis	M00359,M00360	R03660	RC00055,RC00523	ko00000,ko00001,ko00002,ko01000,ko01007,ko03016	-	-	-	B3_4,B5,FDX-ACB,tRNA_bind	COG0072	J	Phenylalanyl-tRNA synthetase beta subunit	6.70508	6.70518	6.62144	6.54479	7.07577	6.79779	7.05035
PG_1633	NADP-specific glutamate dehydrogenase	Belongs to the Glu Leu Phe Val dehydrogenases family	gdhA	0.0368991	*	Eubacterium	Bacteria	Bacillota	Clostridia	Eubacteriales	Eubacteriaceae	Eubacterium		MGYG000004642_00466	MGYG000004642_00466	1663;4077;2097;2557;5780;5258;808;593;614;1637;988;552;4290;5787;633;5009;1081;30259;11003;7910;2781;2477;1976;2687;11867;14187;952;6302;23518;7096;4083;490;10886;1261;813;1583;404;855;24265;405;5665;1633;24065;1050;5460;9339;26863;4858;509;8418;373	59;	8;	1	59	9.04	-			1.4.1.3,1.4.1.4	Glutamate dehydrogenase (NAD(P)(+)).;Glutamate dehydrogenase (NADP(+)).	L-glutamate + H(2)O + NADP(+) = 2-oxoglutarate + NH(3) + NADPH.;L-glutamate + H(2)O + NAD(P)(+) = 2-oxoglutarate + NH(3) + NAD(P)H.	Glutamic dehydrogenase.	ko:K00261,ko:K00262	ko00220,ko00250,ko00471,ko00910,ko01100,ko01200,ko04217,ko04964,map00220,map00250,map00471,map00910,map01100,map01200,map04217,map04964	Arginine biosynthesis;Alanine, aspartate and glutamate metabolism;Nitrogen metabolism;Metabolic pathways;Carbon metabolism	M00740	R00243,R00248	RC00006,RC02799	ko00000,ko00001,ko00002,ko01000,ko04147	-	-	-	ELFV_dehydrog,ELFV_dehydrog_N	COG0334	E	Glutamate dehydrogenase/leucine dehydrogenase	6.88964	7.45651	6.8008	6.67115	7.36251	6.8187	7.17192
PG_16376	Lipopolysaccharide export system ATP-binding protein LptB	Psort location Cytoplasmic, score 9.12	lptB	0.041862	*	Bacteroidales	Bacteria	Bacteroidota	Bacteroidia	Bacteroidales				MGYG000000196_04047;MGYG000001313_02952;MGYG000001337_04276;MGYG000001661_02733;MGYG000003922_01819;MGYG000001346_00621;MGYG000004748_03209;MGYG000000760_02424;MGYG000003202_00188;MGYG000000355_01167;MGYG000002905_01320;MGYG000004561_01101;MGYG000004763_01843;MGYG000000243_00701;MGYG000001164_01216;MGYG000002560_04354	MGYG000000196_04047;MGYG000001313_02952;MGYG000001337_04276;MGYG000001661_02733;MGYG000003922_01819;MGYG000001346_00621;MGYG000004748_03209	30871;16376	7;7;7;7;7;7;7;4;4;4;4;4;4;4;4;4;	7;7;7;7;7;7;7;4;4;4;4;4;4;4;4;4;	16	7	4.85	-			-				ko:K06861	ko02010,map02010	ABC transporters	M00320	-	-	ko00000,ko00001,ko00002,ko01000,ko02000	1.B.42.1	-	-	ABC_tran,BCA_ABC_TP_C	COG1137	M	ABC-type lipopolysaccharide export system, ATPase component	6.55346	5.7743	7.15774	6.37772	6.85379	6.4325	6.07024
PG_16399	GDP-mannose 4,6-dehydratase	Catalyzes the conversion of GDP-D-mannose to GDP-4- dehydro-6-deoxy-D-mannose	gmd	0.0104761	*	Bacteria	Bacteria							MGYG000001661_02437	MGYG000001661_02437	8120;16399;6742;24436;7604;5813;4726;17267;4863	14;	2;	1	14	4.85	-			4.2.1.47	GDP-mannose 4,6-dehydratase.	GDP-alpha-D-mannose = GDP-4-dehydro-alpha-D-rhamnose + H(2)O.	GDP-D-mannose 4,6-dehydratase.;Guanosine 5'-diphosphate-D-mannose oxidoreductase.;GDP-D-mannose dehydratase.;Guanosine diphosphomannose 4,6-dehydratase.;Guanosine diphosphomannose oxidoreductase.	ko:K01711	ko00051,ko00520,ko01100,map00051,map00520,map01100	Fructose and mannose metabolism;Amino sugar and nucleotide sugar metabolism;Metabolic pathways	-	R00888	RC00402	ko00000,ko00001,ko01000	-	-	-	GDP_Man_Dehyd	COG1089	M	GDP-D-mannose dehydratase	5.25828	5.74802	6.37049	6.12021	5.90584	5.89183	5.90596
PG_16421	Alanine--tRNA ligase	Catalyzes the attachment of alanine to tRNA(Ala) in a two-step reaction alanine is first activated by ATP to form Ala- AMP and then transferred to the acceptor end of tRNA(Ala). Also edits incorrectly charged Ser-tRNA(Ala) and Gly-tRNA(Ala) via its editing domain	alaS	0.0326375	*	Oscillospiraceae	Bacteria	Bacillota	Clostridia	Eubacteriales	Oscillospiraceae			MGYG000000084_01800;MGYG000000724_00387	MGYG000000084_01800	293;16421;2624	50;38;	23;14;	2	50	4.85	-			6.1.1.7	Alanine--tRNA ligase.	ATP + L-alanine + tRNA(Ala) = AMP + diphosphate + L-alanyl-tRNA(Ala).	Alanine translase.;Alanyl-tRNA synthetase.	ko:K01872	ko00970,map00970	Aminoacyl-tRNA biosynthesis	M00359,M00360	R03038	RC00055,RC00523	ko00000,ko00001,ko00002,ko01000,ko01007,ko03016	-	-	-	DHHA1,tRNA-synt_2c,tRNA_SAD	COG0013	J	Alanyl-tRNA synthetase	6.7271	7.1274	7.36695	6.5947	7.78764	7.11276	7.66888
PG_16437	hypothetical protein	Periplasmic binding protein domain	-	0.0266404	*	Eubacteriales	Bacteria	Bacillota	Clostridia	Eubacteriales				MGYG000001493_01482;MGYG000000198_04976;MGYG000004735_01416	MGYG000001493_01482	16437	5;3;2;	3;1;0;	3	5	4.84	-			-				ko:K02058	-		M00221	-	-	ko00000,ko00002,ko02000	3.A.1.2	-	-	Peripla_BP_4	COG1879	G	ABC-type sugar transport system, periplasmic component, contains N-terminal xre family HTH domain	6.74607	6.01942	7.09257	6.43016	5.75696	5.62373	5.64079
PG_16482	tRNA N6-adenosine threonylcarbamoyltransferase	Required for the formation of a threonylcarbamoyl group on adenosine at position 37 (t(6)A37) in tRNAs that read codons beginning with adenine. Is involved in the transfer of the threonylcarbamoyl moiety of threonylcarbamoyl-AMP (TC-AMP) to the N6 group of A37, together with TsaE and TsaB. TsaD likely plays a direct catalytic role in this reaction	tsaD	0.0249115	*	Bacteroides	Bacteria	Bacteroidota	Bacteroidia	Bacteroidales	Bacteroidaceae	Bacteroides		MGYG000000265_02643;MGYG000001433_03245;MGYG000001925_00204;MGYG000002933_01369	MGYG000000265_02643;MGYG000001433_03245	16482	7;7;1;1;	7;7;1;1;	4	7	4.84	GO:0000408,GO:0002949,GO:0005575,GO:0005622,GO:0005623,GO:0006139,GO:0006396,GO:0006399,GO:0006400,GO:0006725,GO:0006807,GO:0008033,GO:0008150,GO:0008152,GO:0009451,GO:0009987,GO:0010467,GO:0016070,GO:0032991,GO:0034470,GO:0034641,GO:0034660,GO:0043170,GO:0043412,GO:0044237,GO:0044238,GO:0044424,GO:0044464,GO:0046483,GO:0070525,GO:0071704,GO:0090304,GO:1901360	EKC/KEOPS complex;tRNA threonylcarbamoyladenosine modification;cellular_component;intracellular;cell;nucleobase-containing compound metabolic process;RNA processing;tRNA metabolic process;tRNA modification;cellular aromatic compound metabolic process;nitrogen compound metabolic process;tRNA processing;biological_process;metabolic process;RNA modification;cellular process;gene expression;RNA metab…	cellular_component;biological_process;cellular_component;cellular_component;cellular_component;biological_process;biological_process;biological_process;biological_process;biological_process;biological_process;biological_process;biological_process;biological_process;biological_process;biological_process;biological_process;biological_process;cellular_component;biological_process;biological_process;…	2.3.1.234	N(6)-L-threonylcarbamoyladenine synthase.	L-threonylcarbamoyladenylate + adenine(37) in tRNA = AMP + N(6)-L-threonylcarbamoyladenine(37) in tRNA.	T6A synthase.	ko:K01409	-		-	R10648	RC00070,RC00416	ko00000,ko01000,ko03016	-	-	-	Peptidase_M22	COG0533	J	tRNA A37 threonylcarbamoyltransferase TsaD	6.84383	6.00105	7.14917	6.50694	5.87394	6.7412	5.8155
PG_1651	L-methionine gamma-lyase	Psort location Cytoplasmic, score 9.98	metY	0.00851054	**	Blautia	Bacteria	Bacillota	Clostridia	Eubacteriales	Lachnospiraceae	Blautia		MGYG000002298_00566	MGYG000002298_00566	1651	25;	7;	1	25	9.02	-			2.5.1.49	O-acetylhomoserine aminocarboxypropyltransferase.	O-acetyl-L-homoserine + methanethiol = L-methionine + acetate.	OAH sulfhydrylase.;O-acetylhomoserine (thiol)-lyase.;O-acetyl-L-homoserine sulfhydrolase.;O-acetylhomoserine sulfhydrolase.;O-acetyl-L-homoserine acetate-lyase (adding methanethiol).;Methionine synthase.	ko:K01740	ko00270,ko01100,map00270,map01100	Cysteine and methionine metabolism;Metabolic pathways	-	R01287,R04859	RC00020,RC02821,RC02848	ko00000,ko00001,ko01000	-	-	-	CoA_binding_2,Cys_Met_Meta_PP	COG2873	E	O-acetylhomoserine/O-acetylserine sulfhydrylase, pyridoxal phosphate-dependent	6.34715	7.09447	5.77341	6.02253	6.86267	6.30723	6.82352
PG_16525	Arginine--tRNA ligase	Arginyl-tRNA synthetase	argS	0.0214276	*	Faecalibacterium prausnitzii	Bacteria	Bacillota	Clostridia	Eubacteriales	Oscillospiraceae	Faecalibacterium	Faecalibacterium prausnitzii	MGYG000003899_00440	MGYG000003899_00440	16525;6233;6394	20;	2;	1	20	4.83	-			6.1.1.19	Arginine--tRNA ligase.	ATP + L-arginine + tRNA(Arg) = AMP + diphosphate + L-arginyl-tRNA(Arg).	Arginine translase.;Arginyl-tRNA synthetase.	ko:K01887	ko00970,map00970	Aminoacyl-tRNA biosynthesis	M00359,M00360	R03646	RC00055,RC00523	ko00000,ko00001,ko00002,ko01000,ko01007,ko03016,ko03029	-	-	-	Arg_tRNA_synt_N,DALR_1,tRNA-synt_1d	COG0018	J	Arginyl-tRNA synthetase	6.06816	5.75846	6.28328	6.0585	6.10133	5.80236	6.10322
PG_16534	3-oxoacyl-[acyl-carrier-protein] reductase FabG	KR domain	fabG	0.0405773	*	Virgibacillus massiliensis	Bacteria	Bacillota	Bacilli	Bacillales	Bacillaceae	Virgibacillus	Virgibacillus massiliensis	MGYG000001470_02423;MGYG000000045_01443;MGYG000002445_01599;MGYG000003386_00957;MGYG000000123_03197;MGYG000004317_01451;MGYG000001699_00803;MGYG000001451_01363;MGYG000000249_01599;MGYG000001797_02057;MGYG000000153_01029;MGYG000000242_02524	MGYG000001470_02423	16534	13;2;6;2;5;2;3;5;5;3;3;5;	7;1;2;1;2;1;0;2;2;2;2;2;	12	13	4.83	GO:0000166,GO:0003674,GO:0003824,GO:0004312,GO:0004316,GO:0005488,GO:0006082,GO:0006629,GO:0006631,GO:0006633,GO:0008150,GO:0008152,GO:0008610,GO:0009058,GO:0009987,GO:0016053,GO:0016491,GO:0016614,GO:0016616,GO:0016740,GO:0016746,GO:0016747,GO:0019752,GO:0030497,GO:0032787,GO:0036094,GO:0043436,GO:0044237,GO:0044238,GO:0044249,GO:0044255,GO:0044281,GO:0044283,GO:0046394,GO:0048037,GO:0050661,GO:…	nucleotide binding;molecular_function;catalytic activity;fatty acid synthase activity;3-oxoacyl-[acyl-carrier-protein] reductase (NADPH) activity;binding;organic acid metabolic process;lipid metabolic process;fatty acid metabolic process;fatty acid biosynthetic process;biological_process;metabolic process;lipid biosynthetic process;biosynthetic process;cellular process;organic acid biosynthetic p…	molecular_function;molecular_function;molecular_function;molecular_function;molecular_function;molecular_function;biological_process;biological_process;biological_process;biological_process;biological_process;biological_process;biological_process;biological_process;biological_process;biological_process;molecular_function;molecular_function;molecular_function;molecular_function;molecular_function;…	1.1.1.100	3-oxoacyl-[acyl-carrier-protein] reductase.	(3R)-3-hydroxyacyl-[acyl-carrier-protein] + NADP(+) = 3-oxoacyl-[acyl-carrier-protein] + NADPH.		ko:K00059	ko00061,ko00333,ko00780,ko01040,ko01100,ko01130,ko01212,map00061,map00333,map00780,map01040,map01100,map01130,map01212	Fatty acid biosynthesis;Prodigiosin biosynthesis;Biotin metabolism;Biosynthesis of unsaturated fatty acids;Metabolic pathways;Fatty acid metabolism	M00083,M00572	R04533,R04534,R04536,R04543,R04566,R04953,R04964,R07759,R07763,R10116,R10120,R11671	RC00029,RC00117	ko00000,ko00001,ko00002,ko01000,ko01004	-	-	iYO844.BSU15910	adh_short,adh_short_C2	COG1028	I	NAD(P)-dependent dehydrogenase, short-chain alcohol dehydrogenase family	6.37792	5.78598	7.2561	7.12343	6.20371	6.17492	7.09214
PG_16554	Twitching mobility protein	twitching motility protein	pilT	0.0395798	*	Eubacterium	Bacteria	Bacillota	Clostridia	Eubacteriales	Eubacteriaceae	Eubacterium		MGYG000000362_02125	MGYG000000362_02125	16554	13;	13;	1	13	4.83	-			-				ko:K02669	-		-	-	-	ko00000,ko02035,ko02044	3.A.15.2	-	-	T2SSE	COG2805	NW	Type IV pilus assembly protein PilT, pilus retraction ATPase	6.91646	6.63211	7.35872	6.68163	6.5066	5.93911	6.34238
PG_16628	hypothetical protein	Carbohydrate ABC transporter	-	0.045569	*	Faecalibacterium prausnitzii	Bacteria	Bacillota	Clostridia	Eubacteriales	Oscillospiraceae	Faecalibacterium	Faecalibacterium prausnitzii	MGYG000001683_02179	MGYG000001683_02179	350;796;16628;2332;25577;470	20;	2;	1	20	4.82	-			-				ko:K10200	ko02010,map02010	ABC transporters	M00205	-	-	ko00000,ko00001,ko00002,ko02000	3.A.1.1.18	-	-	SBP_bac_1,SBP_bac_8,TAT_signal	COG1653	G	ABC-type glycerol-3-phosphate transport system, periplasmic component	6.06171	6.06592	6.92294	7.23544	5.68143	6.01592	6.2385
PG_16641	putative ABC transporter ATP-binding protein YbiT	ABC transporter	ykpA	0.0426024	*	Coprococcus eutactus	Bacteria	Bacillota	Clostridia	Eubacteriales	Lachnospiraceae	Coprococcus	Coprococcus eutactus	MGYG000000231_00069;MGYG000000364_02008;MGYG000003165_00392	MGYG000000231_00069	40812;16641	19;9;5;	10;3;0;	3	19	4.81	-			-				-	-		-	-	-	-	-	-	-	ABC_tran,ABC_tran_Xtn	COG0488	R	ATPase components of ABC transporters with duplicated ATPase domains	6.29542	6.41228	6.00472	6.21784	6.54092	6.81559	6.83955
PG_16655	Leucine--tRNA ligase	Belongs to the class-I aminoacyl-tRNA synthetase family	leuS	0.0461946	*	Eubacteriales	Bacteria	Bacillota	Clostridia	Eubacteriales				MGYG000001615_00324;MGYG000000281_01016	MGYG000001615_00324	39993;28424;22415;16655;37165;28160;22975	9;3;	4;2;	2	9	4.81	-			6.1.1.4	Leucine--tRNA ligase.	ATP + L-leucine + tRNA(Leu) = AMP + diphosphate + L-leucyl-tRNA(Leu).	Leucine translase.;Leucyl-tRNA synthetase.	ko:K01869	ko00970,map00970	Aminoacyl-tRNA biosynthesis	M00359,M00360	R03657	RC00055,RC00523	ko00000,ko00001,ko00002,ko01000,ko01007,ko03016,ko03029	-	-	-	Anticodon_1,tRNA-synt_1,tRNA-synt_1_2,tRNA-synt_1g	COG0495	J	Leucyl-tRNA synthetase	6.76976	6.67652	6.38932	6.3904	6.727	6.4108	6.74134
PG_16699	50S ribosomal protein L6	This protein binds to the 23S rRNA, and is important in its secondary structure. It is located near the subunit interface in the base of the L7 L12 stalk, and near the tRNA binding site of the peptidyltransferase center	rplF	0.0472565	*	Eubacteriales	Bacteria	Bacillota	Clostridia	Eubacteriales				MGYG000000060_01688;MGYG000001988_02259;MGYG000000187_01743	MGYG000000060_01688	16699	15;6;13;	5;1;4;	3	15	4.81	-			-				ko:K02933	ko03010,map03010	Ribosome	M00178,M00179	-	-	br01610,ko00000,ko00001,ko00002,ko03011	-	-	-	Ribosomal_L6	COG0097	J	Ribosomal protein L6P/L9E	7.03958	6.28174	6.36849	5.98013	6.7086	6.71703	6.83053
PG_16704	Formate acetyltransferase	Psort location Cytoplasmic, score	pflB	0.0397601	*	Eubacterium ventriosum	Bacteria	Bacillota	Clostridia	Eubacteriales	Eubacteriaceae	Eubacterium	Eubacterium ventriosum	MGYG000000139_00325	MGYG000000139_00325	16704	25;	7;	1	25	4.8	-			2.3.1.54	Formate C-acetyltransferase.	Acetyl-CoA + formate = CoA + pyruvate.	Pyruvate formate-lyase.	ko:K00656	ko00620,ko00640,ko00650,ko01100,ko01120,map00620,map00640,map00650,map01100,map01120	Pyruvate metabolism;Propanoate metabolism;Butanoate metabolism;Metabolic pathways;Microbial metabolism in diverse environments	-	R00212,R06987	RC00004,RC01181,RC02742,RC02833	ko00000,ko00001,ko01000	-	-	-	Gly_radical,PFL-like	COG1882	C	Pyruvate-formate lyase	6.21277	6.27445	5.30846	5.98382	6.13564	6.16265	6.07053
PG_1672	Chaperone protein DnaK	Heat shock 70 kDa protein	dnaK	0.0102407	*	Eubacteriales	Bacteria	Bacillota	Clostridia	Eubacteriales				MGYG000000212_03149	MGYG000000212_03149	6221;4286;17162;1676;15881;9420;5165;3573;1907;1024;715;1373;8880;15292;1672	88;	10;	1	88	9.01	-			-				ko:K04043	ko03018,ko04212,ko05152,map03018,map04212,map05152	RNA degradation;Tuberculosis	-	-	-	ko00000,ko00001,ko03019,ko03029,ko03110,ko04147	1.A.33.1	-	-	HSP70,MreB_Mbl	COG0443	O	Molecular chaperone DnaK (HSP70)	7.09265	6.67745	6.38942	6.45552	7.07569	6.88118	6.92506
PG_1675	50S ribosomal protein L29	Belongs to the universal ribosomal protein uL29 family	rpmC	0.0334746	*	Bifidobacterium	Bacteria	Actinomycetota	Actinomycetes	Bifidobacteriales	Bifidobacteriaceae	Bifidobacterium		MGYG000002395_00358;MGYG000001662_00086;MGYG000000388_00140	MGYG000002395_00358	1675	29;5;5;	27;5;3;	3	29	9	GO:0005575,GO:0005622,GO:0005623,GO:0005737,GO:0005829,GO:0005840,GO:0008150,GO:0015934,GO:0022625,GO:0022626,GO:0032991,GO:0040007,GO:0043226,GO:0043228,GO:0043229,GO:0043232,GO:0044391,GO:0044422,GO:0044424,GO:0044444,GO:0044445,GO:0044446,GO:0044464,GO:1990904	cellular_component;intracellular;cell;cytoplasm;cytosol;ribosome;biological_process;large ribosomal subunit;cytosolic large ribosomal subunit;cytosolic ribosome;protein-containing complex;growth;organelle;non-membrane-bounded organelle;intracellular organelle;intracellular non-membrane-bounded organelle;ribosomal subunit;obsolete organelle part;obsolete intracellular part;obsolete cytoplasmic par…	cellular_component;cellular_component;cellular_component;cellular_component;cellular_component;cellular_component;biological_process;cellular_component;cellular_component;cellular_component;cellular_component;biological_process;cellular_component;cellular_component;cellular_component;cellular_component;cellular_component;cellular_component;cellular_component;cellular_component;cellular_component;…	-				ko:K02904	ko03010,map03010	Ribosome	M00178,M00179	-	-	br01610,ko00000,ko00001,ko00002,ko03011	-	-	-	Ribosomal_L29	COG0255	J	Ribosomal protein L29	7.78728	8.35249	7.12555	7.13264	7.48037	8.51464	8.41805
PG_16769	putative succinyl-diaminopimelate desuccinylase	Psort location Cytoplasmic, score 8.87	-	0.0405773	*	Eubacteriales	Bacteria	Bacillota	Clostridia	Eubacteriales				MGYG000000212_02056;MGYG000000252_00404	MGYG000000212_02056	16769;24838;13454	22;6;	4;1;	2	22	4.8	-			-				-	-		-	-	-	-	-	-	-	M20_dimer,Peptidase_M20	COG0624	E	Acetylornithine deacetylase/Succinyl-diaminopimelate desuccinylase or related deacylase	6.23989	5.80209	5.98794	5.91322	6.30036	6.16353	6.14568
PG_16777	Xaa-Pro aminopeptidase 1	Aminopeptidase P, N-terminal domain	pepP	0.0128538	*	Bifidobacterium longum subsp. infantis ATCC 15697 = JCM 1222 = DSM 20088	Bacteria	Actinomycetota	Actinomycetes	Bifidobacteriales	Bifidobacteriaceae	Bifidobacterium	Bifidobacterium longum	MGYG000001292_00911;MGYG000003730_00372	MGYG000001292_00911	16777	23;1;	23;1;	2	23	4.79	-			3.4.11.9	Xaa-Pro aminopeptidase.	Release of any N-terminal amino acid, including proline, that is linkedto proline, even from a dipeptide or tripeptide.	X-Pro aminopeptidase.;Proline aminopeptidase.;Aminoacylproline aminopeptidase.;Aminopeptidase P.	ko:K01262	-		-	-	-	ko00000,ko01000,ko01002	-	-	-	AMP_N,Peptidase_M24	COG0006	E	Xaa-Pro aminopeptidase	6.99149	7.49135	6.65174	6.79926	6.83446	6.92444	7.13314
PG_16790	putative zinc-type alcohol dehydrogenase-like protein YdjJ	COG COG1063 Threonine dehydrogenase and related Zn-dependent dehydrogenases	-	0.0374058	*	Faecalibacterium prausnitzii	Bacteria	Bacillota	Clostridia	Eubacteriales	Oscillospiraceae	Faecalibacterium	Faecalibacterium prausnitzii	MGYG000002272_01776	MGYG000002272_01776	16790;27029	14;	14;	1	14	4.79	-			1.1.1.14	L-iditol 2-dehydrogenase.	L-iditol + NAD(+) = L-sorbose + NADH.	Glucitol dehydrogenase.;Polyol dehydrogenase.;Sorbitol dehydrogenase.	ko:K00008	ko00040,ko00051,ko01100,map00040,map00051,map01100	Pentose and glucuronate interconversions;Fructose and mannose metabolism;Metabolic pathways	M00014	R00875,R01896	RC00085,RC00102	ko00000,ko00001,ko00002,ko01000	-	-	-	ADH_N,ADH_zinc_N	COG1063	ER	Threonine dehydrogenase or related Zn-dependent dehydrogenase	7.04033	6.76888	7.67963	6.91445	6.62601	6.7585	7.20927
PG_16800	Citrate lyase alpha chain	Citrate lyase, alpha subunit (CitF)	citF	0.0185149	*	Faecalibacterium prausnitzii	Bacteria	Bacillota	Clostridia	Eubacteriales	Oscillospiraceae	Faecalibacterium	Faecalibacterium prausnitzii	MGYG000002040_00155	MGYG000002040_00155	16758;16800	18;	6;	1	18	4.79	-			2.8.3.10	Citrate CoA-transferase.	Acetyl-CoA + citrate = acetate + (3S)-citryl-CoA.		ko:K01643	ko02020,map02020	Two-component system	-	R00362	RC00067,RC01118	ko00000,ko00001,ko01000	-	-	-	CitF	COG3051	C	Citrate lyase, alpha subunit	6.44684	6.01749	5.70309	5.6897	6.32762	6.47246	6.58796
PG_16826	Glucose-1-phosphate adenylyltransferase	Catalyzes the synthesis of ADP-glucose, a sugar donor used in elongation reactions on alpha-glucans	glgC	0.0122694	*	Ruminococcus	Bacteria	Bacillota	Clostridia	Eubacteriales	Oscillospiraceae	Ruminococcus		MGYG000000184_01787	MGYG000000184_01787	16826	19;	3;	1	19	4.79	-			2.7.7.27	Glucose-1-phosphate adenylyltransferase.	ATP + alpha-D-glucose 1-phosphate = diphosphate + ADP-glucose.	ADP-glucose pyrophosphorylase.;ADP-glucose synthase.;ADP-glucose diphosphorylase.	ko:K00975	ko00500,ko00520,ko01100,ko01110,ko02026,map00500,map00520,map01100,map01110,map02026	Starch and sucrose metabolism;Amino sugar and nucleotide sugar metabolism;Metabolic pathways;Biosynthesis of secondary metabolites;Biofilm formation - Escherichia coli	M00565	R00948	RC00002	ko00000,ko00001,ko00002,ko01000	-	-	-	Hexapep,NTP_transferase	COG0448	G	Glucose-1-phosphate adenylyltransferase (ADP-glucose pyrophosphorylase)	6.44518	6.20686	5.97912	6.15854	6.17301	6.12014	6.72213
PG_16827	Glyceraldehyde-3-phosphate dehydrogenase A	Belongs to the glyceraldehyde-3-phosphate dehydrogenase family	gap	0.044343	*	Bacteria	Bacteria							MGYG000004754_01303	MGYG000004754_01303	15969;11224;16827;1363;2103;425;377;4088;426;2866;21498;1452;4775;1545;884;1793;4222;1857;136;3273;19200;2009;4980;5819;26;676	25;	4;	1	25	4.79	-			1.2.1.12	Glyceraldehyde-3-phosphate dehydrogenase (phosphorylating).	D-glyceraldehyde 3-phosphate + phosphate + NAD(+) = 3-phospho-D-glyceroylphosphate + NADH.	GAPDH.;Triosephosphate dehydrogenase.;NAD-dependent glyceraldehyde-3-phosphate dehydrogenase.	ko:K00134	ko00010,ko00710,ko01100,ko01110,ko01120,ko01130,ko01200,ko01230,ko04066,ko05010,map00010,map00710,map01100,map01110,map01120,map01130,map01200,map01230,map04066,map05010	Glycolysis / Gluconeogenesis;Carbon fixation in photosynthetic organisms;Metabolic pathways;Biosynthesis of secondary metabolites;Microbial metabolism in diverse environments;Carbon metabolism;Biosynthesis of amino acids	M00001,M00002,M00003,M00165,M00166,M00308,M00552	R01061	RC00149	ko00000,ko00001,ko00002,ko01000,ko04131,ko04147	-	-	-	Gp_dh_C,Gp_dh_N	COG0057	G	Glyceraldehyde-3-phosphate dehydrogenase/erythrose-4-phosphate dehydrogenase	6.04691	6.49274	5.92928	5.71416	6.37732	5.85653	6.11759
PG_16836	Sec translocon accessory complex subunit YajC	Preprotein translocase, YajC subunit	yajC	0.0482488	*	Faecalibacterium prausnitzii	Bacteria	Bacillota	Clostridia	Eubacteriales	Oscillospiraceae	Faecalibacterium	Faecalibacterium prausnitzii	MGYG000002040_00300;MGYG000002274_00714	MGYG000002040_00300	16836	4;2;	2;0;	2	4	4.78	-			-				ko:K03210	ko02024,ko03060,ko03070,map02024,map03060,map03070	Quorum sensing;Protein export;Bacterial secretion system	M00335	-	-	ko00000,ko00001,ko00002,ko02044	3.A.5.1,3.A.5.2	-	-	Ftsk_gamma,YajC	COG1862	U	Protein translocase subunit YajC	5.77098	5.76599	5.37989	5.66286	5.70462	5.63839	6.26776
PG_16965	Butyrate kinase 2	Belongs to the acetokinase family	buk	0.0417805	*	Eubacteriales	Bacteria	Bacillota	Clostridia	Eubacteriales				MGYG000000084_00619;MGYG000003042_00739	MGYG000000084_00619	32398;6774;39532;16965;28125	22;6;	20;4;	2	22	4.77	-			2.7.2.7	Butyrate kinase.	ATP + butanoate = ADP + butanoyl phosphate.		ko:K00929	ko00650,ko01100,map00650,map01100	Butanoate metabolism;Metabolic pathways	-	R01688	RC00002,RC00043	ko00000,ko00001,ko01000	-	-	-	Acetate_kinase	COG3426	C	Butyrate kinase	6.72709	7.31505	6.70693	6.77911	7.01703	7.24943	7.15257
PG_17048	Xylose import ATP-binding protein XylG	ATPases associated with a variety of cellular activities	-	0.045569	*	Eubacteriales	Bacteria	Bacillota	Clostridia	Eubacteriales				MGYG000000212_01148	MGYG000000212_01148	14358;17048	32;	8;	1	32	4.75	-			3.6.3.17	Transferred entry: 7.5.2.8.			ko:K10548	ko02010,map02010	ABC transporters	M00216	-	-	ko00000,ko00001,ko00002,ko01000,ko02000	3.A.1.2.5	-	-	ABC_tran	COG1129	G	ABC-type sugar transport system, ATPase component	6.92351	6.28735	5.98506	5.97734	6.86854	6.42863	6.7273
PG_17056	Asparagine synthetase [glutamine-hydrolyzing] 3	asparagine synthase	asnB	0.0247664	*	Eubacterium	Bacteria	Bacillota	Clostridia	Eubacteriales	Eubacteriaceae	Eubacterium		MGYG000002570_01418	MGYG000002570_01418	17056	13;	12;	1	13	4.75	-			6.3.5.4	Asparagine synthase (glutamine-hydrolyzing).	ATP + L-aspartate + L-glutamine + H(2)O = AMP + diphosphate +L-asparagine + L-glutamate.	Asparagine synthetase (glutamine-hydrolyzing).;Asparagine synthetase B.;Glutamine-dependent asparagine synthetase.;AS-B.	ko:K01953	ko00250,ko01100,ko01110,map00250,map01100,map01110	Alanine, aspartate and glutamate metabolism;Metabolic pathways;Biosynthesis of secondary metabolites	-	R00578	RC00010	ko00000,ko00001,ko01000,ko01002	-	-	-	Asn_synthase,GATase_7	COG0367	E	Asparagine synthetase B (glutamine-hydrolyzing)	6.63058	6.3006	6.53238	6.40831	6.33747	6.47345	6.87401
PG_17060	Alkaline phosphatase PafA	type I phosphodiesterase nucleotide pyrophosphatase	pafA	0.0195064	*	Prevotella copri	Bacteria	Bacteroidota	Bacteroidia	Bacteroidales	Prevotellaceae	Prevotella	Prevotella copri	MGYG000004456_00795	MGYG000004456_00795	16721;36897;17060;33179	24;	4;	1	24	4.75	-			-				-	-		-	-	-	-	-	-	-	Phosphodiest	COG1524	T	c-di-AMP phosphodiesterase AtaC or nucleotide pyrophosphatase, AlkP superfamily	5.57435	6.73089	6.26242	6.29939	6.12879	6.7324	5.75485
PG_17177	S-adenosylmethionine synthase	Catalyzes the formation of S-adenosylmethionine (AdoMet) from methionine and ATP. The overall synthetic reaction is composed of two sequential steps, AdoMet formation and the subsequent tripolyphosphate hydrolysis which occurs prior to release of AdoMet from the enzyme	metK	0.020124	*	Bacteroidales	Bacteria	Bacteroidota	Bacteroidia	Bacteroidales				MGYG000001661_01105;MGYG000003367_01180;MGYG000000224_00688	MGYG000001661_01105	17177	13;3;3;	2;1;1;	3	13	4.74	GO:0003674,GO:0003824,GO:0004478,GO:0005575,GO:0005622,GO:0005623,GO:0005737,GO:0005829,GO:0016740,GO:0016765,GO:0044424,GO:0044444,GO:0044464	molecular_function;catalytic activity;methionine adenosyltransferase activity;cellular_component;intracellular;cell;cytoplasm;cytosol;transferase activity;transferase activity, transferring alkyl or aryl (other than methyl) groups;obsolete intracellular part;obsolete cytoplasmic part;obsolete cell part	molecular_function;molecular_function;molecular_function;cellular_component;cellular_component;cellular_component;cellular_component;cellular_component;molecular_function;molecular_function;cellular_component;cellular_component;cellular_component	2.5.1.6	Methionine adenosyltransferase.	ATP + L-methionine + H(2)O = phosphate + diphosphate + S-adenosyl-L-methionine.	AdoMet synthetase.;S-adenosylmethionine synthetase.	ko:K00789	ko00270,ko01100,ko01110,ko01230,map00270,map01100,map01110,map01230	Cysteine and methionine metabolism;Metabolic pathways;Biosynthesis of secondary metabolites;Biosynthesis of amino acids	M00034,M00035,M00368,M00609	R00177,R04771	RC00021,RC01211	ko00000,ko00001,ko00002,ko01000	-	-	-	S-AdoMet_synt_C,S-AdoMet_synt_M,S-AdoMet_synt_N	COG0192	H	S-adenosylmethionine synthetase	6.12122	5.67878	5.82654	5.97054	6.55639	6.09524	6.92212
PG_17266	hypothetical protein	unfolded protein binding	-	0.0397601	*	Phocaeicola coprocola DSM 17136	Bacteria	Bacteroidota	Bacteroidia	Bacteroidales		Phocaeicola	Phocaeicola coprocola	MGYG000001306_02453	MGYG000001306_02453	17266	34;	31;	1	34	4.72	-			-				-	-		-	-	-	-	-	-	-	Porin_O_P	COG1730	O	Prefoldin subunit 5	6.95734	6.78547	6.75109	6.70938	7.04117	7.07165	7.22347
PG_17280	Isoleucine--tRNA ligase	amino acids such as valine, to avoid such errors it has two additional distinct tRNA(Ile)-dependent editing activities. One activity is designated as 'pretransfer' editing and involves the hydrolysis of activated Val-AMP. The other activity is designated 'posttransfer' editing and involves deacylation of mischarged Val-tRNA(Ile)	ileS	0.0394003	*	Eubacteriales	Bacteria	Bacillota	Clostridia	Eubacteriales				MGYG000000084_01771;MGYG000001157_01121	MGYG000000084_01771	1849;17280	46;13;	24;0;	2	46	4.72	-			6.1.1.5	Isoleucine--tRNA ligase.	ATP + L-isoleucine + tRNA(Ile) = AMP + diphosphate + L-isoleucyl-tRNA(Ile).	Isoleucyl-tRNA synthetase.;Isoleucine translase.	ko:K01870	ko00970,map00970	Aminoacyl-tRNA biosynthesis	M00359,M00360	R03656	RC00055,RC00523	ko00000,ko00001,ko00002,ko01000,ko01007,ko03016	-	-	-	Anticodon_1,tRNA-synt_1,zf-FPG_IleRS	COG0060	J	Isoleucyl-tRNA synthetase	6.73355	7.34644	6.82585	6.66725	7.05761	7.03336	7.09849
PG_17385	Glycogen synthase	Synthesizes alpha-1,4-glucan chains using ADP-glucose	-	0.016983	*	Eubacteriales	Bacteria	Bacillota	Clostridia	Eubacteriales				MGYG000002492_01986;MGYG000002670_01745	MGYG000002492_01986	17385	10;9;	5;4;	2	10	4.7	-			2.4.1.21	Starch synthase.	ADP-alpha-D-glucose + ((1->4)-alpha-D-glucosyl)(n) = ADP + ((1->4)-alpha-D-glucosyl)(n+1).	ADP-glucose--starch glucosyltransferase.;Glycogen synthase.;Starch (bacterial glycogen) synthase.	ko:K00703	ko00500,ko01100,ko01110,ko02026,map00500,map01100,map01110,map02026	Starch and sucrose metabolism;Metabolic pathways;Biosynthesis of secondary metabolites;Biofilm formation - Escherichia coli	M00565	R02421	RC00005	ko00000,ko00001,ko00002,ko01000,ko01003	-	GT5	-	Glyco_transf_5,Glycos_transf_1	COG0297	G	Glycogen synthase	7.16752	6.75496	5.48523	5.99309	6.25809	6.41432	6.28612
PG_17386	hypothetical protein	COG COG0265 Trypsin-like serine proteases, typically periplasmic, contain C-terminal PDZ domain	degQ	0.0414562	*	Eubacteriales	Bacteria	Bacillota	Clostridia	Eubacteriales				MGYG000000002_00518	MGYG000000002_00518	17386	3;	3;	1	3	4.7	-			3.4.21.107	Peptidase Do.	Acts on substrates that are at least partially unfolded. The cleavagesite P1 residue is normally between a pair of hydrophobic residues, suchas Val-|-Val.	HrtA heat shock protein.;High temperature requirement protease A.;Protease Do.	ko:K04771	ko01503,ko02020,map01503,map02020	Cationic antimicrobial peptide (CAMP) resistance;Two-component system	M00728	-	-	ko00000,ko00001,ko00002,ko01000,ko01002,ko03110	-	-	-	ETRAMP,PDZ,PDZ_2,Trypsin,Trypsin_2	COG0265	O	Periplasmic serine protease, S1-C subfamily, contain C-terminal PDZ domain	5.80864	5.54177	6.91604	6.45821	6.16486	5.78393	5.76343
PG_17535	TonB-dependent receptor SusC	TonB-linked outer membrane protein, SusC RagA family	-	0.0147318	*	Prevotella copri	Bacteria	Bacteroidota	Bacteroidia	Bacteroidales	Prevotellaceae	Prevotella	Prevotella copri	MGYG000002293_00451	MGYG000002293_00451	17535	100;	70;	1	100	4.68	-			-				-	-		-	-	-	-	-	-	-	CarbopepD_reg_2,Plug,TonB_dep_Rec	COG1629	P	Outer membrane receptor protein, Fe transport	7.31472	7.39252	7.29228	7.12746	7.60591	7.94617	7.52222
PG_17560	Lysine--tRNA ligase	Belongs to the class-II aminoacyl-tRNA synthetase family	lysS	0.0157201	*	Oscillospiraceae	Bacteria	Bacillota	Clostridia	Eubacteriales	Oscillospiraceae			MGYG000000084_02470;MGYG000004594_00772;MGYG000003481_01200	MGYG000000084_02470	17560	50;10;10;	14;0;0;	3	50	4.68	-			6.1.1.6	Lysine--tRNA ligase.	ATP + L-lysine + tRNA(Lys) = AMP + diphosphate + L-lysyl-tRNA(Lys).	Lysine translase.;Lysyl-tRNA synthetase.	ko:K04567	ko00970,map00970	Aminoacyl-tRNA biosynthesis	M00359,M00360	R03658	RC00055,RC00523	ko00000,ko00001,ko00002,ko01000,ko01007,ko03016	-	-	-	DUF2156,tRNA-synt_2,tRNA-synt_2_TM,tRNA_anti-codon,tRNA_bind	COG1190	J	Lysyl-tRNA synthetase (class II)	6.37731	6.66299	6.35896	6.0675	6.34477	6.7368	6.89108
PG_17575	DNA-directed RNA polymerase subunit beta'	DNA-dependent RNA polymerase catalyzes the transcription of DNA into RNA using the four ribonucleoside triphosphates as substrates	rpoC	0.0405773	*	Prevotella copri	Bacteria	Bacteroidota	Bacteroidia	Bacteroidales	Prevotellaceae	Prevotella	Prevotella copri	MGYG000001770_01661	MGYG000001770_01661	17575	78;	8;	1	78	4.68	GO:0000428,GO:0005575,GO:0005622,GO:0005623,GO:0030880,GO:0032991,GO:0044424,GO:0044464,GO:0061695,GO:1902494,GO:1990234	DNA-directed RNA polymerase complex;cellular_component;intracellular;cell;RNA polymerase complex;protein-containing complex;obsolete intracellular part;obsolete cell part;transferase complex, transferring phosphorus-containing groups;catalytic complex;transferase complex	cellular_component;cellular_component;cellular_component;cellular_component;cellular_component;cellular_component;cellular_component;cellular_component;cellular_component;cellular_component;cellular_component	2.7.7.6	DNA-directed RNA polymerase.	Nucleoside triphosphate + RNA(n) = diphosphate + RNA(n+1).	RNA nucleotidyltransferase (DNA-directed).;RNA polymerase II.;DNA-dependent RNA polymerase.;RNA polymerase I.;RNA polymerase III.	ko:K03046	ko00230,ko00240,ko01100,ko03020,map00230,map00240,map01100,map03020	Purine metabolism;Pyrimidine metabolism;Metabolic pathways;RNA polymerase	M00183	R00435,R00441,R00442,R00443	RC02795	br01611,ko00000,ko00001,ko00002,ko01000,ko03021,ko03400	-	-	-	RNA_pol_Rpb1_1,RNA_pol_Rpb1_2,RNA_pol_Rpb1_3,RNA_pol_Rpb1_4,RNA_pol_Rpb1_5	COG0086	K	DNA-directed RNA polymerase, beta' subunit/160 kD subunit	6.23058	5.95323	5.80706	5.95572	6.51691	6.50899	6.23064
PG_1761	Caffeyl-CoA reductase-Etf complex subunit CarD	electron transfer flavoprotein	etfB	0.0377474	*	Eubacteriales	Bacteria	Bacillota	Clostridia	Eubacteriales				MGYG000002528_02668;MGYG000000065_01011	MGYG000002528_02668	14628;1761;26569;13065;2260;2810;17025;33118;32117;18948;1448;2478;2873;836;23261;4460	36;17;	18;3;	2	36	8.93	-			-				ko:K03521	-		-	-	-	ko00000	-	-	-	ETF	COG2086	C	Electron transfer flavoprotein, alpha and beta subunits	6.80958	7.24687	6.67484	6.63208	7.32581	6.69923	6.99674
PG_17646	N-carbamoyl-D-amino acid hydrolase	hydrolase, carbon-nitrogen family	-	0.0232445	*	Bacteroides	Bacteria	Bacteroidota	Bacteroidia	Bacteroidales	Bacteroidaceae	Bacteroides		MGYG000000196_01403;MGYG000002549_02058	MGYG000000196_01403	17646	7;3;	7;3;	2	7	4.67	-			3.5.1.53	N-carbamoylputrescine amidase.	N-carbamoylputrescine + H(2)O = putrescine + CO(2) + NH(3).		ko:K12251	ko00330,ko01100,map00330,map01100	Arginine and proline metabolism;Metabolic pathways	-	R01152	RC00096	ko00000,ko00001,ko01000	-	-	-	CN_hydrolase	COG0388	C	Omega-amidase YafV/Nit2, hydrolyzes alpha-ketoglutaramate	6.33331	5.81235	6.79686	6.37933	6.11222	6.22762	6.10699
PG_17661	Triosephosphate isomerase	Involved in the gluconeogenesis. Catalyzes stereospecifically the conversion of dihydroxyacetone phosphate (DHAP) to D-glyceraldehyde-3-phosphate (G3P)	tpiA	0.044343	*	Faecalibacterium	Bacteria	Bacillota	Clostridia	Eubacteriales	Oscillospiraceae	Faecalibacterium		MGYG000002072_00618	MGYG000002072_00618	17661;26421;41654	13;	8;	1	13	4.66	-			5.3.1.1	Triose-phosphate isomerase.	D-glyceraldehyde 3-phosphate = glycerone phosphate.	Phosphotriose isomerase.;Triose phosphoisomerase.;Triosephosphate mutase.;Triosephosphate isomerase.	ko:K01803	ko00010,ko00051,ko00562,ko00710,ko01100,ko01110,ko01120,ko01130,ko01200,ko01230,map00010,map00051,map00562,map00710,map01100,map01110,map01120,map01130,map01200,map01230	Glycolysis / Gluconeogenesis;Fructose and mannose metabolism;Inositol phosphate metabolism;Carbon fixation in photosynthetic organisms;Metabolic pathways;Biosynthesis of secondary metabolites;Microbial metabolism in diverse environments;Carbon metabolism;Biosynthesis of amino acids	M00001,M00002,M00003	R01015	RC00423	ko00000,ko00001,ko00002,ko01000,ko04147	-	-	iHN637.CLJU_RS19265	TIM	COG0149	G	Triosephosphate isomerase	6.74875	6.68747	7.22272	6.88134	6.47242	6.80541	6.60747
PG_17707	Glucokinase	ROK family	glcK	0.040306	*	Eubacterium	Bacteria	Bacillota	Clostridia	Eubacteriales	Eubacteriaceae	Eubacterium		MGYG000003990_01373	MGYG000003990_01373	17707	8;	8;	1	8	4.66	-			2.7.1.2	Glucokinase.	ATP + D-glucose = ADP + D-glucose 6-phosphate.	Glucose kinase.	ko:K00845	ko00010,ko00052,ko00500,ko00520,ko00521,ko00524,ko01100,ko01110,ko01120,ko01130,ko01200,map00010,map00052,map00500,map00520,map00521,map00524,map01100,map01110,map01120,map01130,map01200	Glycolysis / Gluconeogenesis;Galactose metabolism;Starch and sucrose metabolism;Amino sugar and nucleotide sugar metabolism;Streptomycin biosynthesis;Neomycin, kanamycin and gentamicin biosynthesis;Metabolic pathways;Biosynthesis of secondary metabolites;Microbial metabolism in diverse environments;Carbon metabolism	M00001,M00549	R00299,R01600,R01786	RC00002,RC00017	ko00000,ko00001,ko00002,ko01000	-	-	-	ROK	COG1940	GK	Sugar kinase of the NBD/HSP70 family, may contain an N-terminal HTH domain	6.15352	6.34374	5.90713	5.60918	6.32494	6.42574	6.31799
PG_1776	Glucose-6-phosphate isomerase	Belongs to the GPI family	pgi	0.0261548	*	Bifidobacterium	Bacteria	Actinomycetota	Actinomycetes	Bifidobacteriales	Bifidobacteriaceae	Bifidobacterium		MGYG000003683_01237	MGYG000003683_01237	1776	56;	56;	1	56	8.92	-			5.3.1.9	Glucose-6-phosphate isomerase.	D-glucose 6-phosphate = D-fructose 6-phosphate.	Hexosephosphate isomerase.;Phosphohexomutase.;Oxoisomerase.;Phosphohexose isomerase.;Phosphoglucoisomerase.;Phosphohexoisomerase.;Hexose monophosphate isomerase.;Phosphoglucose isomerase.;Phosphosaccharomutase.	ko:K01810	ko00010,ko00030,ko00500,ko00520,ko01100,ko01110,ko01120,ko01130,ko01200,map00010,map00030,map00500,map00520,map01100,map01110,map01120,map01130,map01200	Glycolysis / Gluconeogenesis;Pentose phosphate pathway;Starch and sucrose metabolism;Amino sugar and nucleotide sugar metabolism;Metabolic pathways;Biosynthesis of secondary metabolites;Microbial metabolism in diverse environments;Carbon metabolism	M00001,M00004,M00114	R02739,R02740,R03321	RC00376,RC00563	ko00000,ko00001,ko00002,ko01000,ko04147	-	-	-	FGE-sulfatase,Glucosamine_iso,PGI	COG0166	G	Glucose-6-phosphate isomerase	7.75796	8.62525	7.35864	7.41879	7.95749	8.5859	8.74717
PG_17790	50S ribosomal protein L4	Forms part of the polypeptide exit tunnel	rplD	0.0482488	*	Eubacteriales	Bacteria	Bacillota	Clostridia	Eubacteriales				MGYG000000041_02030;MGYG000003486_01255	MGYG000000041_02030	17790;19359	7;3;	4;0;	2	7	4.64	-			-				ko:K02926	ko03010,map03010	Ribosome	M00178	-	-	br01610,ko00000,ko00001,ko00002,ko03011	-	-	-	Ribosomal_L4	COG0088	J	Ribosomal protein L4	6.02255	6.35026	7.04317	5.82046	6.16113	6.24514	5.8461
PG_178	Elongation factor Tu	This protein promotes the GTP-dependent binding of aminoacyl-tRNA to the A-site of ribosomes during protein biosynthesis	tuf	0.0336562	*	Bacteroidales	Bacteria	Bacteroidota	Bacteroidia	Bacteroidales				MGYG000002556_01332	MGYG000002556_01332	63;178;313	111;	7;	1	111	11.68	-			-				ko:K02358	-		-	-	-	ko00000,ko03012,ko03029,ko04147	-	-	-	GTP_EFTU,GTP_EFTU_D2,GTP_EFTU_D3	COG0050	J	Translation elongation factor EF-Tu, a GTPase	6.63889	6.31299	7.76812	6.44373	7.03746	6.912	6.32194
PG_17812	50S ribosomal protein L22	The globular domain of the protein is located near the polypeptide exit tunnel on the outside of the subunit, while an extended beta-hairpin is found that lines the wall of the exit tunnel in the center of the 70S ribosome	rplV	0.0228355	*	Bifidobacterium	Bacteria	Actinomycetota	Actinomycetes	Bifidobacteriales	Bifidobacteriaceae	Bifidobacterium		MGYG000002397_00959	MGYG000002397_00959	17812	14;	6;	1	14	4.64	GO:0003674,GO:0003735,GO:0005198,GO:0005575,GO:0005618,GO:0005622,GO:0005623,GO:0005737,GO:0005829,GO:0005840,GO:0008150,GO:0015934,GO:0022625,GO:0022626,GO:0030312,GO:0032991,GO:0040007,GO:0043226,GO:0043228,GO:0043229,GO:0043232,GO:0044391,GO:0044422,GO:0044424,GO:0044444,GO:0044445,GO:0044446,GO:0044464,GO:0071944,GO:1990904	molecular_function;structural constituent of ribosome;structural molecule activity;cellular_component;cell wall;intracellular;cell;cytoplasm;cytosol;ribosome;biological_process;large ribosomal subunit;cytosolic large ribosomal subunit;cytosolic ribosome;external encapsulating structure;protein-containing complex;growth;organelle;non-membrane-bounded organelle;intracellular organelle;intracellular…	molecular_function;molecular_function;molecular_function;cellular_component;cellular_component;cellular_component;cellular_component;cellular_component;cellular_component;cellular_component;biological_process;cellular_component;cellular_component;cellular_component;cellular_component;cellular_component;biological_process;cellular_component;cellular_component;cellular_component;cellular_component;…	-				ko:K02890	ko03010,map03010	Ribosome	M00178,M00179	-	-	br01610,ko00000,ko00001,ko00002,ko03011	-	-	-	Ribosomal_L22	COG0091	J	Ribosomal protein L22	6.78569	7.29709	6.1325	6.0734	6.45136	7.39691	7.55782
PG_17911	putative arabinose-binding protein	ABC transporter periplasmic binding protein YcjN precursor	-	0.0150248	*	Dorea longicatena	Bacteria	Bacillota	Clostridia	Eubacteriales	Lachnospiraceae	Dorea	Dorea longicatena	MGYG000002279_02497	MGYG000002279_02497	17911	9;	9;	1	9	4.63	-			-				ko:K02027	-		M00207	-	-	ko00000,ko00002,ko02000	3.A.1.1	-	-	SBP_bac_1,SBP_bac_8	COG1653	G	ABC-type glycerol-3-phosphate transport system, periplasmic component	6.28807	6.00461	5.96093	5.84791	6.2514	5.93961	6.21278
PG_17942	PTS system cellobiose-specific EIIB component	protein-N(PI)-phosphohistidine-lactose phosphotransferase system transporter activity	gmuB_2	0.0395798	*	Bacillota	Bacteria	Bacillota						MGYG000000045_01525;MGYG000000269_00148;MGYG000002444_00642;MGYG000001697_00625	MGYG000000045_01525	17942	6;1;3;1;	6;1;3;1;	4	6	4.62	-			2.7.1.196,2.7.1.205	phosphotransferase.;Protein-N(pi)-phosphohistidine--D-cellobiose phosphotransferase.	[Protein]-N(pi)-phospho-L-histidine + D-cellobiose(Side 1) = [protein]-L-histidine + D-cellobiose 6'-phosphate(Side 2).;[Protein]-N(pi)-phospho-L-histidine + N,N'-diacetylchitobiose(Side 1) =[protein]-L-histidine + N,N'-diacetylchitobiose 6'-phosphate(Side 2).	D-cellobiose PTS permease.;N,N'-diacetylchitobiose PTS permease.;Chitobiose PTS permease.	ko:K02760	ko00500,ko02060,map00500,map02060	Starch and sucrose metabolism;Phosphotransferase system (PTS)	M00275	R11170,R11172	RC00017,RC03206	ko00000,ko00001,ko00002,ko01000,ko02000	4.A.3.2	-	iEC55989_1330.EC55989_1672,iECIAI1_1343.ECIAI1_1550,iECO103_1326.ECO103_1669,iECO111_1330.ECO111_1934,iECO26_1355.ECO26_2139,iECSE_1348.ECSE_1627,iECW_1372.ECW_m1666,iEKO11_1354.EKO11_2279,iWFL_1372.ECW_m1666	PTS_IIB	COG1440	G	Phosphotransferase system cellobiose-specific component IIB	6.74357	7.00926	6.71735	6.33513	6.2184	6.98177	7.32294
PG_17969	Nucleoid occlusion protein	Belongs to the ParB family	noc	0.0192048	*	Faecalibacterium prausnitzii	Bacteria	Bacillota	Clostridia	Eubacteriales	Oscillospiraceae	Faecalibacterium	Faecalibacterium prausnitzii	MGYG000003937_01565	MGYG000003937_01565	15119;19066;17969;19306	8;	7;	1	8	4.62	-			-				ko:K03497	-		-	-	-	ko00000,ko03000,ko03036,ko04812	-	-	-	HTH_3,HTH_8,KorB,ParBc	COG1475	D	Chromosome segregation protein Spo0J, contains ParB-like nuclease domain	5.8265	6.07105	5.3545	5.38518	5.58361	6.23776	6.55497
PG_17974	Bifunctional purine biosynthesis protein PurH	Bifunctional purine biosynthesis protein PurH	purH	0.0408328	*	Collinsella aerofaciens	Bacteria	Actinomycetota	Coriobacteriia	Coriobacteriales	Coriobacteriaceae	Collinsella	Collinsella aerofaciens	MGYG000004602_01667	MGYG000004602_01667	17974	18;	2;	1	18	4.62	-			2.1.2.3,3.5.4.10	Phosphoribosylaminoimidazolecarboxamide formyltransferase.;IMP cyclohydrolase.	10-formyltetrahydrofolate + 5-amino-1-(5-phospho-D-ribosyl)imidazole-4-carboxamide = tetrahydrofolate + 5-formamido-1-(5-phospho-D-ribosyl)imidazole-4-carboxamide.;IMP + H(2)O = 5-formamido-1-(5-phospho-D-ribosyl)imidazole-4-carboxamide.	IMP synthetase.;Aminoimidazolecarboxamide ribonucleotide transformylase.;AICAR transformylase.;5'-phosphoribosyl-5-amino-4-imidazolecarboxamide formyltransferase.;AICAR formyltransferase.;10-formyltetrahydrofolate:5'-phosphoribosyl-5-amino-4-;5-amino-1-ribosyl-4-imidazolecarboxamide 5'-phosphate transformylase.;5-amino-4-imidazolecarboxamide ribonucleotide transformylase.;Inosinicase.;imidazoleca…	ko:K00602	ko00230,ko00670,ko01100,ko01110,ko01130,ko01523,map00230,map00670,map01100,map01110,map01130,map01523	Purine metabolism;One carbon pool by folate;Metabolic pathways;Biosynthesis of secondary metabolites	M00048	R01127,R04560	RC00026,RC00263,RC00456	ko00000,ko00001,ko00002,ko01000,ko04147	-	-	-	AICARFT_IMPCHas,MGS	COG0138	F	AICAR transformylase/IMP cyclohydrolase PurH	5.75945	5.58677	5.63529	5.33446	4.65909	5.6323	5.69751
PG_17981	putative protein	DAK2 domain fusion protein YloV	yloV	0.0246701	*	Bacteria	Bacteria							MGYG000001615_00177;MGYG000000208_00890;MGYG000002148_02149;MGYG000000169_00120;MGYG000002330_03410	MGYG000001615_00177	19838;25105;17981;37566	11;7;4;5;4;	3;0;2;0;0;	5	11	4.62	-			-				ko:K07030	-		-	-	-	ko00000	-	-	-	Dak1_2,Dak2	COG1461	R	Predicted kinase related to dihydroxyacetone kinase	6.11464	5.83553	5.84486	5.64768	5.99965	5.89372	6.13922
PG_18024	hypothetical protein	Bacterial extracellular solute-binding protein	amyE	0.016085	*	Eubacteriales	Bacteria	Bacillota	Clostridia	Eubacteriales				MGYG000001380_02911	MGYG000001380_02911	1587;1554;18024;1790;2559;13906;787;883;15632;4469;10405	21;	4;	1	21	4.61	-			-				ko:K10117	ko02010,map02010	ABC transporters	M00196	-	-	ko00000,ko00001,ko00002,ko02000	3.A.1.1.28	-	-	SBP_bac_8,TAT_signal	COG1653	G	ABC-type glycerol-3-phosphate transport system, periplasmic component	5.97334	6.12643	5.91177	6.32665	5.71094	6.565	5.85292
PG_18027	O-acetylserine sulfhydrylase	Pyridoxal-phosphate dependent enzyme	cysK	0.0342441	*	Lachnospiraceae	Bacteria	Bacillota	Clostridia	Eubacteriales	Lachnospiraceae			MGYG000000212_00355;MGYG000002298_00567;MGYG000000171_00164	MGYG000000212_00355;MGYG000002298_00567	18027;11928;14851;16756	17;13;8;	7;6;1;	3	17	4.61	-			2.5.1.47	Cysteine synthase.	O-acetyl-L-serine + hydrogen sulfide = L-cysteine + acetate.	Acetylserine sulfhydrylase.;O-acetylserine (thiol)-lyase.;O(3)-acetyl-L-serine acetate-lyase (adding hydrogen-sulfide).;O-acetylserine (thiol)-lyase A.;O-acetyl-L-serine sulfhydrylase.;O-acetylserine sulfhydrylase.;Cysteine synthetase.;O-acetyl-L-serine sulfohydrolase.;OAS sulfhydrylase.	ko:K01738	ko00270,ko00920,ko01100,ko01110,ko01120,ko01130,ko01200,ko01230,map00270,map00920,map01100,map01110,map01120,map01130,map01200,map01230	Cysteine and methionine metabolism;Sulfur metabolism;Metabolic pathways;Biosynthesis of secondary metabolites;Microbial metabolism in diverse environments;Carbon metabolism;Biosynthesis of amino acids	M00021	R00897,R03601,R04859	RC00020,RC02814,RC02821	ko00000,ko00001,ko00002,ko01000	-	-	-	PALP	COG0031	E	Cysteine synthase	6.79803	6.36154	6.4091	6.37422	7.25875	6.34197	6.68257
PG_18030	Glutamine--tRNA ligase	Glutaminyl-tRNA synthetase	glnS	0.0463148	*	Coprococcus eutactus	Bacteria	Bacillota	Clostridia	Eubacteriales	Lachnospiraceae	Coprococcus	Coprococcus eutactus	MGYG000000231_00490;MGYG000000364_02451	MGYG000000231_00490	18030	17;8;	10;3;	2	17	4.61	-			6.1.1.18	Glutamine--tRNA ligase.	ATP + L-glutamine + tRNA(Gln) = AMP + diphosphate + L-glutaminyl-tRNA(Gln).	Glutamine translase.;Glutaminyl-tRNA synthetase.	ko:K01886	ko00970,ko01100,map00970,map01100	Aminoacyl-tRNA biosynthesis;Metabolic pathways	M00359,M00360	R03652	RC00055,RC00523	ko00000,ko00001,ko00002,ko01000,ko01007,ko03016	-	-	-	tRNA-synt_1c,tRNA-synt_1c_C	COG0008	J	Glutamyl- or glutaminyl-tRNA synthetase	6.7766	6.59234	6.6269	6.43115	6.4324	6.78936	6.98222
PG_18239	hypothetical protein	Polymer-forming cytoskeletal	-	0.0367795	*	Akkermansia muciniphila	Bacteria	Verrucomicrobiota	Verrucomicrobiae	Verrucomicrobiales	Akkermansiaceae	Akkermansia	Akkermansia muciniphila	MGYG000001881_00356;MGYG000002454_00651	MGYG000001881_00356	18239	6;2;	6;2;	2	6	4.58	-			-				-	-		-	-	-	-	-	-	-	Bactofilin	COG1664	Z	Cytoskeletal protein CcmA, bactofilin family	6.25144	5.88689	7.22117	5.82246	5.14142	5.67297	6.16852
PG_18269	Histidinol dehydrogenase	Catalyzes the sequential NAD-dependent oxidations of L- histidinol to L-histidinaldehyde and then to L-histidine	hisD	0.045569	*	Eubacteriales	Bacteria	Bacillota	Clostridia	Eubacteriales				MGYG000000038_02262;MGYG000003552_00592;MGYG000002992_00087;MGYG000004630_00798	MGYG000000038_02262;MGYG000003552_00592	18269;11995;32907;38960	7;3;6;3;	2;1;1;1;	4	7	4.58	-			1.1.1.23	Histidinol dehydrogenase.	L-histidinol + H(2)O + 2 NAD(+) = L-histidine + 2 NADH.		ko:K00013	ko00340,ko01100,ko01110,ko01230,map00340,map01100,map01110,map01230	Histidine metabolism;Metabolic pathways;Biosynthesis of secondary metabolites;Biosynthesis of amino acids	M00026	R01158,R01163,R03012	RC00099,RC00242,RC00463	ko00000,ko00001,ko00002,ko01000	-	-	-	Histidinol_dh	COG0141	E	Histidinol dehydrogenase	5.98746	5.88717	5.24561	5.51428	6.47438	6.30001	5.5571
PG_1827	Elongation factor G	Catalyzes the GTP-dependent ribosomal translocation step during translation elongation. During this step, the ribosome changes from the pre-translocational (PRE) to the post- translocational (POST) state as the newly formed A-site-bound peptidyl-tRNA and P-site-bound deacylated tRNA move to the P and E sites, respectively. Catalyzes the coordinated movement of the two tRNA molecules, the mRNA and…	fusA	0.0374058	*	Lachnospiraceae	Bacteria	Bacillota	Clostridia	Eubacteriales	Lachnospiraceae			MGYG000000231_01248	MGYG000000231_01248	1827;5197	75;	22;	1	75	8.87	-			-				ko:K02355	-		-	-	-	ko00000,ko03012,ko03029	-	-	-	EFG_C,EFG_II,EFG_IV,GTP_EFTU,GTP_EFTU_D2	COG0480	J	Translation elongation factor EF-G, a GTPase	7.32844	6.76098	6.70052	6.73676	7.12265	7.66647	7.86143
PG_18417	50S ribosomal protein L16	Binds 23S rRNA and is also seen to make contacts with the A and possibly P site tRNAs	rplP	0.0389509	*	Eubacteriales	Bacteria	Bacillota	Clostridia	Eubacteriales				MGYG000000140_01890;MGYG000003366_00146;MGYG000000164_02757;MGYG000002989_00864;MGYG000001439_02150;MGYG000000092_00987;MGYG000002277_00424;MGYG000000137_00256;MGYG000002290_02017;MGYG000004735_01594;MGYG000004140_01822	MGYG000000140_01890	18417	10;5;4;8;4;8;5;8;2;8;8;	3;0;0;2;0;2;0;2;0;2;2;	11	10	4.56	-			-				ko:K02878	ko03010,map03010	Ribosome	M00178	-	-	br01610,ko00000,ko00001,ko00002,ko03011	-	-	-	Ribosomal_L16	COG0197	J	Ribosomal protein L16/L10AE	6.41069	6.00372	6.12943	6.25968	6.20593	6.49447	5.90137
PG_18422	Chaperone protein DnaK	Heat shock 70 kDa protein	dnaK	0.0463148	*	Eubacteriales	Bacteria	Bacillota	Clostridia	Eubacteriales				MGYG000002492_00018;MGYG000002670_02038	MGYG000002492_00018	18422	27;19;	16;8;	2	27	4.56	-			-				ko:K04043	ko03018,ko04212,ko05152,map03018,map04212,map05152	RNA degradation;Tuberculosis	-	-	-	ko00000,ko00001,ko03019,ko03029,ko03110,ko04147	1.A.33.1	-	-	HSP70,MreB_Mbl	COG0443	O	Molecular chaperone DnaK (HSP70)	6.70814	6.13364	6.55392	6.27702	7.51196	6.86692	6.74064
PG_18424	Phosphoglucomutase	phosphoglucomutase phosphomannomutase alpha beta alpha domain II	pgcA	0.0368991	*	Lachnospira	Bacteria	Bacillota	Clostridia	Eubacteriales	Lachnospiraceae	Lachnospira		MGYG000000193_00079	MGYG000000193_00079	18424	30;	12;	1	30	4.56	-			5.4.2.2,5.4.2.8	Phosphoglucomutase (alpha-D-glucose-1,6-bisphosphate-dependent).;Phosphomannomutase.	Alpha-D-glucose 1-phosphate = alpha-D-glucose 6-phosphate.;Alpha-D-mannose 1-phosphate = D-mannose 6-phosphate.	Phosphomannose mutase.;Glucose phosphomutase.;Phosphoglucose mutase.	ko:K01835,ko:K01840	ko00010,ko00030,ko00051,ko00052,ko00230,ko00500,ko00520,ko00521,ko01100,ko01110,ko01120,ko01130,map00010,map00030,map00051,map00052,map00230,map00500,map00520,map00521,map01100,map01110,map01120,map01130	Glycolysis / Gluconeogenesis;Pentose phosphate pathway;Fructose and mannose metabolism;Galactose metabolism;Purine metabolism;Starch and sucrose metabolism;Amino sugar and nucleotide sugar metabolism;Streptomycin biosynthesis;Metabolic pathways;Biosynthesis of secondary metabolites;Microbial metabolism in diverse environments	M00114,M00549	R00959,R01057,R01818,R08639	RC00408	ko00000,ko00001,ko00002,ko01000	-	-	-	Alpha-amylase,PGM_PMM_I,PGM_PMM_II,PGM_PMM_III,PGM_PMM_IV	COG1109	G	Phosphomannomutase	6.67571	6.42813	6.64975	6.49449	6.88928	6.98839	6.90846
PG_18431	60 kDa chaperonin	Prevents misfolding and promotes the refolding and proper assembly of unfolded polypeptides generated under stress conditions	groL	0.0162741	*	Bacillota	Bacteria	Bacillota						MGYG000000045_02343;MGYG000002444_02368;MGYG000000670_01435	MGYG000000045_02343	18431	22;10;8;	8;0;0;	3	22	4.55	GO:0001817,GO:0001819,GO:0001871,GO:0002791,GO:0002793,GO:0003674,GO:0005488,GO:0005515,GO:0005575,GO:0005622,GO:0005623,GO:0005737,GO:0005829,GO:0006457,GO:0006458,GO:0008150,GO:0009986,GO:0009987,GO:0016465,GO:0030246,GO:0030247,GO:0032677,GO:0032757,GO:0032879,GO:0032880,GO:0032991,GO:0044183,GO:0044424,GO:0044444,GO:0044445,GO:0044464,GO:0044764,GO:0046812,GO:0048518,GO:0048522,GO:0050707,GO:…	regulation of cytokine production;positive regulation of cytokine production;obsolete pattern binding;regulation of peptide secretion;positive regulation of peptide secretion;molecular_function;binding;protein binding;cellular_component;intracellular;cell;cytoplasm;cytosol;protein folding;'de novo' protein folding;biological_process;cell surface;cellular process;chaperonin ATPase complex;carbohyd…	biological_process;biological_process;molecular_function;biological_process;biological_process;molecular_function;molecular_function;molecular_function;cellular_component;cellular_component;cellular_component;cellular_component;cellular_component;biological_process;biological_process;biological_process;cellular_component;biological_process;cellular_component;molecular_function;molecular_function;…	-				ko:K04077	ko03018,ko04212,ko04940,ko05134,ko05152,map03018,map04212,map04940,map05134,map05152	RNA degradation;Legionellosis;Tuberculosis	-	-	-	ko00000,ko00001,ko03019,ko03029,ko03110,ko04147	-	-	-	Cpn60_TCP1	COG0459	O	Chaperonin GroEL (HSP60 family)	5.81962	5.86945	6.25701	5.44886	6.46824	5.82078	6.60353
PG_1846	30S ribosomal protein S3	Binds the lower part of the 30S subunit head. Binds mRNA in the 70S ribosome, positioning it for translation	rpsC	0.0228355	*	Kyrpidia spormannii	Bacteria	Bacillota	Bacilli	Bacillales	Alicyclobacillaceae	Kyrpidia	Kyrpidia spormannii	MGYG000004317_00970;MGYG000004222_01138	MGYG000004317_00970	1996;3783;1846	20;7;	3;0;	2	20	8.86	-			-				ko:K02982	ko03010,map03010	Ribosome	M00178,M00179	-	-	br01610,ko00000,ko00001,ko00002,ko03011	-	-	-	KH_2,Ribosomal_S3_C	COG0092	J	Ribosomal protein S3	6.54155	6.50501	5.52709	5.31675	6.20164	6.2634	5.73661
PG_18476	hypothetical protein	Glycosyl hydrolases family 32 N-terminal domain	-	0.0297111	*	Eubacteriales	Bacteria	Bacillota	Clostridia	Eubacteriales				MGYG000000002_00707	MGYG000000002_00707	6446;18476	17;	6;	1	17	4.55	-			3.2.1.26	Beta-fructofuranosidase.	Hydrolysis of terminal non-reducing beta-D-fructofuranoside residues inbeta-D-fructofuranosides.	Invertase.;Saccharase.;Beta-fructosidase.	ko:K01193	ko00052,ko00500,ko01100,map00052,map00500,map01100	Galactose metabolism;Starch and sucrose metabolism;Metabolic pathways	-	R00801,R00802,R02410,R03635,R03921,R06088	RC00028,RC00077	ko00000,ko00001,ko01000	-	GH32	-	DUF4975,Glyco_hydro_32C,Glyco_hydro_32N	COG1621	G	Sucrose-6-phosphate hydrolase SacC, GH32 family	6.15089	5.91498	5.72847	5.63458	6.18191	5.83596	6.46
PG_18489	Cyclomaltodextrinase	Alpha amylase, catalytic domain protein	-	0.0439702	*	Eubacteriales	Bacteria	Bacillota	Clostridia	Eubacteriales				MGYG000002492_00914;MGYG000002670_01222	MGYG000002492_00914;MGYG000002670_01222	18489	6;6;	5;5;	2	6	4.55	-			3.2.1.133,3.2.1.135,3.2.1.54	Glucan 1,4-alpha-maltohydrolase.;Neopullulanase.;Cyclomaltodextrinase.	Hydrolysis of (1->4)-alpha-D-glucosidic linkages in polysaccharides so asto remove successive alpha-maltose residues from the non-reducing ends ofthe chains.;Hydrolysis of pullulan to panose (6-alpha-D-glucosylmaltose).;Cyclomaltodextrin + H(2)O = linear maltodextrin.	;Maltogenic alpha-amylase.	ko:K01208	ko00500,ko01100,map00500,map01100	Starch and sucrose metabolism;Metabolic pathways	-	R02112,R03122,R11262	-	ko00000,ko00001,ko01000	-	GH13	-	Alpha-amylase,Alpha-amylase_C,Alpha-amylase_N,Malt_amylase_C	COG0366	G	Glycosidase/amylase (phosphorylase)	6.35753	5.94559	5.61228	5.35849	6.10093	6.20565	6.23064
PG_18540	putative protein	SPFH Band 7 PHB domain protein	qmcA	0.0197742	*	Eubacteriales	Bacteria	Bacillota	Clostridia	Eubacteriales				MGYG000002155_01243	MGYG000002155_01243	1441;3335;2814;9652;6097;3093;9511;17428;18540;1511	10;	2;	1	10	4.54	-			-				-	-		-	-	-	-	-	-	-	Band_7	COG0330	O	Regulator of protease activity HflC, stomatin/prohibitin superfamily	5.20285	6.05264	6.4391	6.27686	5.61688	6.22085	5.59154
PG_18593	Putative multidrug export ATP-binding/permease protein	Psort location CytoplasmicMembrane, score 10.00	-	0.0270062	*	Bacillota	Bacteria	Bacillota						MGYG000001400_01144;MGYG000002298_03759	MGYG000001400_01144;MGYG000002298_03759	24174;18593	13;12;	13;12;	2	13	4.53	-			-				-	-		-	-	-	-	-	-	-	ABC_membrane,ABC_tran	COG1132	V	ABC-type multidrug transport system, ATPase and permease component	6.22501	6.17616	6.37521	6.16155	6.22816	6.04831	6.80404
PG_18641	Hypoxanthine phosphoribosyltransferase	Belongs to the purine pyrimidine phosphoribosyltransferase family	hpt	0.0363285	*	Eubacteriales	Bacteria	Bacillota	Clostridia	Eubacteriales				MGYG000002492_00477;MGYG000000217_01119;MGYG000002670_00495;MGYG000003486_01563	MGYG000002492_00477	48030;18641	9;1;5;1;	7;1;4;1;	4	9	4.52	-			2.4.2.8	Hypoxanthine phosphoribosyltransferase.	IMP + diphosphate = hypoxanthine + 5-phospho-alpha-D-ribose1-diphosphate.	IMP pyrophosphorylase.;Guanine phosphoribosyltransferase.;Hypoxanthine-guanine phosphoribosyltransferase.;IMP diphosphorylase.;Transphosphoribosidase.;HGPRTase.	ko:K00760	ko00230,ko00983,ko01100,ko01110,map00230,map00983,map01100,map01110	Purine metabolism;Drug metabolism - other enzymes;Metabolic pathways;Biosynthesis of secondary metabolites	-	R00190,R01132,R01229,R02142,R08237,R08238,R08245	RC00063,RC00122	ko00000,ko00001,ko01000	-	-	-	Pribosyltran	COG0634	F	Hypoxanthine-guanine phosphoribosyltransferase	6.68036	6.55989	6.4289	6.73197	7.20614	6.82966	6.3574
PG_18689	hypothetical protein	Psort location Cytoplasmic, score 8.96	-	0.0441132	*	Bacteroides	Bacteria	Bacteroidota	Bacteroidia	Bacteroidales	Bacteroidaceae	Bacteroides		MGYG000001346_03509	MGYG000001346_03509	18689	23;	4;	1	23	4.52	-			-				-	-		-	-	-	-	-	-	-	DUF349	COG5107			6.17738	5.19587	6.05359	5.81936	5.94066	6.25759	5.65926
PG_18706	Glycogen phosphorylase	Phosphorylase is an important allosteric enzyme in carbohydrate metabolism. Enzymes from different sources differ in their regulatory mechanisms and in their natural substrates. However, all known phosphorylases share catalytic and structural properties	glgP	0.0258733	*	Lachnospiraceae	Bacteria	Bacillota	Clostridia	Eubacteriales	Lachnospiraceae			MGYG000000251_01693	MGYG000000251_01693	18706	22;	7;	1	22	4.52	-			2.4.1.1	Glycogen phosphorylase.	((1->4)-alpha-D-glucosyl)(n) + phosphate = ((1->4)-alpha-D-glucosyl)(n-1)+ alpha-D-glucose 1-phosphate.	Polyphosphorylase.;Amylophosphorylase.;Muscle phosphorylase a and b.	ko:K00688	ko00500,ko01100,ko01110,ko02026,ko04217,ko04910,ko04922,ko04931,map00500,map01100,map01110,map02026,map04217,map04910,map04922,map04931	Starch and sucrose metabolism;Metabolic pathways;Biosynthesis of secondary metabolites;Biofilm formation - Escherichia coli	-	R02111	-	ko00000,ko00001,ko01000	-	GT35	-	DUF3417,Phosphorylase	COG0058	G	Glucan phosphorylase	5.64735	6.01158	5.88218	6.16222	6.06509	6.0889	6.18404
PG_18744	hypothetical protein	COG2244 Membrane protein involved in the export of O-antigen and teichoic acid	-	0.0472565	*	Eubacterium	Bacteria	Bacillota	Clostridia	Eubacteriales	Eubacteriaceae	Eubacterium		MGYG000003990_01879	MGYG000003990_01879	18744	8;	8;	1	8	4.51	-			-				ko:K03328	-		-	-	-	ko00000	2.A.66.2	-	-	Polysacc_synt,Polysacc_synt_C	COG2244	M	Membrane protein involved in the export of O-antigen and teichoic acid	7.12831	5.75828	6.22436	6.19938	6.76899	6.25019	5.88559
PG_18783	Enolase	Catalyzes the reversible conversion of 2- phosphoglycerate into phosphoenolpyruvate. It is essential for the degradation of carbohydrates via glycolysis	eno	0.0441419	*	Ruminococcus callidus ATCC 27760	Bacteria	Bacillota	Clostridia	Eubacteriales	Oscillospiraceae	Ruminococcus	Ruminococcus callidus	MGYG000002295_00253	MGYG000002295_00253	22886;18783	29;	9;	1	29	4.51	-			4.2.1.11	Phosphopyruvate hydratase.	2-phospho-D-glycerate = phosphoenolpyruvate + H(2)O.	2-phosphoglycerate dehydratase.;Enolase.	ko:K01689	ko00010,ko00680,ko01100,ko01110,ko01120,ko01130,ko01200,ko01230,ko03018,ko04066,map00010,map00680,map01100,map01110,map01120,map01130,map01200,map01230,map03018,map04066	Glycolysis / Gluconeogenesis;Methane metabolism;Metabolic pathways;Biosynthesis of secondary metabolites;Microbial metabolism in diverse environments;Carbon metabolism;Biosynthesis of amino acids;RNA degradation	M00001,M00002,M00003,M00346,M00394	R00658	RC00349	ko00000,ko00001,ko00002,ko01000,ko03019,ko04147	-	-	-	Enolase_C,Enolase_N	COG0148	G	Enolase	6.6752	6.4227	5.97407	6.41372	6.32663	6.41413	6.20557
PG_18826	Pyruvate synthase	Oxidoreductase required for the transfer of electrons from pyruvate to flavodoxin	-	0.0496794	*	Oscillibacter	Bacteria	Bacillota	Clostridia	Eubacteriales	Oscillospiraceae	Oscillibacter		MGYG000002720_00480	MGYG000002720_00480	18826	14;	8;	1	14	4.5	-			1.2.7.1	Pyruvate synthase.	Pyruvate + CoA + 2 oxidized ferredoxin = acetyl-CoA + CO(2) + 2 reducedferredoxin + 2 H(+).	Pyruvate synthetase.;2-oxobutyrate synthase.;Pyruvic-ferredoxin oxidoreductase.;2-oxobutyrate-ferredoxin oxidoreductase.;Alpha-ketobutyrate synthase.;Alpha-ketobutyrate-ferredoxin oxidoreductase.;Pyruvate oxidoreductase.	ko:K03737	ko00010,ko00020,ko00620,ko00650,ko00720,ko01100,ko01120,ko01130,ko01200,map00010,map00020,map00620,map00650,map00720,map01100,map01120,map01130,map01200	Glycolysis / Gluconeogenesis;Citrate cycle (TCA cycle);Pyruvate metabolism;Butanoate metabolism;Carbon fixation pathways in prokaryotes;Metabolic pathways;Microbial metabolism in diverse environments;Carbon metabolism	M00173,M00307	R01196,R10866	RC00004,RC02742	br01601,ko00000,ko00001,ko00002,ko01000	-	-	-	EKR,Fer4,Fer4_10,Fer4_16,Fer4_7,Fer4_9,PFOR_II,POR,POR_N,TPP_enzyme_C	COG1014	C	Pyruvate:ferredoxin oxidoreductase or related 2-oxoacid:ferredoxin oxidoreductase, gamma subunit	6.43907	6.233	6.99292	6.95264	6.10877	6.32687	6.52214
PG_18858	Glyceraldehyde-3-phosphate dehydrogenase	Belongs to the glyceraldehyde-3-phosphate dehydrogenase family	gap	0.0232445	*	Fructilactobacillus sanfranciscensis	Bacteria	Bacillota	Bacilli	Lactobacillales	Lactobacillaceae	Fructilactobacillus	Fructilactobacillus sanfranciscensis	MGYG000002044_00677	MGYG000002044_00677	18858	18;	10;	1	18	4.5	-			1.2.1.12	Glyceraldehyde-3-phosphate dehydrogenase (phosphorylating).	D-glyceraldehyde 3-phosphate + phosphate + NAD(+) = 3-phospho-D-glyceroylphosphate + NADH.	GAPDH.;Triosephosphate dehydrogenase.;NAD-dependent glyceraldehyde-3-phosphate dehydrogenase.	ko:K00134	ko00010,ko00710,ko01100,ko01110,ko01120,ko01130,ko01200,ko01230,ko04066,ko05010,map00010,map00710,map01100,map01110,map01120,map01130,map01200,map01230,map04066,map05010	Glycolysis / Gluconeogenesis;Carbon fixation in photosynthetic organisms;Metabolic pathways;Biosynthesis of secondary metabolites;Microbial metabolism in diverse environments;Carbon metabolism;Biosynthesis of amino acids	M00001,M00002,M00003,M00165,M00166,M00308,M00552	R01061	RC00149	ko00000,ko00001,ko00002,ko01000,ko04131,ko04147	-	-	-	Gp_dh_C,Gp_dh_N	COG0057	G	Glyceraldehyde-3-phosphate dehydrogenase/erythrose-4-phosphate dehydrogenase	6.10685	5.50615	5.62302	5.92064	7.3161	6.30425	6.82259
PG_18862	Aldehyde-alcohol dehydrogenase	hydroxyacid-oxoacid transhydrogenase activity	adhE	0.0334746	*	Clostridium	Bacteria	Bacillota	Clostridia	Eubacteriales	Clostridiaceae	Clostridium		MGYG000000045_02152	MGYG000000045_02152	18862	50;	30;	1	50	4.5	-			1.1.1.1,1.2.1.10	Alcohol dehydrogenase.;Acetaldehyde dehydrogenase (acetylating).	(1) A primary alcohol + NAD(+) = an aldehyde + NADH.(2) A secondary alcohol + NAD(+) = a ketone + NADH.;Acetaldehyde + CoA + NAD(+) = acetyl-CoA + NADH.	Acylating acetaldehyde dehydrogenase.;Aldehyde reductase.;Aldehyde dehydrogenase (acylating).	ko:K04072	ko00010,ko00071,ko00350,ko00620,ko00625,ko00626,ko00650,ko01100,ko01110,ko01120,ko01130,ko01220,map00010,map00071,map00350,map00620,map00625,map00626,map00650,map01100,map01110,map01120,map01130,map01220	Glycolysis / Gluconeogenesis;Fatty acid degradation;Tyrosine metabolism;Pyruvate metabolism;Chloroalkane and chloroalkene degradation;Naphthalene degradation;Butanoate metabolism;Metabolic pathways;Biosynthesis of secondary metabolites;Microbial metabolism in diverse environments;Degradation of aromatic compounds	-	R00228,R00623,R00754,R01172,R04880,R05233,R05234,R06917,R06927	RC00004,RC00050,RC00088,RC00099,RC00116,RC00184,RC00649,RC01195	ko00000,ko00001,ko01000	-	-	iSB619.SA_RS00885	Aldedh,Fe-ADH	COG1454	C	Alcohol dehydrogenase, class IV	7.18143	7.58227	6.87427	6.70116	7.03431	7.11133	7.31065
PG_18919	hypothetical protein	Acetyltransferase (GNAT) domain	-	0.022885	*	Bacteroides	Bacteria	Bacteroidota	Bacteroidia	Bacteroidales	Bacteroidaceae	Bacteroides		MGYG000000013_00089;MGYG000000236_03494;MGYG000002549_03495;MGYG000001337_01061;MGYG000000196_00065;MGYG000001313_00753;MGYG000004876_02264;MGYG000000029_03064;MGYG000004748_03022;MGYG000001433_01391;MGYG000000265_01045;MGYG000001661_00061	MGYG000000013_00089;MGYG000000236_03494;MGYG000002549_03495;MGYG000001337_01061;MGYG000000196_00065	18919	6;5;5;5;5;3;2;3;3;3;3;3;	3;3;3;3;3;0;0;0;0;0;0;0;	12	6	4.49	-			-				-	-		-	-	-	-	-	-	-	Acetyltransf_1,Acetyltransf_10	COG1670	JO	Protein N-acetyltransferase, RimJ/RimL family	5.1845	5.82699	6.28493	6.14731	6.18358	5.62711	6.08534
PG_18956	hypothetical protein	MotA TolQ ExbB proton channel family	exbB	0.0496794	*	Alistipes putredinis	Bacteria	Bacteroidota	Bacteroidia	Bacteroidales	Rikenellaceae	Alistipes	Alistipes putredinis	MGYG000001302.1_01759;MGYG000003926_00542	MGYG000001302.1_01759	18956	7;1;	7;1;	2	7	4.48	-			-				ko:K03561	-		-	-	-	ko00000,ko02000	1.A.30.2.1	-	-	MotA_ExbB	COG0811	U	Biopolymer transport protein ExbB/TolQ	6.97731	6.50644	7.09119	7.13707	6.32986	6.96271	6.41618
PG_18963	Ribosome maturation factor RimP	Required for maturation of 30S ribosomal subunits	rimP	0.0421803	*	Prevotella copri	Bacteria	Bacteroidota	Bacteroidia	Bacteroidales	Prevotellaceae	Prevotella	Prevotella copri	MGYG000002293_01491	MGYG000002293_01491	30085;38418;18963	5;	5;	1	5	4.48	GO:0000028,GO:0005575,GO:0005622,GO:0005623,GO:0005737,GO:0005829,GO:0006412,GO:0006518,GO:0006807,GO:0006996,GO:0008150,GO:0008152,GO:0009058,GO:0009059,GO:0009987,GO:0010467,GO:0016043,GO:0019538,GO:0022607,GO:0022613,GO:0022618,GO:0034622,GO:0034641,GO:0034645,GO:0042254,GO:0042255,GO:0042274,GO:0043043,GO:0043170,GO:0043603,GO:0043604,GO:0043933,GO:0044085,GO:0044237,GO:0044238,GO:0044249,GO:…	ribosomal small subunit assembly;cellular_component;intracellular;cell;cytoplasm;cytosol;translation;peptide metabolic process;nitrogen compound metabolic process;organelle organization;biological_process;metabolic process;biosynthetic process;macromolecule biosynthetic process;cellular process;gene expression;cellular component organization;protein metabolic process;cellular component assembly;r…	biological_process;cellular_component;cellular_component;cellular_component;cellular_component;cellular_component;biological_process;biological_process;biological_process;biological_process;biological_process;biological_process;biological_process;biological_process;biological_process;biological_process;biological_process;biological_process;biological_process;biological_process;biological_process;…	-				ko:K09748	-		-	-	-	ko00000,ko03009	-	-	-	DUF150,DUF150_C	COG0779	J	Ribosome maturation factor RimP	5.74821	5.24768	6.23788	6.21738	5.93781	6.77896	8.30291
PG_18985	30S ribosomal protein S5	Located at the back of the 30S subunit body where it stabilizes the conformation of the head with respect to the body	rpsE	0.0414562	*	Eubacteriales	Bacteria	Bacillota	Clostridia	Eubacteriales				MGYG000002969_00153;MGYG000003482_02094;MGYG000004642_00868;MGYG000002079_00960	MGYG000002969_00153;MGYG000003482_02094;MGYG000004642_00868	18985;6766;608;10656	5;3;2;3;	2;2;2;0;	4	5	4.48	-			-				ko:K02988	ko03010,map03010	Ribosome	M00178,M00179	-	-	br01610,ko00000,ko00001,ko00002,ko03011	-	-	-	Ribosomal_S5,Ribosomal_S5_C	COG0098	J	Ribosomal protein S5	5.7428	5.47058	6.37247	6.45632	5.03548	5.83596	5.0449
PG_19003	PTS system fructose-specific EIIB component	Psort location Cytoplasmic, score	-	0.0354738	*	Thomasclavelia spiroformis	Bacteria	Bacillota	Erysipelotrichia	Erysipelotrichales	Erysipelotrichaceae		Thomasclavelia spiroformis	MGYG000001304_01323	MGYG000001304_01323	19003	12;	6;	1	12	4.47	-			-				ko:K02745	ko00052,ko02060,map00052,map02060	Galactose metabolism;Phosphotransferase system (PTS)	M00277	R08366	RC00017	ko00000,ko00001,ko00002,ko01000,ko02000	4.A.6.1.4	-	-	PTSIIB_sorb	COG3444	G	Phosphotransferase system, mannose/fructose/N-acetylgalactosamine-specific component IIB	6.09559	6.38518	6.66268	6.36849	6.14254	6.30758	6.65546
PG_19044	Cytidylate kinase	Cytidylate kinase-like family	-	0.010458	*	Blautia	Bacteria	Bacillota	Clostridia	Eubacteriales	Lachnospiraceae	Blautia		MGYG000003695_02236	MGYG000003695_02236	19044	11;	4;	1	11	4.47	-			2.7.4.25	(d)CMP kinase.	ATP + (d)CMP = ADP + (d)CDP.	Deoxycytidine monophosphokinase.;Deoxycytidylate kinase.;dCMP kinase.	ko:K00945	ko00240,ko01100,map00240,map01100	Pyrimidine metabolism;Metabolic pathways	M00052	R00158,R00512,R01665	RC00002	ko00000,ko00001,ko00002,ko01000	-	-	-	Cytidylate_kin2	COG1102	F	Cytidylate kinase	6.44734	6.22691	6.27743	5.66784	5.97743	5.94641	6.94312
PG_1906	30S ribosomal protein S2	Belongs to the universal ribosomal protein uS2 family	rpsB	0.0496794	*	Eubacteriales	Bacteria	Bacillota	Clostridia	Eubacteriales				MGYG000000060_00570	MGYG000000060_00570	1906;5279	41;	30;	1	41	8.8	-			-				ko:K02967	ko03010,map03010	Ribosome	M00178,M00179	-	-	br01610,ko00000,ko00001,ko00002,ko03011	-	-	-	Ribosomal_S2	COG0052	J	Ribosomal protein S2	7.88946	7.75072	7.58553	7.50927	8.11082	7.96888	8.06255
PG_19085	hypothetical protein	Gamma-glutamyl cyclotransferase, AIG2-like	-	0.0246914	*	Subdoligranulum	Bacteria	Bacillota	Clostridia	Eubacteriales	Oscillospiraceae	Subdoligranulum		MGYG000003937_00324	MGYG000003937_00324	19085	3;	3;	1	3	4.46	-			-				-	-		-	-	-	-	-	-	-	GGACT	COG2105	E	Predicted gamma-glutamylamine cyclotransferase YtfP, GGCT/AIG2-like family	6.18072	5.80682	6.19794	5.54814	6.29883	6.1935	5.54855
PG_19089	Propionyl-CoA carboxylase beta chain	COG COG4799 Acetyl-CoA carboxylase, carboxyltransferase component (subunits alpha and beta)	-	0.018539	*	Coprococcus eutactus	Bacteria	Bacillota	Clostridia	Eubacteriales	Lachnospiraceae	Coprococcus	Coprococcus eutactus	MGYG000000146_00165;MGYG000000148_01201;MGYG000000118_00818	MGYG000000146_00165	6074;37764;19089;13870	20;11;2;	6;2;2;	3	20	4.46	-			-				-	-		-	-	-	-	-	-	-	Carboxyl_trans	COG4799	I	Acetyl-CoA carboxylase, carboxyltransferase component	6.70249	6.34189	6.19772	6.121	6.3218	6.24932	6.83802
PG_19131	hypothetical protein	CobW P47K family protein	cobW	0.0289118	*	Faecalibacterium	Bacteria	Bacillota	Clostridia	Eubacteriales	Oscillospiraceae	Faecalibacterium		MGYG000000078_01888;MGYG000004317_01322	MGYG000000078_01888	1062;21491;42904;35829;11574;27504;15572;16575;36650;39894;14317;35238;9431;20697;22453;19131;16684;13936;28706;33768;38101;22627;35358;26367;23059;19028;16870;9285	11;7;	5;2;	2	11	4.46	-			-				-	-		-	-	-	-	-	-	-	CobW_C,cobW	COG0523	R	Zinc metallochaperone YeiR/ZagA and related GTPases, G3E family	6.2298	6.01626	6.67672	6.86926	6.36883	5.53968	6.934
PG_19147	DNA-directed RNA polymerase subunit beta	DNA-dependent RNA polymerase catalyzes the transcription of DNA into RNA using the four ribonucleoside triphosphates as substrates	rpoB	0.0466165	*	Prevotella copri	Bacteria	Bacteroidota	Bacteroidia	Bacteroidales	Prevotellaceae	Prevotella	Prevotella copri	MGYG000002603_01774	MGYG000002603_01774	14599;12237;19147;19813;15383	70;	4;	1	70	4.46	GO:0000428,GO:0005575,GO:0005622,GO:0005623,GO:0030880,GO:0032991,GO:0044424,GO:0044464,GO:0061695,GO:1902494,GO:1990234	DNA-directed RNA polymerase complex;cellular_component;intracellular;cell;RNA polymerase complex;protein-containing complex;obsolete intracellular part;obsolete cell part;transferase complex, transferring phosphorus-containing groups;catalytic complex;transferase complex	cellular_component;cellular_component;cellular_component;cellular_component;cellular_component;cellular_component;cellular_component;cellular_component;cellular_component;cellular_component;cellular_component	2.7.7.6	DNA-directed RNA polymerase.	Nucleoside triphosphate + RNA(n) = diphosphate + RNA(n+1).	RNA nucleotidyltransferase (DNA-directed).;RNA polymerase II.;DNA-dependent RNA polymerase.;RNA polymerase I.;RNA polymerase III.	ko:K03043	ko00230,ko00240,ko01100,ko03020,map00230,map00240,map01100,map03020	Purine metabolism;Pyrimidine metabolism;Metabolic pathways;RNA polymerase	M00183	R00435,R00441,R00442,R00443	RC02795	br01611,ko00000,ko00001,ko00002,ko01000,ko03021,ko03400	-	-	-	RNA_pol_Rpb2_1,RNA_pol_Rpb2_2,RNA_pol_Rpb2_3,RNA_pol_Rpb2_45,RNA_pol_Rpb2_6,RNA_pol_Rpb2_7	COG0085	K	DNA-directed RNA polymerase, beta subunit/140 kD subunit	5.97038	5.62767	6.18802	6.37384	6.23983	5.62366	5.97793
PG_19173	Pyruvate, phosphate dikinase	Psort location Cytoplasmic, score	ppdK	0.0196973	*	Thomasclavelia spiroformis	Bacteria	Bacillota	Erysipelotrichia	Erysipelotrichales	Erysipelotrichaceae		Thomasclavelia spiroformis	MGYG000001304_02320	MGYG000001304_02320	5748;6251;19173;8540	16;	5;	1	16	4.45	-			2.7.9.1	Pyruvate, phosphate dikinase.	ATP + pyruvate + phosphate = AMP + phosphoenolpyruvate + diphosphate.	Pyruvate,orthophosphate dikinase.;PPDK.;Pyruvate,phosphate dikinase.	ko:K01006	ko00620,ko00710,ko00720,ko01100,ko01120,ko01200,map00620,map00710,map00720,map01100,map01120,map01200	Pyruvate metabolism;Carbon fixation in photosynthetic organisms;Carbon fixation pathways in prokaryotes;Metabolic pathways;Microbial metabolism in diverse environments;Carbon metabolism	M00169,M00171,M00172,M00173	R00206	RC00002,RC00015	ko00000,ko00001,ko00002,ko01000	-	-	-	PEP-utilizers,PEP-utilizers_C,PPDK_N	COG1080	G	Phosphoenolpyruvate-protein kinase (PTS system EI component in bacteria)	5.89566	6.00134	6.26004	6.45956	5.9206	6.24432	6.36703
PG_19181	Inosine-5'-monophosphate dehydrogenase	Catalyzes the conversion of inosine 5'-phosphate (IMP) to xanthosine 5'-phosphate (XMP), the first committed and rate- limiting step in the de novo synthesis of guanine nucleotides, and therefore plays an important role in the regulation of cell growth	guaB	0.0448643	*	Phascolarctobacterium succinatutens	Bacteria	Bacillota	Negativicutes	Acidaminococcales	Acidaminococcaceae	Phascolarctobacterium	Phascolarctobacterium succinatutens	MGYG000001365_01595	MGYG000001365_01595	19181	17;	9;	1	17	4.45	-			1.1.1.205	IMP dehydrogenase.	Inosine 5'-phosphate + NAD(+) + H(2)O = xanthosine 5'-phosphate + NADH.	Inosinic acid dehydrogenase.;IMP oxidoreductase.;Inosinate dehydrogenase.;Inosine monophosphate oxidoreductase.;Inosine 5'-monophosphate dehydrogenase.	ko:K00088	ko00230,ko00983,ko01100,ko01110,map00230,map00983,map01100,map01110	Purine metabolism;Drug metabolism - other enzymes;Metabolic pathways;Biosynthesis of secondary metabolites	M00050	R01130,R08240	RC00143,RC02207	ko00000,ko00001,ko00002,ko01000,ko04147	-	-	-	CBS,IMPDH	COG0517	T	CBS domain	6.15479	6.09814	6.43836	6.41153	6.3078	6.21209	6.2878
PG_19183	50S ribosomal protein L11	Forms part of the ribosomal stalk which helps the ribosome interact with GTP-bound translation factors	rplK	0.0447189	*	Bacteria	Bacteria							MGYG000000002_03535;MGYG000000201_02338	MGYG000000002_03535;MGYG000000201_02338	19183	6;6;	2;2;	2	6	4.45	-			-				ko:K02867	ko03010,map03010	Ribosome	M00178,M00179	-	-	br01610,ko00000,ko00001,ko00002,ko03011	-	-	-	Ribosomal_L11,Ribosomal_L11_N	COG0080	J	Ribosomal protein L11	5.91073	5.77363	5.51943	5.05664	5.88009	5.96828	5.34502
PG_19205	tRNA-2-methylthio-N(6)-dimethylallyladenosine synthase	Catalyzes the methylthiolation of N6- (dimethylallyl)adenosine (i(6)A), leading to the formation of 2- methylthio-N6-(dimethylallyl)adenosine (ms(2)i(6)A) at position 37 in tRNAs that read codons beginning with uridine	miaB	0.040306	*	Eubacteriales	Bacteria	Bacillota	Clostridia	Eubacteriales				MGYG000002492_01494;MGYG000002670_00657	MGYG000002492_01494;MGYG000002670_00657	19205	7;6;	7;6;	2	7	4.45	-			2.8.4.3	tRNA-2-methylthio-N(6)-dimethylallyladenosine synthase.	N(6)-(3-methylbut-2-en-1-yl)-adenine(37) in tRNA + sulfur-(sulfurcarrier) + 2 S-adenosyl-L-methionine + reduced electron acceptor = N(6)-(3-methylbut-2-en-1-yl)-2-(methylsulfanyl)adenine(37) in tRNA +S-adenosyl-L-homocysteine + (sulfur carrier) + L-methionine +5'-deoxyadenosine + electron acceptor.	tRNA-i6A37 methylthiotransferase.;2-methylthio-N-6-isopentenyl adenosine synthase.	ko:K06168	-		-	R10645,R10646,R10647	RC00003,RC00980,RC03221,RC03222	ko00000,ko01000,ko03016	-	-	-	Radical_SAM,TRAM,UPF0004	COG0621	J	tRNA A37 methylthiotransferase MiaB	6.49359	6.49798	6.08798	5.45786	6.41392	6.61269	6.26929
PG_1926	Elongation factor G	Catalyzes the GTP-dependent ribosomal translocation step during translation elongation. During this step, the ribosome changes from the pre-translocational (PRE) to the post- translocational (POST) state as the newly formed A-site-bound peptidyl-tRNA and P-site-bound deacylated tRNA move to the P and E sites, respectively. Catalyzes the coordinated movement of the two tRNA molecules, the mRNA and…	fusA	0.0466165	*	Synergistaceae	Bacteria	Synergistota	Synergistia	Synergistales	Synergistaceae			MGYG000002197_00997	MGYG000002197_00997	8369;9136;4430;30020;6104;5762;13167;5182;1472;1168;6710;12803;27174;3359;27723;9164;22254;6496;14049;9364;21680;4287;6846;9612;4826;2453;1006;1665;8662;2198;28682;26718;1328;11360;3490;2530;6795;1926;3286;11520;15938;626;1648;904;17648;1647;5888;5659;5872;2752;4426;14159;7351;1317;3322;33442;1370;14396;11366;7526;11152;3460;17523;5052;1555;15685;3223;6775;4095;3441;10204;21844;1239;1073;28804;24…	18;	2;	1	18	8.78	-			-				ko:K02355	-		-	-	-	ko00000,ko03012,ko03029	-	-	-	EFG_C,EFG_II,EFG_IV,GTP_EFTU,GTP_EFTU_D2	COG0480	J	Translation elongation factor EF-G, a GTPase	5.66959	5.7521	5.36427	5.69452	5.39862	5.6303	6.05725
PG_19279	Heat-inducible transcription repressor HrcA	Negative regulator of class I heat shock genes (grpE- dnaK-dnaJ and groELS operons). Prevents heat-shock induction of these operons	hrcA	0.0331501	*	Eubacteriales	Bacteria	Bacillota	Clostridia	Eubacteriales				MGYG000000084_02507;MGYG000000724_00764	MGYG000000084_02507	10752;23338;10840;10478;19279;7866;13704;11727;10753	8;4;	5;1;	2	8	4.44	-			-				ko:K03705	-		-	-	-	ko00000,ko03000	-	-	-	HTH_11,HTH_DeoR,HrcA,HrcA_DNA-bdg	COG1420	K	Transcriptional regulator of heat shock response	6.15412	5.73764	5.78954	5.3938	6.09425	6.43175	6.25297
PG_1930	hypothetical protein	Bacterial extracellular solute-binding protein	amyE	0.0337876	*	Eubacteriales	Bacteria	Bacillota	Clostridia	Eubacteriales				MGYG000002492_00221	MGYG000002492_00221	1930	76;	75;	1	76	8.78	-			-				ko:K10117	ko02010,map02010	ABC transporters	M00196	-	-	ko00000,ko00001,ko00002,ko02000	3.A.1.1.28	-	-	SBP_bac_8,TAT_signal	COG1653	G	ABC-type glycerol-3-phosphate transport system, periplasmic component	8.57742	7.258	7.3605	7.29433	8.48975	8.41954	7.57747
PG_19308	hypothetical protein	Psort location Cytoplasmic, score 7.50	-	0.0259743	*	Faecalibacterium	Bacteria	Bacillota	Clostridia	Eubacteriales	Oscillospiraceae	Faecalibacterium		MGYG000003891_00111	MGYG000003891_00111	19308	37;	35;	1	37	4.43	-			-				-	-		-	-	-	-	-	-	-	Beta_helix,DUF1565	COG1653	G	ABC-type glycerol-3-phosphate transport system, periplasmic component	7.50419	7.40951	6.8538	6.97463	7.2698	7.05721	7.12105
PG_19319	hypothetical protein	3'(2'),5'-bisphosphate nucleotidase activity	-	0.0472565	*	Eubacterium	Bacteria	Bacillota	Clostridia	Eubacteriales	Eubacteriaceae	Eubacterium		MGYG000000362_00999	MGYG000000362_00999	19319	9;	9;	1	9	4.43	-			-				-	-		-	-	-	-	-	-	-	-	COG0618	FT	nanoRNase/pAp phosphatase, hydrolyzes c-di-AMP and oligoRNAs	5.98492	6.04492	7.46825	5.96152	6.55667	6.27544	6.88811
PG_1933	Phosphoenolpyruvate carboxykinase (ATP)	Involved in the gluconeogenesis. Catalyzes the conversion of oxaloacetate (OAA) to phosphoenolpyruvate (PEP) through direct phosphoryl transfer between the nucleoside triphosphate and OAA	pckA	0.0377474	*	Eubacterium	Bacteria	Bacillota	Clostridia	Eubacteriales	Eubacteriaceae	Eubacterium		MGYG000001374_02763	MGYG000001374_02763	1512;3833;1687;276;390;247;749;521;9156;902;309;474;2865;8467;1957;5868;258;280;578;9345;266;611;511;295;436;3128;508;500;4379;7308;3806;239;2667;15376;1322;2314;254;384;1933;2175;344;2671;241;15644;3560;10925;196;289;7813;739;359;7753;9146;3257;860;18644;9712;564;370;282;1195;1228;26741;1056;613;498;283;337;7622;3172;465;18070;382;1003;9585;1360;1734;422;20028;423;1141;432;300;1105;380;1641;602;…	99;	3;	1	99	8.78	-			4.1.1.49	Phosphoenolpyruvate carboxykinase (ATP).	ATP + oxaloacetate = ADP + phosphoenolpyruvate + CO(2).	Phosphoenolpyruvate carboxylase.;Phosphoenolpyruvate carboxykinase.;PEP carboxykinase.;PEPCK.;Phosphopyruvate carboxylase.	ko:K01610	ko00010,ko00020,ko00620,ko00710,ko01100,ko01110,ko01120,ko01130,ko01200,map00010,map00020,map00620,map00710,map01100,map01110,map01120,map01130,map01200	Glycolysis / Gluconeogenesis;Citrate cycle (TCA cycle);Pyruvate metabolism;Carbon fixation in photosynthetic organisms;Metabolic pathways;Biosynthesis of secondary metabolites;Microbial metabolism in diverse environments;Carbon metabolism	M00003,M00170	R00341	RC00002,RC02741	ko00000,ko00001,ko00002,ko01000	-	-	-	PEPCK_ATP	COG1866	C	Phosphoenolpyruvate carboxykinase, ATP-dependent	5.65744	6.20556	5.65621	5.67561	6.10498	5.70332	6.19945
PG_19387	Acetate kinase	Catalyzes the formation of acetyl phosphate from acetate and ATP. Can also catalyze the reverse reaction	ackA	0.0119677	*	Ruminococcus	Bacteria	Bacillota	Clostridia	Eubacteriales	Oscillospiraceae	Ruminococcus		MGYG000000140_00546	MGYG000000140_00546	19387	21;	2;	1	21	4.42	-			2.7.2.1	Acetate kinase.	ATP + acetate = ADP + acetyl phosphate.	Acetate kinase (phosphorylating).;Acetokinase.;Acetic kinase.;AK.	ko:K00925	ko00430,ko00620,ko00640,ko00680,ko00720,ko01100,ko01120,ko01200,map00430,map00620,map00640,map00680,map00720,map01100,map01120,map01200	Taurine and hypotaurine metabolism;Pyruvate metabolism;Propanoate metabolism;Methane metabolism;Carbon fixation pathways in prokaryotes;Metabolic pathways;Microbial metabolism in diverse environments;Carbon metabolism	M00357,M00579	R00315,R01353	RC00002,RC00043	ko00000,ko00001,ko00002,ko01000	-	-	-	Acetate_kinase	COG0282	C	Acetate kinase	5.71182	5.61522	5.99132	5.86205	5.56264	5.65278	6.13815
PG_19389	DNA-binding protein HU	Histone-like DNA-binding protein which is capable of wrapping DNA to stabilize it, and thus to prevent its denaturation under extreme environmental conditions	hup	0.0224435	*	Bacillota	Bacteria	Bacillota						MGYG000001694_01328	MGYG000001694_01328	19389;22617;24283;26635	6;	6;	1	6	4.42	-			-				ko:K03530	-		-	-	-	ko00000,ko03032,ko03036,ko03400	-	-	-	Bac_DNA_binding	COG0776	L	Bacterial nucleoid DNA-binding protein IHF-alpha	6.24404	6.82328	6.43003	6.39938	6.7971	6.52077	6.72424
PG_19403	hypothetical protein	transcriptional regulator (AraC family)	-	0.0448643	*	Prevotella copri	Bacteria	Bacteroidota	Bacteroidia	Bacteroidales	Prevotellaceae	Prevotella	Prevotella copri	MGYG000004456_00464	MGYG000004456_00464	19403	14;	10;	1	14	4.42	-			-				-	-		-	-	-	-	-	-	-	HTH_18,TPR_8	COG2207	K	AraC-type DNA-binding domain and AraC-containing proteins	6.10378	6.30722	6.13395	6.14519	6.75919	6.26568	6.11106
PG_1942	hypothetical protein	Located at the back of the 30S subunit body where it stabilizes the conformation of the head with respect to the body	rpsE	0.0228355	*	Bifidobacterium longum	Bacteria	Actinomycetota	Actinomycetes	Bifidobacteriales	Bifidobacteriaceae	Bifidobacterium	Bifidobacterium longum	MGYG000001292_02345;MGYG000001419_00076	MGYG000001292_02345	1942	36;4;	36;4;	2	36	8.77	GO:0003674,GO:0003735,GO:0005198,GO:0005575,GO:0005622,GO:0005623,GO:0005737,GO:0005829,GO:0005840,GO:0005886,GO:0006412,GO:0006518,GO:0006807,GO:0008150,GO:0008152,GO:0009058,GO:0009059,GO:0009987,GO:0010467,GO:0015935,GO:0016020,GO:0019538,GO:0022626,GO:0022627,GO:0032991,GO:0034641,GO:0034645,GO:0040007,GO:0043043,GO:0043170,GO:0043226,GO:0043228,GO:0043229,GO:0043232,GO:0043603,GO:0043604,GO:…	molecular_function;structural constituent of ribosome;structural molecule activity;cellular_component;intracellular;cell;cytoplasm;cytosol;ribosome;plasma membrane;translation;peptide metabolic process;nitrogen compound metabolic process;biological_process;metabolic process;biosynthetic process;macromolecule biosynthetic process;cellular process;gene expression;small ribosomal subunit;membrane;pr…	molecular_function;molecular_function;molecular_function;cellular_component;cellular_component;cellular_component;cellular_component;cellular_component;cellular_component;cellular_component;biological_process;biological_process;biological_process;biological_process;biological_process;biological_process;biological_process;biological_process;biological_process;cellular_component;cellular_component;…	-				ko:K02988	ko03010,map03010	Ribosome	M00178,M00179	-	-	br01610,ko00000,ko00001,ko00002,ko03011	-	-	-	Ribosomal_S5,Ribosomal_S5_C	COG0098	J	Ribosomal protein S5	7.61242	8.42211	7.27207	7.37682	7.45963	7.99558	8.34445
PG_19460	Formate--tetrahydrofolate ligase	Belongs to the formate--tetrahydrofolate ligase family	fhs	0.0228207	*	[Ruminococcus] lactaris	Bacteria	Bacillota	Clostridia	Eubacteriales	Lachnospiraceae	Mediterraneibacter	[Ruminococcus] lactaris	MGYG000001310_00277	MGYG000001310_00277	19460	20;	2;	1	20	4.41	-			6.3.4.3	Formate--tetrahydrofolate ligase.	ATP + formate + tetrahydrofolate = ADP + phosphate +10-formyltetrahydrofolate.	Tetrahydrofolic formylase.;Tetrahydrofolate formylase.;Formyltetrahydrofolate synthetase.	ko:K01938	ko00670,ko00720,ko01100,ko01120,ko01200,map00670,map00720,map01100,map01120,map01200	One carbon pool by folate;Carbon fixation pathways in prokaryotes;Metabolic pathways;Microbial metabolism in diverse environments;Carbon metabolism	M00140,M00377	R00943	RC00026,RC00111	ko00000,ko00001,ko00002,ko01000	-	-	-	FTHFS	COG2759	F	Formyltetrahydrofolate synthetase	5.8635	5.57006	6.03112	5.99362	5.85055	6.0913	6.52043
PG_19550	4-hydroxy-2-oxovalerate aldolase	Catalyzes the retro-aldol cleavage of 4-hydroxy-2- oxopentanoate to pyruvate and acetaldehyde. Is involved in the meta-cleavage pathway for the degradation of aromatic compounds	-	0.0311872	*	Coprococcus eutactus	Bacteria	Bacillota	Clostridia	Eubacteriales	Lachnospiraceae	Coprococcus	Coprococcus eutactus	MGYG000000231_02475	MGYG000000231_02475	19550	17;	10;	1	17	4.4	-			4.1.3.39	4-hydroxy-2-oxovalerate aldolase.	(S)-4-hydroxy-2-oxopentanoate = acetaldehyde + pyruvate.	4-hydroxy-2-oxopentanoate pyruvate-lyase.;HOA.;4-hydroxy-2-oxovalerate pyruvate-lyase.;4-hydroxy-2-ketovalerate aldolase.	ko:K01666	ko00360,ko00362,ko00621,ko00622,ko01100,ko01120,ko01220,map00360,map00362,map00621,map00622,map01100,map01120,map01220	Phenylalanine metabolism;Benzoate degradation;Dioxin degradation;Xylene degradation;Metabolic pathways;Microbial metabolism in diverse environments;Degradation of aromatic compounds	M00545,M00569	R00750	RC00307,RC00371	br01602,ko00000,ko00001,ko00002,ko01000	-	-	-	HMGL-like	COG0119	E	Isopropylmalate/homocitrate/citramalate synthases	6.09847	5.80245	6.42727	6.40769	5.99013	6.54728	6.76413
PG_19628	TRAP-T-associated universal stress protein TeaD	Belongs to the universal stress protein A family	-	0.0367795	*	Megamonas	Bacteria	Bacillota	Negativicutes	Selenomonadales	Selenomonadaceae	Megamonas		MGYG000002284_00504	MGYG000002284_00504	19628	7;	7;	1	7	4.39	-			-				-	-		-	-	-	-	-	-	-	Usp	COG0589	T	Nucleotide-binding universal stress protein, UspA family	6.31754	5.54739	6.61539	5.90418	6.24161	6.11346	6.29946
PG_19686	putative protein	OsmC-like protein	-	0.0266404	*	Bifidobacterium	Bacteria	Actinomycetota	Actinomycetes	Bifidobacteriales	Bifidobacteriaceae	Bifidobacterium		MGYG000001292_02265;MGYG000002469_01690;MGYG000002396_00554	MGYG000001292_02265;MGYG000002469_01690	19686;23869;29063	7;7;3;	7;7;3;	3	7	4.38	GO:0005575,GO:0005623,GO:0005886,GO:0016020,GO:0044464,GO:0071944	cellular_component;cell;plasma membrane;membrane;obsolete cell part;cell periphery	cellular_component;cellular_component;cellular_component;cellular_component;cellular_component;cellular_component	-				-	-		-	-	-	-	-	-	-	Acylphosphatase,OsmC	COG1765	R	Uncharacterized OsmC-related protein	6.67082	7.23715	6.13818	5.74937	6.40969	6.8588	7.04715
PG_19753	Protein FixB	Electron transfer flavoprotein, alpha subunit	-	0.044343	*	Eggerthella	Bacteria	Actinomycetota	Coriobacteriia	Eggerthellales	Eggerthellaceae	Eggerthella		MGYG000000980_00166	MGYG000000980_00166	19753	11;	11;	1	11	4.37	-			-				ko:K03522	-		-	-	-	ko00000,ko04147	-	-	-	ETF,ETF_alpha,Fer4	COG2025	C	Electron transfer flavoprotein, alpha subunit FixB	6.47423	6.37318	5.52573	6.19908	6.4206	6.59435	6.4842
PG_19794	50S ribosomal protein L28	SusD family	-	0.0249926	*	Bacteroidales	Bacteria	Bacteroidota	Bacteroidia	Bacteroidales				MGYG000002438_03818;MGYG000003521_02057;MGYG000000653_00737;MGYG000001795_01327;MGYG000003202_01527;MGYG000004443_00896;MGYG000000144_01349;MGYG000001512_03042	MGYG000002438_03818;MGYG000003521_02057	19794	5;3;3;4;1;2;3;2;	3;3;2;2;1;1;2;1;	8	5	4.37	-			-				ko:K21572	-		-	-	-	ko00000,ko02000	8.A.46.1,8.A.46.3	-	-	SusD-like_3,SusD_RagB	COG0561	HR	Hydroxymethylpyrimidine pyrophosphatase and other HAD family phosphatases	5.75372	5.86826	6.97325	6.31631	6.04509	5.78677	5.46959
PG_19795	50S ribosomal protein L11	Forms part of the ribosomal stalk which helps the ribosome interact with GTP-bound translation factors	rplK	0.0426024	*	Eubacteriales	Bacteria	Bacillota	Clostridia	Eubacteriales				MGYG000000362_02345	MGYG000000362_02345	20737;39697;7573;25213;7844;19795;22505;30835	9;	3;	1	9	4.37	-			-				ko:K02867	ko03010,map03010	Ribosome	M00178,M00179	-	-	br01610,ko00000,ko00001,ko00002,ko03011	-	-	-	Ribosomal_L11,Ribosomal_L11_N	COG0080	J	Ribosomal protein L11	5.09047	5.75314	7.25671	6.1001	5.39293	5.73754	5.44492
PG_19802	CTP synthase	Catalyzes the ATP-dependent amination of UTP to CTP with either L-glutamine or ammonia as the source of nitrogen. Regulates intracellular CTP levels through interactions with the four ribonucleotide triphosphates	pyrG	0.0394003	*	Eubacteriales	Bacteria	Bacillota	Clostridia	Eubacteriales				MGYG000000078_00378;MGYG000000187_00679;MGYG000002580_01756;MGYG000001456.1_00043;MGYG000004317_02214;MGYG000002304_03168;MGYG000002552_01551	MGYG000000078_00378;MGYG000000187_00679;MGYG000002580_01756;MGYG000001456.1_00043;MGYG000004317_02214;MGYG000002304_03168;MGYG000002552_01551	9945;10314;19802;25889	17;12;4;6;11;4;14;	4;4;1;1;2;1;3;	7	17	4.37	-			6.3.4.2	CTP synthase (glutamine hydrolyzing).	ATP + UTP + L-glutamine = ADP + phosphate + CTP + L-glutamate.	UTP--ammonia ligase.;CTP synthetase.	ko:K01937	ko00240,ko01100,map00240,map01100	Pyrimidine metabolism;Metabolic pathways	M00052	R00571,R00573	RC00010,RC00074	ko00000,ko00001,ko00002,ko01000	-	-	iHN637.CLJU_RS01075	CTP_synth_N,GATase	COG0504	F	CTP synthase (UTP-ammonia lyase)	6.17522	5.86714	6.04996	5.71728	6.41183	6.29593	6.09393
PG_1986	Polyphosphate kinase	Catalyzes the reversible transfer of the terminal phosphate of ATP to form a long-chain polyphosphate (polyP)	ppk	0.0472565	*	Bifidobacterium	Bacteria	Actinomycetota	Actinomycetes	Bifidobacteriales	Bifidobacteriaceae	Bifidobacterium		MGYG000003683_01345;MGYG000001490_00126	MGYG000003683_01345	1986	42;15;	19;2;	2	42	8.72	-			2.7.4.1	Polyphosphate kinase.	ATP + (phosphate)(n) = ADP + (phosphate)(n+1).	Polyphosphoric acid kinase.;ATP-polyphosphate phosphotransferase.	ko:K00937	ko00190,ko03018,map00190,map03018	Oxidative phosphorylation;RNA degradation	-	-	-	ko00000,ko00001,ko01000,ko03019	-	-	-	Acetyltransf_1,HD_4,PP_kinase,PP_kinase_C,PP_kinase_N	COG0855	P	Polyphosphate kinase	6.83328	7.68455	6.54458	6.38198	6.39728	7.41849	7.58523
PG_19905	Guanylate kinase	Involved in the restart of stalled replication forks. Recognizes and binds the arrested nascent DNA chain at stalled replication forks. It can open the DNA duplex, via its helicase activity, and promote assembly of the primosome and loading of the major replicative helicase DnaB onto DNA	priA	0.037625	*	Subdoligranulum	Bacteria	Bacillota	Clostridia	Eubacteriales	Oscillospiraceae	Subdoligranulum		MGYG000003937_00553	MGYG000003937_00553	19905	12;	12;	1	12	4.35	-			-				ko:K04066	ko03440,map03440	Homologous recombination	-	-	-	ko00000,ko00001,ko01000,ko03400	-	-	-	DEAD,Helicase_C,ResIII	COG1198	L	Primosomal protein N' (replication factor Y) - superfamily II helicase	7.36614	6.14913	6.95891	7.07802	7.35465	8.19163	7.50685
PG_19926	ADP-ribose pyrophosphatase	Psort location Cytoplasmic, score	nudF	0.0476881	*	Faecalibacterium prausnitzii	Bacteria	Bacillota	Clostridia	Eubacteriales	Oscillospiraceae	Faecalibacterium	Faecalibacterium prausnitzii	MGYG000001300_01193	MGYG000001300_01193	19926	4;	4;	1	4	4.35	-			3.6.1.13	ADP-ribose diphosphatase.	ADP-D-ribose + H(2)O = AMP + D-ribose 5-phosphate.	ADP-ribose ribophosphohydrolase.;ADP-ribose phosphohydrolase.;ADPR-PPase.;Adenosine diphosphoribose pyrophosphatase.;ADP-ribose pyrophosphatase.	ko:K01515	ko00230,map00230	Purine metabolism	-	R01054	RC00002	ko00000,ko00001,ko01000	-	-	-	NUDIX	COG0494	V	8-oxo-dGTP pyrophosphatase MutT and related house-cleaning NTP pyrophosphohydrolases, NUDIX family	6.27732	6.18694	6.97418	6.5794	5.86019	7.12353	6.6767
PG_19972	Ribose-phosphate pyrophosphokinase	Involved in the biosynthesis of the central metabolite phospho-alpha-D-ribosyl-1-pyrophosphate (PRPP) via the transfer of pyrophosphoryl group from ATP to 1-hydroxyl of ribose-5-phosphate (Rib-5-P)	prs	0.0126798	*	Catenibacterium mitsuokai DSM 15897	Bacteria	Bacillota	Erysipelotrichia	Erysipelotrichales	Coprobacillaceae	Catenibacterium	Catenibacterium mitsuokai	MGYG000002770_01509;MGYG000000244_00675	MGYG000002770_01509	19972	4;3;	4;3;	2	4	4.34	-			2.7.6.1	Ribose-phosphate diphosphokinase.	ATP + D-ribose 5-phosphate = AMP + 5-phospho-alpha-D-ribose1-diphosphate.	Phosphoribosyl diphosphate synthetase.;Ribose-phosphate pyrophosphokinase.;Phosphoribosyl pyrophosphate synthetase.	ko:K00948	ko00030,ko00230,ko01100,ko01110,ko01120,ko01130,ko01200,ko01230,map00030,map00230,map01100,map01110,map01120,map01130,map01200,map01230	Pentose phosphate pathway;Purine metabolism;Metabolic pathways;Biosynthesis of secondary metabolites;Microbial metabolism in diverse environments;Carbon metabolism;Biosynthesis of amino acids	M00005	R01049	RC00002,RC00078	ko00000,ko00001,ko00002,ko01000	-	-	-	Pribosyl_synth,Pribosyltran,Pribosyltran_N	COG0462	F	Phosphoribosylpyrophosphate synthetase	5.90747	6.26172	6.06763	5.50317	6.41471	5.76073	6.37755
PG_20025	Formate acetyltransferase	TIGRFAM formate acetyltransferase	pflB	0.0272469	*	Ruminococcus callidus ATCC 27760	Bacteria	Bacillota	Clostridia	Eubacteriales	Oscillospiraceae	Ruminococcus	Ruminococcus callidus	MGYG000001151_01123;MGYG000002155_00957	MGYG000001151_01123	20025;22035;10369;29436	38;2;	17;1;	2	38	4.34	-			2.3.1.54	Formate C-acetyltransferase.	Acetyl-CoA + formate = CoA + pyruvate.	Pyruvate formate-lyase.	ko:K00656	ko00620,ko00640,ko00650,ko01100,ko01120,map00620,map00640,map00650,map01100,map01120	Pyruvate metabolism;Propanoate metabolism;Butanoate metabolism;Metabolic pathways;Microbial metabolism in diverse environments	-	R00212,R06987	RC00004,RC01181,RC02742,RC02833	ko00000,ko00001,ko01000	-	-	-	Gly_radical,PFL-like	COG1882	C	Pyruvate-formate lyase	6.48146	6.8856	6.65596	6.3357	6.62618	6.67927	6.88902
PG_20061	hypothetical protein	-	-	0.0211695	*	Eubacteriales	Bacteria	Bacillota	Clostridia	Eubacteriales				MGYG000000184_00676;MGYG000001338_02432;MGYG000000200_00074;MGYG000004785_01156;MGYG000000252_00290;MGYG000000142_02510;MGYG000000123_02621;MGYG000000171_00596;MGYG000004733_01564;MGYG000002985_01831	MGYG000000184_00676;MGYG000001338_02432;MGYG000000200_00074;MGYG000004785_01156	37289;20726;20061;46692;35678	4;4;3;4;3;2;1;3;3;2;	4;4;3;4;3;2;1;3;3;2;	10	4	4.33	-			-				-	-		-	-	-	-	-	-	-	-				6.5703	6.6863	6.01148	7.08255	6.62217	6.10017	7.22083
PG_20072	Succinate-semialdehyde dehydrogenase (acetylating)	Aldehyde dehydrogenase family	sucD	0.0395798	*	Eubacterium	Bacteria	Bacillota	Clostridia	Eubacteriales	Eubacteriaceae	Eubacterium		MGYG000001651_00895	MGYG000001651_00895	20072	15;	15;	1	15	4.33	-			1.2.1.76,1.2.1.87	Succinate-semialdehyde dehydrogenase (acetylating).;Propanal dehydrogenase (CoA-propanoylating).	Succinate semialdehyde + CoA + NADP(+) = succinyl-CoA + NADPH.;Propanal + CoA + NAD(+) = propanoyl-CoA + NADH.	;Succinyl-CoA reductase.;Coenzyme-A-dependent succinate-semialdehyde dehydrogenase.	ko:K13922,ko:K18119	ko00640,ko00650,ko01100,ko01200,map00640,map00650,map01100,map01200	Propanoate metabolism;Butanoate metabolism;Metabolic pathways;Carbon metabolism	-	R09097,R09280	RC00004,RC00184	ko00000,ko00001,ko01000	-	-	-	Aldedh	COG1012	I	Acyl-CoA reductase or other NAD-dependent aldehyde dehydrogenase	6.81829	7.0849	6.62719	6.76477	6.99794	6.83163	6.92301
PG_20095	Cysteine desulfurase IscS	Master enzyme that delivers sulfur to a number of partners involved in Fe-S cluster assembly, tRNA modification or cofactor biosynthesis. Catalyzes the removal of elemental sulfur atoms from cysteine to produce alanine. Functions as a sulfur delivery protein for Fe-S cluster synthesis onto IscU, an Fe-S scaffold assembly protein, as well as other S acceptor proteins	iscS	0.0394003	*	Ruminococcus	Bacteria	Bacillota	Clostridia	Eubacteriales	Oscillospiraceae	Ruminococcus		MGYG000003990_01266	MGYG000003990_01266	20095	8;	8;	1	8	4.33	-			2.8.1.7	Cysteine desulfurase.	L-cysteine + acceptor = L-alanine + S-sulfanyl-acceptor.	Cysteine desulfurylase.	ko:K04487	ko00730,ko01100,ko04122,map00730,map01100,map04122	Thiamine metabolism;Metabolic pathways;Sulfur relay system	-	R07460,R11528,R11529	RC01789,RC02313	ko00000,ko00001,ko01000,ko02048,ko03016,ko03029	-	-	-	Aminotran_5	COG1104	E	Cysteine desulfurase/Cysteine sulfinate desulfinase IscS or related enzyme, NifS family	6.24321	6.59701	6.48918	6.34413	6.03367	6.25045	6.4031
PG_20128	Thymidylate synthase 1	Catalyzes the reductive methylation of 2'-deoxyuridine- 5'-monophosphate (dUMP) to 2'-deoxythymidine-5'-monophosphate (dTMP) while utilizing 5,10-methylenetetrahydrofolate (mTHF) as the methyl donor and reductant in the reaction, yielding dihydrofolate (DHF) as a by-product. This enzymatic reaction provides an intracellular de novo source of dTMP, an essential precursor for DNA biosynthesis	thyA	0.0168548	*	Eubacteriales	Bacteria	Bacillota	Clostridia	Eubacteriales				MGYG000002492_01125;MGYG000002670_01338;MGYG000001315_02653;MGYG000001528_02871;MGYG000001186_02489	MGYG000002492_01125;MGYG000002670_01338	20128	7;7;2;2;5;	7;7;2;2;5;	5	7	4.32	-			2.1.1.45	Thymidylate synthase.	5,10-methylenetetrahydrofolate + dUMP = dihydrofolate + dTMP.		ko:K00560	ko00240,ko00670,ko01100,ko01523,map00240,map00670,map01100,map01523	Pyrimidine metabolism;One carbon pool by folate;Metabolic pathways	M00053	R02101	RC00219,RC00332	ko00000,ko00001,ko00002,ko01000	-	-	-	Thymidylat_synt	COG0207	F	Thymidylate synthase	6.3496	6.2745	6.23816	6.04523	7.29032	6.54701	6.123
PG_20137	Periplasmic oligopeptide-binding protein	ABC-type oligopeptide transport system periplasmic component	oppA	0.0193759	*	Gemmiger formicilis	Bacteria	Bacillota	Clostridia	Eubacteriales		Gemmiger	Gemmiger formicilis	MGYG000000084_02131	MGYG000000084_02131	33695;20137;37924	27;	14;	1	27	4.32	-			-				ko:K02035,ko:K15580	ko01501,ko02010,ko02024,map01501,map02010,map02024	beta-Lactam resistance;ABC transporters;Quorum sensing	M00239,M00439	-	-	ko00000,ko00001,ko00002,ko02000	3.A.1.5,3.A.1.5.1,3.A.1.5.18,3.A.1.5.19,3.A.1.5.25	-	-	SBP_bac_5,TAT_signal	COG4166	E	ABC-type oligopeptide transport system, periplasmic component	6.89855	7.25588	6.86454	6.56869	7.02761	7.24507	7.4862
PG_20199	Trigger factor	Involved in protein export. Acts as a chaperone by maintaining the newly synthesized protein in an open conformation. Functions as a peptidyl-prolyl cis-trans isomerase	tig	0.0326375	*	Bifidobacterium	Bacteria	Actinomycetota	Actinomycetes	Bifidobacteriales	Bifidobacteriaceae	Bifidobacterium		MGYG000001490_01139;MGYG000000756_01427	MGYG000001490_01139	5269;13989;20199;6282	26;16;	4;2;	2	26	4.31	GO:0005575,GO:0005618,GO:0005622,GO:0005623,GO:0005737,GO:0005829,GO:0005886,GO:0006950,GO:0007154,GO:0008150,GO:0009267,GO:0009605,GO:0009987,GO:0009991,GO:0016020,GO:0030312,GO:0031667,GO:0031668,GO:0031669,GO:0033554,GO:0042221,GO:0042594,GO:0044424,GO:0044444,GO:0044464,GO:0046677,GO:0050896,GO:0051716,GO:0071496,GO:0071944	cellular_component;cell wall;intracellular;cell;cytoplasm;cytosol;plasma membrane;response to stress;cell communication;biological_process;cellular response to starvation;response to external stimulus;cellular process;response to extracellular stimulus;membrane;external encapsulating structure;response to nutrient levels;cellular response to extracellular stimulus;cellular response to nutrient le…	cellular_component;cellular_component;cellular_component;cellular_component;cellular_component;cellular_component;cellular_component;biological_process;biological_process;biological_process;biological_process;biological_process;biological_process;biological_process;cellular_component;cellular_component;biological_process;biological_process;biological_process;biological_process;biological_process;…	-				ko:K03545	-		-	-	-	ko00000	-	-	-	BAR,FKBP_C,Med28,Rho_N,SAP,Trigger_C,Trigger_N	COG0544	O	FKBP-type peptidyl-prolyl cis-trans isomerase (trigger factor)	5.59141	6.11005	5.6473	5.44943	6.28339	5.91279	6.07533
PG_2027	50S ribosomal protein L4	Forms part of the polypeptide exit tunnel	rplD	0.0334746	*	Bifidobacterium	Bacteria	Actinomycetota	Actinomycetes	Bifidobacteriales	Bifidobacteriaceae	Bifidobacterium		MGYG000003452_00887	MGYG000003452_00887	2027;2091;44449	27;	27;	1	27	8.69	GO:0003674,GO:0003676,GO:0003723,GO:0003735,GO:0005198,GO:0005488,GO:0005575,GO:0005622,GO:0005623,GO:0005737,GO:0005829,GO:0005840,GO:0005886,GO:0006412,GO:0006518,GO:0006807,GO:0008150,GO:0008152,GO:0009058,GO:0009059,GO:0009987,GO:0010467,GO:0016020,GO:0019538,GO:0022626,GO:0032991,GO:0034641,GO:0034645,GO:0040007,GO:0043043,GO:0043170,GO:0043226,GO:0043228,GO:0043229,GO:0043232,GO:0043603,GO:…	molecular_function;nucleic acid binding;RNA binding;structural constituent of ribosome;structural molecule activity;binding;cellular_component;intracellular;cell;cytoplasm;cytosol;ribosome;plasma membrane;translation;peptide metabolic process;nitrogen compound metabolic process;biological_process;metabolic process;biosynthetic process;macromolecule biosynthetic process;cellular process;gene expre…	molecular_function;molecular_function;molecular_function;molecular_function;molecular_function;molecular_function;cellular_component;cellular_component;cellular_component;cellular_component;cellular_component;cellular_component;cellular_component;biological_process;biological_process;biological_process;biological_process;biological_process;biological_process;biological_process;biological_process;…	-				ko:K02926	ko03010,map03010	Ribosome	M00178	-	-	br01610,ko00000,ko00001,ko00002,ko03011	-	-	-	Ribosomal_L4	COG0088	J	Ribosomal protein L4	7.68915	8.19487	6.86322	6.70754	7.24587	8.20933	8.48294
PG_20293	2-dehydro-3-deoxygluconokinase	COG0524 Sugar kinases, ribokinase family	-	0.0266001	*	Eubacteriales	Bacteria	Bacillota	Clostridia	Eubacteriales				MGYG000000060_02325;MGYG000001364_03649;MGYG000000187_02594;MGYG000000615_01520;MGYG000004561_01013;MGYG000002027_00304;MGYG000001783_01613	MGYG000000060_02325	20293	8;1;1;1;1;1;1;	8;1;1;1;1;1;1;	7	8	4.3	-			2.7.1.45	2-dehydro-3-deoxygluconokinase.	ATP + 2-dehydro-3-deoxy-D-gluconate = ADP + 2-dehydro-3-deoxy-6-phospho-D-gluconate.	2-keto-3-deoxygluconokinase.;3-deoxy-2-oxo-D-gluconate kinase.;KDG kinase.	ko:K00874	ko00030,ko01100,ko01120,ko01200,map00030,map01100,map01120,map01200	Pentose phosphate pathway;Metabolic pathways;Microbial metabolism in diverse environments;Carbon metabolism	M00061,M00308,M00631	R01541	RC00002,RC00017	ko00000,ko00001,ko00002,ko01000	-	-	-	PfkB	COG0524	G	Sugar or nucleoside kinase, ribokinase family	6.68442	7.00699	5.38014	6.17416	6.67757	6.18148	6.4133
PG_20294	Solute-binding protein	COG1638 TRAP-type C4-dicarboxylate transport system, periplasmic component	-	0.0482488	*	Subdoligranulum	Bacteria	Bacillota	Clostridia	Eubacteriales	Oscillospiraceae	Subdoligranulum		MGYG000003937_00989;MGYG000000724_00031;MGYG000000084_00030	MGYG000003937_00989	20294	9;1;1;	9;1;1;	3	9	4.3	-			-				-	-		-	-	-	-	-	-	-	DctP	COG1638	G	TRAP-type C4-dicarboxylate transport system, periplasmic component	6.58038	6.31374	6.97233	6.51157	6.23597	6.50789	6.36796
PG_2032	Formate acetyltransferase	Psort location Cytoplasmic, score	pflB	0.0496794	*	Anaerostipes hadrus	Bacteria	Bacillota	Clostridia	Eubacteriales	Lachnospiraceae	Anaerostipes	Anaerostipes hadrus	MGYG000002528_02569	MGYG000002528_02569	2032	87;	27;	1	87	8.68	-			2.3.1.54	Formate C-acetyltransferase.	Acetyl-CoA + formate = CoA + pyruvate.	Pyruvate formate-lyase.	ko:K00656	ko00620,ko00640,ko00650,ko01100,ko01120,map00620,map00640,map00650,map01100,map01120	Pyruvate metabolism;Propanoate metabolism;Butanoate metabolism;Metabolic pathways;Microbial metabolism in diverse environments	-	R00212,R06987	RC00004,RC01181,RC02742,RC02833	ko00000,ko00001,ko01000	-	-	-	Gly_radical,PFL-like	COG1882	C	Pyruvate-formate lyase	6.75786	6.71637	6.2332	6.42709	7.20734	6.69206	7.06157
PG_20326	hypothetical protein	Belongs to the glycosyl hydrolase 26 family	-	0.0232445	*	Ruminococcus callidus ATCC 27760	Bacteria	Bacillota	Clostridia	Eubacteriales	Oscillospiraceae	Ruminococcus	Ruminococcus callidus	MGYG000001021_00039;MGYG000001021_00032	MGYG000001021_00039	9877;39461;40785;20326;13780;37816;33489;35016	8;6;	3;1;	2	8	4.3	-			-				-	-		-	-	-	-	-	-	-	CBM_3,CBM_35,CBM_X2,CHB_HEX_C_1,Dockerin_1,Glyco_hydro_26	COG4124	G	Beta-mannanase	6.34963	6.02951	6.60353	6.35921	5.87767	5.43723	5.56119
PG_20328	Putative peroxiredoxin bcp	Redoxin	bcp	0.040306	*	Bacillota	Bacteria	Bacillota						MGYG000000242_01058;MGYG000000278_01921	MGYG000000242_01058	23309;18381;24345;13802;20328	6;2;	3;1;	2	6	4.3	-			1.11.1.15	Transferred entry: 1.11.1.24.			ko:K03564	-		-	-	-	ko00000,ko01000	-	-	-	AhpC-TSA	COG1225	O	Peroxiredoxin	6.07996	5.62089	5.42895	5.52636	5.08196	6.23674	5.81116
PG_20329	Putative aminotransferase/MSMEI_6121	Psort location Cytoplasmic, score	-	0.0311265	*	Eubacteriales	Bacteria	Bacillota	Clostridia	Eubacteriales				MGYG000000060_00276;MGYG000000187_01999	MGYG000000060_00276;MGYG000000187_01999	13614;6089;11733;40371;20329	12;9;	7;6;	2	12	4.3	-			-				-	-		-	-	-	-	-	-	-	Aminotran_MocR	COG1167	KE	DNA-binding transcriptional regulator, MocR family, contains an aminotransferase domain	6.6031	7.06043	6.11667	5.9782	6.37573	6.37852	6.87387
PG_20341	Aspartokinase 2	ACT domain	-	0.0368991	*	Eubacteriales	Bacteria	Bacillota	Clostridia	Eubacteriales				MGYG000000036_00002	MGYG000000036_00002	20341	4;	4;	1	4	4.3	-			2.7.2.4	Aspartate kinase.	ATP + L-aspartate = ADP + 4-phospho-L-aspartate.	Aspartokinase.	ko:K00928	ko00260,ko00261,ko00270,ko00300,ko01100,ko01110,ko01120,ko01130,ko01210,ko01230,map00260,map00261,map00270,map00300,map01100,map01110,map01120,map01130,map01210,map01230	Glycine, serine and threonine metabolism;Monobactam biosynthesis;Cysteine and methionine metabolism;Lysine biosynthesis;Metabolic pathways;Biosynthesis of secondary metabolites;Microbial metabolism in diverse environments;2-Oxocarboxylic acid metabolism;Biosynthesis of amino acids	M00016,M00017,M00018,M00033,M00525,M00526,M00527	R00480	RC00002,RC00043	ko00000,ko00001,ko00002,ko01000	-	-	-	ACT,ACT_7	COG0527	E	Aspartate kinase	6.83946	6.20708	6.34753	6.39455	6.4441	5.81577	5.85535
PG_20350	hypothetical protein	Oxaloacetate decarboxylase, gamma chain	-	0.0496794	*	Eubacteriales	Bacteria	Bacillota	Clostridia	Eubacteriales				MGYG000000060_00081;MGYG000000187_00855	MGYG000000060_00081;MGYG000000187_00855	20350	4;4;	4;4;	2	4	4.29	-			-				-	-		-	-	-	-	-	-	-	DUF3887,OAD_gamma				6.03769	6.92959	5.56489	5.79288	6.50733	6.252	6.16695
PG_20401	DNA gyrase subunit A	A type II topoisomerase that negatively supercoils closed circular double-stranded (ds) DNA in an ATP-dependent manner to modulate DNA topology and maintain chromosomes in an underwound state. Negative supercoiling favors strand separation, and DNA replication, transcription, recombination and repair, all of which involve strand separation. Also able to catalyze the interconversion of other topol…	gyrA	0.0226142	*	Eubacteriales	Bacteria	Bacillota	Clostridia	Eubacteriales				MGYG000000084_00507;MGYG000000724_00750;MGYG000004866_01337;MGYG000001627_00497	MGYG000000084_00507	20401	20;14;3;11;	11;7;1;5;	4	20	4.29	-			5.99.1.3	Transferred entry: 5.6.2.2.			ko:K02469	-		-	-	-	ko00000,ko01000,ko03032,ko03400	-	-	-	DNA_gyraseA_C,DNA_topoisoIV	COG0188	L	DNA gyrase/topoisomerase IV, subunit A	6.8256	6.59108	6.51106	6.27653	7.04815	6.74749	6.90242
PG_20489	hypothetical protein	TonB-linked outer membrane protein, SusC RagA family	-	0.0246701	*	Prevotella copri	Bacteria	Bacteroidota	Bacteroidia	Bacteroidales	Prevotellaceae	Prevotella	Prevotella copri	MGYG000004456_01840;MGYG000002834_00329	MGYG000004456_01840	20489	36;27;	3;1;	2	36	4.28	-			-				-	-		-	-	-	-	-	-	-	Plug,TonB_dep_Rec	COG1629,COG4771			6.3921	6.28677	6.50965	6.4442	5.88496	6.01351	5.73496
PG_20550	Rubrerythrin	Rubrerythrin	rbr	0.045569	*	Bacteria	Bacteria							MGYG000002478_01313;MGYG000004797_00312	MGYG000002478_01313	20550	3;2;	2;1;	2	3	4.27	GO:0003674,GO:0005488,GO:0005506,GO:0006950,GO:0006979,GO:0008150,GO:0043167,GO:0043169,GO:0046872,GO:0046914,GO:0050896	molecular_function;binding;iron ion binding;response to stress;response to oxidative stress;biological_process;ion binding;cation binding;metal ion binding;transition metal ion binding;response to stimulus	molecular_function;molecular_function;molecular_function;biological_process;biological_process;biological_process;molecular_function;molecular_function;molecular_function;molecular_function;biological_process	-				-	-		-	-	-	-	-	-	-	Rubrerythrin	COG1592	C	Rubrerythrin	5.54262	5.90775	6.52044	6.57114	6.13849	5.90463	5.62849
PG_20666	hypothetical protein	Psort location Cytoplasmic, score 8.96	-	0.0266001	*	Bacteroidales	Bacteria	Bacteroidota	Bacteroidia	Bacteroidales				MGYG000000243_03031	MGYG000000243_03031	20666	3;	3;	1	3	4.26	-			-				-	-		-	-	-	-	-	-	-	-	COG3464	X	Transposase	6.52984	5.45291	5.87786	5.72639	6.1841	5.79107	5.56751
PG_20687	Phosphoribosylaminoimidazole-succinocarboxamide synthase	SAICAR synthetase	purC	0.0377474	*	Eubacterium	Bacteria	Bacillota	Clostridia	Eubacteriales	Eubacteriaceae	Eubacterium		MGYG000000562_00805	MGYG000000562_00805	20687	20;	2;	1	20	4.26	-			6.3.2.6	Phosphoribosylaminoimidazolesuccinocarboxamide synthase.	ATP + 5-amino-1-(5-phospho-D-ribosyl)imidazole-4-carboxylate +L-aspartate = ADP + phosphate + (S)-2-(5-amino-1-(5-phospho-D-ribosyl)imidazole-4-carboxamido)succinate.	Phosphoribosylaminoimidazolesuccinocarboxamide synthetase.;SAICARs.;4-((N-succinylamino)carbonyl)-5-aminoimidazole ribonucleotide synthetase.;Phosphoribosylaminoimidazole-succinocarboxamide synthetase.;SAICAR synthase.;5-aminoimidazole-4-N-succinocarboxamide ribonucleotide synthetase.;4-(N-succinocarboxamide)-5-aminoimidazole synthetase.;SAICAR synthetase.;Phosphoribosylaminoimidazole-succinocarb…	ko:K01923	ko00230,ko01100,ko01110,ko01130,map00230,map01100,map01110,map01130	Purine metabolism;Metabolic pathways;Biosynthesis of secondary metabolites	M00048	R04591	RC00064,RC00162	ko00000,ko00001,ko00002,ko01000	-	-	-	SAICAR_synt	COG0152	F	Phosphoribosylaminoimidazole-succinocarboxamide synthase	6.24748	5.86398	6.38365	6.24647	5.98059	5.44445	5.54395
PG_20698	Glutaconyl-CoA decarboxylase subunit beta	decarboxylase beta subunit	gcdB	0.018539	*	Eubacteriales	Bacteria	Bacillota	Clostridia	Eubacteriales				MGYG000000084_02190;MGYG000001627_00518;MGYG000004866_01798;MGYG000004732_01168;MGYG000001157_00899;MGYG000003921_01544	MGYG000000084_02190;MGYG000001627_00518;MGYG000004866_01798	20698	12;11;12;8;9;7;	2;2;2;0;0;0;	6	12	4.25	-			4.1.1.3	Transferred entry: 4.1.1.112.			ko:K01572	ko00620,ko01100,map00620,map01100	Pyruvate metabolism;Metabolic pathways	-	R00217	RC00040	ko00000,ko00001,ko01000,ko02000	3.B.1.1.1	-	-	OAD_beta	COG1883	C	Na+-transporting oxaloacetate/methylmalonyl-CoA decarboxylase, beta subunit	5.56356	6.28694	5.5613	5.81837	6.26875	6.06158	6.57592
PG_20839	hypothetical protein	COG NOG14473 non supervised orthologous group	-	0.0472565	*	Bacteroidales	Bacteria	Bacteroidota	Bacteroidia	Bacteroidales				MGYG000001313_02642	MGYG000001313_02642	20839	6;	6;	1	6	4.23	-			-				-	-		-	-	-	-	-	-	-	SCO1-SenC				6.15018	5.48014	7.03741	6.24307	6.23145	6.00863	5.50127
PG_2092	Acyl-CoA dehydrogenase, short-chain specific	Acyl-CoA dehydrogenase, C-terminal domain	bcd	0.0476881	*	Caproiciproducens galactitolivorans	Bacteria	Bacillota	Clostridia	Eubacteriales	Oscillospiraceae	Caproiciproducens	Caproiciproducens galactitolivorans	MGYG000003486_02522	MGYG000003486_02522	4481;4902;2092	42;	24;	1	42	8.64	-			1.3.8.1	Short-chain acyl-CoA dehydrogenase.	A short-chain acyl-CoA + electron-transfer flavoprotein = a short-chaintrans-2,3-dehydroacyl-CoA + reduced electron-transfer flavoprotein.	Butanoyl-CoA dehydrogenase.;Butyryl dehydrogenase.;Short-chain acyl CoA dehydrogenase.;Unsaturated acyl-CoA reductase.	ko:K00248	ko00071,ko00280,ko00650,ko01100,ko01110,ko01120,ko01200,ko01212,map00071,map00280,map00650,map01100,map01110,map01120,map01200,map01212	Fatty acid degradation;Valine, leucine and isoleucine degradation;Butanoate metabolism;Metabolic pathways;Biosynthesis of secondary metabolites;Microbial metabolism in diverse environments;Carbon metabolism;Fatty acid metabolism	-	R01175,R01178,R02661,R03172,R04751	RC00052,RC00068,RC00076,RC00120,RC00148	ko00000,ko00001,ko01000	-	-	-	Acyl-CoA_dh_1,Acyl-CoA_dh_M,Acyl-CoA_dh_N	COG1960	I	Acyl-CoA dehydrogenase related to the alkylation response protein AidB	7.6803	7.60375	7.33423	7.48928	7.90547	8.04897	7.83421
PG_20929	30S ribosomal protein S12	Interacts with and stabilizes bases of the 16S rRNA that are involved in tRNA selection in the A site and with the mRNA backbone. Located at the interface of the 30S and 50S subunits, it traverses the body of the 30S subunit contacting proteins on the other side and probably holding the rRNA structure together. The combined cluster of proteins S8, S12 and S17 appears to hold together the shoulder…	rpsL	0.0414562	*	Actinomycetota	Bacteria	Actinomycetota						MGYG000001283_00836;MGYG000003452_00661;MGYG000001471_00183;MGYG000002395_00573;MGYG000003120_01220;MGYG000002079_01683;MGYG000004742_00256;MGYG000000107_05365;MGYG000002397_00498;MGYG000002334_01127;MGYG000003375_00701;MGYG000002940_00224;MGYG000004485_00905;MGYG000003683_00890;MGYG000000756_01282;MGYG000001287_00965;MGYG000000790_00403;MGYG000001462_01839;MGYG000002977_00047;MGYG000001490_00554…	MGYG000001283_00836;MGYG000003452_00661;MGYG000001471_00183;MGYG000002395_00573;MGYG000003120_01220	20929	12;12;12;12;12;5;4;4;8;7;6;11;5;11;7;7;4;4;6;4;5;4;5;4;	7;7;7;7;7;0;0;0;3;3;1;6;0;6;3;3;0;0;2;3;0;0;4;0;	24	12	4.22	GO:0003674,GO:0003735,GO:0005198,GO:0005575,GO:0005622,GO:0005623,GO:0005737,GO:0005840,GO:0006412,GO:0006518,GO:0006807,GO:0008150,GO:0008152,GO:0009058,GO:0009059,GO:0009987,GO:0010467,GO:0019538,GO:0032991,GO:0034641,GO:0034645,GO:0040007,GO:0043043,GO:0043170,GO:0043226,GO:0043228,GO:0043229,GO:0043232,GO:0043603,GO:0043604,GO:0044237,GO:0044238,GO:0044249,GO:0044260,GO:0044267,GO:0044271,GO:…	molecular_function;structural constituent of ribosome;structural molecule activity;cellular_component;intracellular;cell;cytoplasm;ribosome;translation;peptide metabolic process;nitrogen compound metabolic process;biological_process;metabolic process;biosynthetic process;macromolecule biosynthetic process;cellular process;gene expression;protein metabolic process;protein-containing complex;cellul…	molecular_function;molecular_function;molecular_function;cellular_component;cellular_component;cellular_component;cellular_component;cellular_component;biological_process;biological_process;biological_process;biological_process;biological_process;biological_process;biological_process;biological_process;biological_process;biological_process;cellular_component;biological_process;biological_process;…	-				ko:K02950	ko03010,map03010	Ribosome	M00178,M00179	-	-	br01610,ko00000,ko00001,ko00002,ko03011	-	-	-	Ribosom_S12_S23	COG0048	J	Ribosomal protein S12	7.26111	7.83437	6.63379	6.695	6.9818	7.72778	8.0459
PG_20975	HPr kinase/phosphorylase	Catalyzes the ATP- as well as the pyrophosphate- dependent phosphorylation of a specific serine residue in HPr, a phosphocarrier protein of the phosphoenolpyruvate-dependent sugar phosphotransferase system (PTS). HprK P also catalyzes the pyrophosphate-producing, inorganic phosphate-dependent dephosphorylation (phosphorolysis) of seryl-phosphorylated HPr (P- Ser-HPr). The two antagonistic activit…	hprK	0.022885	*	Eubacteriales	Bacteria	Bacillota	Clostridia	Eubacteriales				MGYG000000036_00240;MGYG000002807_00665;MGYG000001737_00824;MGYG000004323_00254	MGYG000000036_00240	37915;35910;20975;21530	19;4;4;8;	11;1;1;1;	4	19	4.21	-			-				ko:K06023	-		-	-	-	ko00000,ko01000	-	-	-	Hpr_kinase_C,Hpr_kinase_N	COG1493	T	Serine kinase of the HPr protein, regulates carbohydrate metabolism	7.42097	6.92968	7.01788	7.15127	7.51667	6.66458	7.70444
PG_20989	hypothetical protein	Conserved protein	-	0.0228207	*	Eubacteriales	Bacteria	Bacillota	Clostridia	Eubacteriales				MGYG000001714_01250;MGYG000000990_02289	MGYG000001714_01250	20989;27349;20688	13;9;	3;1;	2	13	4.21	-			-				-	-		-	-	-	-	-	-	-	DUF2088	COG3875	M	Nickel-dependent lactate racemase	5.84064	6.25375	6.02073	6.21746	6.33038	6.38658	5.61932
PG_20994	Protein translocase subunit SecDF	Part of the Sec protein translocase complex. Interacts with the SecYEG preprotein conducting channel. SecDF uses the proton motive force (PMF) to complete protein translocation after the ATP-dependent function of SecA	secD	0.0374058	*	Faecalibacterium	Bacteria	Bacillota	Clostridia	Eubacteriales	Oscillospiraceae	Faecalibacterium		MGYG000003891_02092	MGYG000003891_02092	20994	10;	10;	1	10	4.21	-			-				ko:K03072,ko:K12257	ko02024,ko03060,ko03070,map02024,map03060,map03070	Quorum sensing;Protein export;Bacterial secretion system	M00335	-	-	ko00000,ko00001,ko00002,ko02044	2.A.6.4,3.A.5.2,3.A.5.7	-	-	SecD_SecF,Sec_GG	COG0342	U	Preprotein translocase subunit SecD	7.23872	7.25818	6.34771	6.15897	7.22583	6.87044	6.99554
PG_21000	30S ribosomal protein S9	Belongs to the universal ribosomal protein uS9 family	rpsI	0.0389509	*	Paraprevotella	Bacteria	Bacteroidota	Bacteroidia	Bacteroidales	Prevotellaceae	Paraprevotella		MGYG000001372_00896	MGYG000001372_00896	27766;21000	6;	2;	1	6	4.21	GO:0000462,GO:0003674,GO:0003676,GO:0003723,GO:0003735,GO:0005198,GO:0005488,GO:0005575,GO:0005622,GO:0005623,GO:0005737,GO:0005829,GO:0005840,GO:0006139,GO:0006364,GO:0006396,GO:0006412,GO:0006518,GO:0006725,GO:0006807,GO:0008150,GO:0008152,GO:0009058,GO:0009059,GO:0009987,GO:0010467,GO:0015935,GO:0016070,GO:0016072,GO:0019538,GO:0022613,GO:0022626,GO:0022627,GO:0030490,GO:0032991,GO:0034470,GO:…	maturation of SSU-rRNA from tricistronic rRNA transcript (SSU-rRNA, 5.8S rRNA, LSU-rRNA);molecular_function;nucleic acid binding;RNA binding;structural constituent of ribosome;structural molecule activity;binding;cellular_component;intracellular;cell;cytoplasm;cytosol;ribosome;nucleobase-containing compound metabolic process;rRNA processing;RNA processing;translation;peptide metabolic process;cel…	biological_process;molecular_function;molecular_function;molecular_function;molecular_function;molecular_function;molecular_function;cellular_component;cellular_component;cellular_component;cellular_component;cellular_component;cellular_component;biological_process;biological_process;biological_process;biological_process;biological_process;biological_process;biological_process;biological_process;…	-				ko:K02996	ko03010,map03010	Ribosome	M00178,M00179	-	-	br01610,ko00000,ko00001,ko00002,ko03011	-	-	-	Ribosomal_S9	COG0103	J	Ribosomal protein S9	6.03556	5.75592	6.2306	6.00431	6.1213	5.81645	5.38417
PG_21039	UDP-galactopyranose mutase	UDP-galactopyranose mutase	glf	0.0417805	*	Eubacteriales	Bacteria	Bacillota	Clostridia	Eubacteriales				MGYG000000084_02280;MGYG000002770_02308;MGYG000002074_01117;MGYG000003702_03122	MGYG000000084_02280	21039	25;5;3;8;	15;1;0;0;	4	25	4.21	-			5.4.99.9	UDP-galactopyranose mutase.	UDP-alpha-D-galactopyranose = UDP-alpha-D-galactofuranose.		ko:K01854	ko00052,ko00520,map00052,map00520	Galactose metabolism;Amino sugar and nucleotide sugar metabolism	-	R00505,R09009	RC00317,RC02396	ko00000,ko00001,ko01000	-	-	-	GLF,NAD_binding_8	COG0562	M	UDP-galactopyranose mutase	6.55869	6.88872	6.43501	6.73164	7.36789	7.1271	7.41576
PG_21088	hypothetical protein	Glycosyltransferase, group 2 family protein	-	0.0496794	*	Bifidobacterium longum	Bacteria	Actinomycetota	Actinomycetes	Bifidobacteriales	Bifidobacteriaceae	Bifidobacterium	Bifidobacterium longum	MGYG000001292_00745	MGYG000001292_00745	21088	10;	10;	1	10	4.2	-			-				-	-		-	-	-	-	-	-	-	Glycos_transf_2	COG1216	G	Glycosyltransferase, GT2 family	6.23646	7.09531	5.66673	6.02815	6.42813	6.56913	6.63451
PG_21089	hypothetical protein	Ami_3	-	0.00907168	**	Ruminococcus	Bacteria	Bacillota	Clostridia	Eubacteriales	Oscillospiraceae	Ruminococcus		MGYG000001151_02076	MGYG000001151_02076	21089	28;	28;	1	28	4.2	-			3.5.1.28	N-acetylmuramoyl-L-alanine amidase.	Hydrolyzes the link between N-acetylmuramoyl residues and L-amino acidresidues in certain cell-wall glycopeptides.		ko:K01448	ko01503,map01503	Cationic antimicrobial peptide (CAMP) resistance	M00727	R04112	RC00064,RC00141	ko00000,ko00001,ko00002,ko01000,ko01011,ko03036	-	-	-	AMIN,Amidase_3,Cu_amine_oxidN1,SH3_3	COG0860	M	N-acetylmuramoyl-L-alanine amidase	6.91293	6.70937	6.85148	6.87117	6.97864	6.69272	7.18074
PG_2116	Formate acetyltransferase	Psort location Cytoplasmic, score	pflB	0.0195064	*	Ruminococcus bromii	Bacteria	Bacillota	Clostridia	Eubacteriales	Oscillospiraceae	Ruminococcus	Ruminococcus bromii	MGYG000000262_00282	MGYG000000262_00282	1728;3061;960;12044;7896;837;10835;9094;1406;5976;4601;2838;1369;10152;2860;1456;12194;8071;5030;3089;3740;1617;5069;7654;15503;12108;2294;5965;6256;5127;4865;2116;728;13895;1394;1543;2223;7302;1783;442;4049;1792;992;5821;6237;6503;6133;10372;12395;2546;2927;13232	49;	5;	1	49	8.62	-			2.3.1.54	Formate C-acetyltransferase.	Acetyl-CoA + formate = CoA + pyruvate.	Pyruvate formate-lyase.	ko:K00656	ko00620,ko00640,ko00650,ko01100,ko01120,map00620,map00640,map00650,map01100,map01120	Pyruvate metabolism;Propanoate metabolism;Butanoate metabolism;Metabolic pathways;Microbial metabolism in diverse environments	-	R00212,R06987	RC00004,RC01181,RC02742,RC02833	ko00000,ko00001,ko01000	-	-	-	Gly_radical,PFL-like	COG1882	C	Pyruvate-formate lyase	7.36306	6.99032	5.5718	5.58115	4.62044	5.96893	5.50732
PG_21173	Alanine racemase 1	Catalyzes the interconversion of L-alanine and D- alanine. May also act on other amino acids	alr	0.0180441	*	Eubacteriales	Bacteria	Bacillota	Clostridia	Eubacteriales				MGYG000002492_01795	MGYG000002492_01795	21173	10;	10;	1	10	4.19	-			5.1.1.1	Alanine racemase.	L-alanine = D-alanine.		ko:K01775	ko00473,ko01100,ko01502,map00473,map01100,map01502	Metabolic pathways;Vancomycin resistance	-	R00401	RC00285	ko00000,ko00001,ko01000,ko01011	-	-	-	Ala_racemase_C,Ala_racemase_N	COG0787	M	Alanine racemase	7.21857	6.32631	6.0595	6.02566	6.53001	6.47303	6.19381
PG_2121	50S ribosomal protein L1	Binds directly to 23S rRNA. The L1 stalk is quite mobile in the ribosome, and is involved in E site tRNA release	rplA	0.0297111	*	Bifidobacterium	Bacteria	Actinomycetota	Actinomycetes	Bifidobacteriales	Bifidobacteriaceae	Bifidobacterium		MGYG000002469_01866;MGYG000001502_01688;MGYG000000323_01256;MGYG000001655_00293;MGYG000000163_00402	MGYG000002469_01866	2121;2549	39;1;1;1;1;	35;1;1;1;1;	5	39	8.62	GO:0000470,GO:0003674,GO:0003676,GO:0003723,GO:0005488,GO:0005575,GO:0005618,GO:0005622,GO:0005623,GO:0005737,GO:0005829,GO:0005840,GO:0005886,GO:0006139,GO:0006364,GO:0006396,GO:0006412,GO:0006518,GO:0006725,GO:0006807,GO:0008150,GO:0008152,GO:0009058,GO:0009059,GO:0009987,GO:0010467,GO:0015934,GO:0016020,GO:0016070,GO:0016072,GO:0019538,GO:0022613,GO:0022625,GO:0022626,GO:0030312,GO:0032991,GO:…	maturation of LSU-rRNA;molecular_function;nucleic acid binding;RNA binding;binding;cellular_component;cell wall;intracellular;cell;cytoplasm;cytosol;ribosome;plasma membrane;nucleobase-containing compound metabolic process;rRNA processing;RNA processing;translation;peptide metabolic process;cellular aromatic compound metabolic process;nitrogen compound metabolic process;biological_process;metabol…	biological_process;molecular_function;molecular_function;molecular_function;molecular_function;cellular_component;cellular_component;cellular_component;cellular_component;cellular_component;cellular_component;cellular_component;cellular_component;biological_process;biological_process;biological_process;biological_process;biological_process;biological_process;biological_process;biological_process;…	-				ko:K02863	ko03010,map03010	Ribosome	M00178,M00179	-	-	br01610,ko00000,ko00001,ko00002,ko03011	-	-	-	Ribosomal_L1	COG0081	J	Ribosomal protein L1	7.59801	8.39837	7.25696	7.28353	7.30875	8.06707	8.40212
PG_21255	hypothetical protein	Belongs to the small heat shock protein (HSP20) family	hsp18	0.00701475	**	Eubacteriales	Bacteria	Bacillota	Clostridia	Eubacteriales				MGYG000004785_01284	MGYG000004785_01284	21255;26526;2063;10344;1443;25632	13;	3;	1	13	4.18	-			-				ko:K13993	ko04141,map04141	Protein processing in endoplasmic reticulum	-	-	-	ko00000,ko00001,ko03110	-	-	-	HSP20	COG0071	O	Small heat shock protein IbpA, HSP20 family	5.84351	6.05275	5.74266	5.87856	6.48206	6.13367	4.95785
PG_21269	DNA-directed RNA polymerase subunit beta	DNA-dependent RNA polymerase catalyzes the transcription of DNA into RNA using the four ribonucleoside triphosphates as substrates	rpoB	0.0460549	*	Prevotella hominis	Bacteria	Bacteroidota	Bacteroidia	Bacteroidales	Prevotellaceae	Prevotella	Prevotella hominis	MGYG000000272_00852	MGYG000000272_00852	21269	58;	3;	1	58	4.18	GO:0000428,GO:0005575,GO:0005622,GO:0005623,GO:0030880,GO:0032991,GO:0044424,GO:0044464,GO:0061695,GO:1902494,GO:1990234	DNA-directed RNA polymerase complex;cellular_component;intracellular;cell;RNA polymerase complex;protein-containing complex;obsolete intracellular part;obsolete cell part;transferase complex, transferring phosphorus-containing groups;catalytic complex;transferase complex	cellular_component;cellular_component;cellular_component;cellular_component;cellular_component;cellular_component;cellular_component;cellular_component;cellular_component;cellular_component;cellular_component	2.7.7.6	DNA-directed RNA polymerase.	Nucleoside triphosphate + RNA(n) = diphosphate + RNA(n+1).	RNA nucleotidyltransferase (DNA-directed).;RNA polymerase II.;DNA-dependent RNA polymerase.;RNA polymerase I.;RNA polymerase III.	ko:K03043	ko00230,ko00240,ko01100,ko03020,map00230,map00240,map01100,map03020	Purine metabolism;Pyrimidine metabolism;Metabolic pathways;RNA polymerase	M00183	R00435,R00441,R00442,R00443	RC02795	br01611,ko00000,ko00001,ko00002,ko01000,ko03021,ko03400	-	-	-	RNA_pol_Rpb2_1,RNA_pol_Rpb2_2,RNA_pol_Rpb2_3,RNA_pol_Rpb2_45,RNA_pol_Rpb2_6,RNA_pol_Rpb2_7	COG0085	K	DNA-directed RNA polymerase, beta subunit/140 kD subunit	5.84565	5.50509	5.46647	5.26398	5.9812	5.64333	5.53216
PG_21308	Succinate-semialdehyde dehydrogenase [NADP(+)] GabD	Belongs to the aldehyde dehydrogenase family	-	0.0441132	*	Aminicella lysinilytica	Bacteria	Bacillota	Clostridia	Eubacteriales	Eubacteriaceae	Aminicella	Aminicella lysinilytica	MGYG000004016_01700;MGYG000001191_00185	MGYG000004016_01700	21308	22;2;	22;2;	2	22	4.18	-			1.2.1.16,1.2.1.20,1.2.1.79,1.2.1.88,1.5.5.2	Succinate-semialdehyde dehydrogenase (NAD(P)(+)).;Glutarate-semialdehyde dehydrogenase.;Succinate-semialdehyde dehydrogenase (NADP(+)).;L-glutamate gamma-semialdehyde dehydrogenase.;Proline dehydrogenase.	L-glutamate 5-semialdehyde + NAD(+) + H(2)O = L-glutamate + NADH.;Succinate semialdehyde + NAD(P)(+) + H(2)O = succinate + NAD(P)H.;Succinate semialdehyde + NADP(+) + H(2)O = succinate + NADPH.;L-proline + a quinone = (S)-1-pyrroline-5-carboxylate + a quinol.;Glutarate semialdehyde + NAD(+) + H(2)O = glutarate + NADH.	;1-pyrroline-5-carboxylate dehydrogenase.;Delta(1)-pyrroline-5-carboxylate dehydrogenase.;Pyrroline-5-carboxylate dehydrogenase.	ko:K00135,ko:K13821	ko00250,ko00310,ko00330,ko00350,ko00650,ko00760,ko01100,ko01110,ko01120,ko01130,map00250,map00310,map00330,map00350,map00650,map00760,map01100,map01110,map01120,map01130	Alanine, aspartate and glutamate metabolism;Lysine degradation;Arginine and proline metabolism;Tyrosine metabolism;Butanoate metabolism;Nicotinate and nicotinamide metabolism;Metabolic pathways;Biosynthesis of secondary metabolites;Microbial metabolism in diverse environments	M00027	R00245,R00707,R00708,R00713,R00714,R01253,R02401,R04444,R04445,R05051	RC00080,RC00083,RC00216,RC00242,RC00255	ko00000,ko00001,ko00002,ko01000,ko03000	-	-	-	Aldedh,Pro_dh	COG1012	I	Acyl-CoA reductase or other NAD-dependent aldehyde dehydrogenase	6.9259	7.20405	6.8664	7.23555	7.31549	7.1261	7.04868
PG_21325	10 kDa chaperonin	Binds to Cpn60 in the presence of Mg-ATP and suppresses the ATPase activity of the latter	groS	0.0389509	*	Dorea longicatena	Bacteria	Bacillota	Clostridia	Eubacteriales	Lachnospiraceae	Dorea	Dorea longicatena	MGYG000000038_02090	MGYG000000038_02090	21325	6;	3;	1	6	4.17	-			-				ko:K04078	-		-	-	-	ko00000,ko03029,ko03110	-	-	-	Cpn10	COG0234	O	Co-chaperonin GroES (HSP10)	6.49683	5.29812	5.93781	6.19248	6.32648	5.9465	6.91403
PG_21413	50S ribosomal protein L23	One of the early assembly proteins it binds 23S rRNA. One of the proteins that surrounds the polypeptide exit tunnel on the outside of the ribosome. Forms the main docking site for trigger factor binding to the ribosome	rplW	0.0297111	*	Eubacteriales	Bacteria	Bacillota	Clostridia	Eubacteriales				MGYG000001757_00888	MGYG000001757_00888	21413	6;	4;	1	6	4.16	-			-				ko:K02892	ko03010,map03010	Ribosome	M00178,M00179	-	-	br01610,ko00000,ko00001,ko00002,ko03011	-	-	-	Ribosomal_L23	COG0089	J	Ribosomal protein L23	5.80636	5.78084	6.87495	6.36622	5.02496	6.12597	6.1812
PG_2153	30S ribosomal protein S2	Belongs to the universal ribosomal protein uS2 family	rpsB	0.0190392	*	Bifidobacterium	Bacteria	Actinomycetota	Actinomycetes	Bifidobacteriales	Bifidobacteriaceae	Bifidobacterium		MGYG000003683_00403	MGYG000003683_00403	2153	61;	14;	1	61	8.6	GO:0003674,GO:0003735,GO:0005198,GO:0005575,GO:0005618,GO:0005622,GO:0005623,GO:0005737,GO:0005829,GO:0005840,GO:0005886,GO:0006412,GO:0006518,GO:0006807,GO:0008150,GO:0008152,GO:0009058,GO:0009059,GO:0009987,GO:0010467,GO:0015935,GO:0016020,GO:0019538,GO:0022626,GO:0022627,GO:0030312,GO:0032991,GO:0034641,GO:0034645,GO:0040007,GO:0043043,GO:0043170,GO:0043226,GO:0043228,GO:0043229,GO:0043232,GO:…	molecular_function;structural constituent of ribosome;structural molecule activity;cellular_component;cell wall;intracellular;cell;cytoplasm;cytosol;ribosome;plasma membrane;translation;peptide metabolic process;nitrogen compound metabolic process;biological_process;metabolic process;biosynthetic process;macromolecule biosynthetic process;cellular process;gene expression;small ribosomal subunit;m…	molecular_function;molecular_function;molecular_function;cellular_component;cellular_component;cellular_component;cellular_component;cellular_component;cellular_component;cellular_component;cellular_component;biological_process;biological_process;biological_process;biological_process;biological_process;biological_process;biological_process;biological_process;biological_process;cellular_component;…	-				ko:K02967	ko03010,map03010	Ribosome	M00178,M00179	-	-	br01610,ko00000,ko00001,ko00002,ko03011	-	-	-	Ribosomal_S2	COG0052	J	Ribosomal protein S2	6.34501	8.01178	6.25566	6.1371	6.9853	5.90642	7.15016
PG_2160	Ketol-acid reductoisomerase (NADP(+))	Involved in the biosynthesis of branched-chain amino acids (BCAA). Catalyzes an alkyl-migration followed by a ketol- acid reduction of (S)-2-acetolactate (S2AL) to yield (R)-2,3- dihydroxy-isovalerate. In the isomerase reaction, S2AL is rearranged via a Mg-dependent methyl migration to produce 3- hydroxy-3-methyl-2-ketobutyrate (HMKB). In the reductase reaction, this 2-ketoacid undergoes a metal-…	ilvC	0.0293024	*	Nitrospina	Bacteria	Nitrospinota	Nitrospinia	Nitrospinales	Nitrospinaceae	Nitrospina		MGYG000000387_02096	MGYG000000387_02096	1161;1559;12846;7450;3300;2738;14198;4889;987;1123;8647;2275;969;1711;790;41284;2495;2820;10328;1483;1192;2818;4067;1918;8817;4081;6627;1588;2370;1169;1508;791;2160;3571;27041	59;	4;	1	59	8.59	-			1.1.1.86	Ketol-acid reductoisomerase (NADP(+)).	(1) (2R)-2,3-dihydroxy-3-methylbutanoate + NADP(+) = (2S)-2-hydroxy-2-methyl-3-oxobutanoate + NADPH.(2) (2R,3R)-2,3-dihydroxy-3-methylpentanoate + NADP(+) = (S)-2-hydroxy-2-ethyl-3-oxobutanoate + NADPH.	Dihydroxyisovalerate dehydrogenase (isomerizing).;Alpha-keto-beta-hydroxylacyl reductoisomerase.;Acetohydroxy acid isomeroreductase.	ko:K00053	ko00290,ko00770,ko01100,ko01110,ko01130,ko01210,ko01230,map00290,map00770,map01100,map01110,map01130,map01210,map01230	Valine, leucine and isoleucine biosynthesis;Pantothenate and CoA biosynthesis;Metabolic pathways;Biosynthesis of secondary metabolites;2-Oxocarboxylic acid metabolism;Biosynthesis of amino acids	M00019,M00570	R03051,R04439,R04440,R05068,R05069,R05071	RC00726,RC00836,RC00837,RC01726	ko00000,ko00001,ko00002,ko01000	-	-	-	IlvC,IlvN	COG0059	EH	Ketol-acid reductoisomerase	5.48383	5.60838	6.06774	5.87285	5.86391	5.81903	6.23396
PG_21602	Cytidylate kinase	Cytidylate kinase-like family	-	0.0472565	*	Lachnospiraceae	Bacteria	Bacillota	Clostridia	Eubacteriales	Lachnospiraceae			MGYG000004296_00295	MGYG000004296_00295	21602	15;	6;	1	15	4.14	-			2.7.4.25	(d)CMP kinase.	ATP + (d)CMP = ADP + (d)CDP.	Deoxycytidine monophosphokinase.;Deoxycytidylate kinase.;dCMP kinase.	ko:K00945	ko00240,ko01100,map00240,map01100	Pyrimidine metabolism;Metabolic pathways	M00052	R00158,R00512,R01665	RC00002	ko00000,ko00001,ko00002,ko01000	-	-	-	Cytidylate_kin2	COG1102	F	Cytidylate kinase	5.97732	5.93998	6.01931	6.4747	6.70322	6.49194	6.5535
PG_21618	Inosine-5'-monophosphate dehydrogenase	Catalyzes the conversion of inosine 5'-phosphate (IMP) to xanthosine 5'-phosphate (XMP), the first committed and rate- limiting step in the de novo synthesis of guanine nucleotides, and therefore plays an important role in the regulation of cell growth	guaB	0.0476881	*	Prevotella hominis	Bacteria	Bacteroidota	Bacteroidia	Bacteroidales	Prevotellaceae	Prevotella	Prevotella hominis	MGYG000000272_02455;MGYG000000553_02306	MGYG000000272_02455	21618	27;9;	4;1;	2	27	4.14	-			1.1.1.205	IMP dehydrogenase.	Inosine 5'-phosphate + NAD(+) + H(2)O = xanthosine 5'-phosphate + NADH.	Inosinic acid dehydrogenase.;IMP oxidoreductase.;Inosinate dehydrogenase.;Inosine monophosphate oxidoreductase.;Inosine 5'-monophosphate dehydrogenase.	ko:K00088	ko00230,ko00983,ko01100,ko01110,map00230,map00983,map01100,map01110	Purine metabolism;Drug metabolism - other enzymes;Metabolic pathways;Biosynthesis of secondary metabolites	M00050	R01130,R08240	RC00143,RC02207	ko00000,ko00001,ko00002,ko01000,ko04147	-	-	-	CBS,IMPDH,NMO,NanE	COG0517	T	CBS domain	5.68356	5.73132	5.55831	5.77828	5.88002	6.19033	6.25259
PG_21661	UDP-glucose 6-dehydrogenase TuaD	Belongs to the UDP-glucose GDP-mannose dehydrogenase family	ugd	0.0439702	*	Bacteroides	Bacteria	Bacteroidota	Bacteroidia	Bacteroidales	Bacteroidaceae	Bacteroides		MGYG000000196_04569	MGYG000000196_04569	21661	10;	3;	1	10	4.13	-			1.1.1.22	UDP-glucose 6-dehydrogenase.	UDP-glucose + 2 NAD(+) + H(2)O = UDP-glucuronate + 2 NADH.		ko:K00012	ko00040,ko00053,ko00520,ko01100,map00040,map00053,map00520,map01100	Pentose and glucuronate interconversions;Ascorbate and aldarate metabolism;Amino sugar and nucleotide sugar metabolism;Metabolic pathways	M00014,M00129,M00361,M00362	R00286	RC00291	ko00000,ko00001,ko00002,ko01000	-	-	-	UDPG_MGDP_dh,UDPG_MGDP_dh_C,UDPG_MGDP_dh_N	COG1004	M	UDP-glucose 6-dehydrogenase	5.09484	5.40647	5.81555	5.51807	5.05056	5.48433	5.5778
PG_21669	4-alpha-glucanotransferase	Psort location Cytoplasmic, score	malQ	0.03333	*	Eubacterium	Bacteria	Bacillota	Clostridia	Eubacteriales	Eubacteriaceae	Eubacterium		MGYG000002570_00694	MGYG000002570_00694	21669	22;	14;	1	22	4.13	-			2.4.1.25	4-alpha-glucanotransferase.	Transfers a segment of a (1->4)-alpha-D-glucan to a new position in anacceptor, which may be glucose or a (1->4)-alpha-D-glucan.	Dextrin glycosyltransferase.;Oligo-1,4-1,4-glucantransferase.;D-enzyme.;Disproportionating enzyme.	ko:K00705	ko00500,ko01100,map00500,map01100	Starch and sucrose metabolism;Metabolic pathways	-	R05196	RC00049	ko00000,ko00001,ko01000	-	GH77	-	Glyco_hydro_77	COG1640	G	4-alpha-glucanotransferase	6.39025	6.02852	6.04152	5.86786	6.58737	6.69888	7.08762
PG_21700	hypothetical protein	ABC-type sugar transport system periplasmic component	-	0.0476881	*	Blautia	Bacteria	Bacillota	Clostridia	Eubacteriales	Lachnospiraceae	Blautia		MGYG000002298_00026;MGYG000002298_02761	MGYG000002298_00026;MGYG000002298_02761	21700	23;23;	12;12;	2	23	4.13	-			-				-	-		-	-	-	-	-	-	-	CW_binding_1,SBP_bac_1,SBP_bac_8,TAT_signal	COG1653	G	ABC-type glycerol-3-phosphate transport system, periplasmic component	6.3716	6.25249	6.04639	6.17798	6.92671	6.44383	6.79284
PG_21704	Glucose-1-phosphate adenylyltransferase	Psort location Cytoplasmic, score 8.87	glgD	0.037326	*	Lachnospiraceae	Bacteria	Bacillota	Clostridia	Eubacteriales	Lachnospiraceae			MGYG000003192_02803;MGYG000000087_00932	MGYG000003192_02803	21704;14181	22;7;	2;0;	2	22	4.13	-			2.7.7.27	Glucose-1-phosphate adenylyltransferase.	ATP + alpha-D-glucose 1-phosphate = diphosphate + ADP-glucose.	ADP-glucose pyrophosphorylase.;ADP-glucose synthase.;ADP-glucose diphosphorylase.	ko:K00975	ko00500,ko00520,ko01100,ko01110,ko02026,map00500,map00520,map01100,map01110,map02026	Starch and sucrose metabolism;Amino sugar and nucleotide sugar metabolism;Metabolic pathways;Biosynthesis of secondary metabolites;Biofilm formation - Escherichia coli	M00565	R00948	RC00002	ko00000,ko00001,ko00002,ko01000	-	-	-	Hexapep,NTP_transferase	COG0448	G	Glucose-1-phosphate adenylyltransferase (ADP-glucose pyrophosphorylase)	6.30359	5.8113	5.73143	5.74413	6.26809	6.12504	5.83142
PG_21731	ATP-dependent Clp protease proteolytic subunit	Cleaves peptides in various proteins in a process that requires ATP hydrolysis. Has a chymotrypsin-like activity. Plays a major role in the degradation of misfolded proteins	clpP	0.0414562	*	Oscillibacter	Bacteria	Bacillota	Clostridia	Eubacteriales	Oscillospiraceae	Oscillibacter		MGYG000004475_00624;MGYG000003872_01785;MGYG000004482_00366;MGYG000002152_00551	MGYG000004475_00624	21731	5;3;3;2;	2;0;0;0;	4	5	4.12	-			3.4.21.92	Endopeptidase Clp.	Hydrolysis of proteins to small peptides in the presence of ATP andmagnesium. Alpha-casein is the usual test substrate. In the absence ofATP, only oligopeptides shorter than five residues are hydrolyzed (suchas succinyl-Leu-Tyr-|-NHMec, and Leu-Tyr-Leu-|-Tyr-Trp, in which cleavageof the -Tyr-|-Leu- and -Tyr-|-Trp bonds also occurs).	Endopeptidase Ti.;Protease Ti.;Caseinolytic protease.	ko:K01358	ko04112,ko04212,map04112,map04212		-	-	-	ko00000,ko00001,ko01000,ko01002	-	-	-	CLP_protease	COG0740	O	ATP-dependent protease ClpP, protease subunit	6.07153	6.11024	6.39554	6.57127	6.16814	6.1671	5.97468
PG_21736	Peptide chain release factor 1	Peptide chain release factor 1 directs the termination of translation in response to the peptide chain termination codons UAG and UAA	prfA	0.0381994	*	Roseburia faecis	Bacteria	Bacillota	Clostridia	Eubacteriales	Lachnospiraceae	Roseburia	Roseburia faecis	MGYG000003694_01380;MGYG000000136_00325	MGYG000003694_01380	21736	15;7;	5;2;	2	15	4.12	-			-				ko:K02835	-		-	-	-	ko00000,ko03012	-	-	-	PCRF,RF-1	COG0216	J	Protein chain release factor RF1	5.62048	6.00958	6.4192	6.283	6.3819	6.27271	6.00219
PG_21758	hypothetical protein	Protein of unknown function (DUF3798)	-	0.0394003	*	Marvinbryantia formatexigens DSM 14469	Bacteria	Bacillota	Clostridia	Eubacteriales	Lachnospiraceae	Marvinbryantia	Marvinbryantia formatexigens	MGYG000003224_02270	MGYG000003224_02270	23500;21758	4;	4;	1	4	4.12	-			-				-	-		-	-	-	-	-	-	-	DUF3798	COG0683	E	ABC-type branched-chain amino acid transport system, periplasmic component	6.04827	4.5942	6.88354	6.41403	6.22826	6.39274	5.94262
PG_21778	Pyruvate synthase	Oxidoreductase required for the transfer of electrons from pyruvate to flavodoxin	nifJ	0.022885	*	Thomasclavelia spiroformis	Bacteria	Bacillota	Erysipelotrichia	Erysipelotrichales	Erysipelotrichaceae		Thomasclavelia spiroformis	MGYG000001304_02314	MGYG000001304_02314	21778	22;	13;	1	22	4.12	-			-				-	-		-	-	-	-	-	-	-	EKR,Fer4,Fer4_16,Fer4_6,Fer4_7,PFOR_II,POR,POR_N,TPP_enzyme_C	COG1014	C	Pyruvate:ferredoxin oxidoreductase or related 2-oxoacid:ferredoxin oxidoreductase, gamma subunit	6.29389	6.61665	6.69813	6.49488	6.46502	6.50049	8.05626
PG_21828	Glucose-1-phosphate adenylyltransferase	Catalyzes the synthesis of ADP-glucose, a sugar donor used in elongation reactions on alpha-glucans	glgC	0.044343	*	Coprococcus comes ATCC 27758	Bacteria	Bacillota	Clostridia	Eubacteriales	Lachnospiraceae	Coprococcus	Coprococcus comes	MGYG000001315_03565	MGYG000001315_03565	21828	16;	2;	1	16	4.11	-			2.7.7.27	Glucose-1-phosphate adenylyltransferase.	ATP + alpha-D-glucose 1-phosphate = diphosphate + ADP-glucose.	ADP-glucose pyrophosphorylase.;ADP-glucose synthase.;ADP-glucose diphosphorylase.	ko:K00975	ko00500,ko00520,ko01100,ko01110,ko02026,map00500,map00520,map01100,map01110,map02026	Starch and sucrose metabolism;Amino sugar and nucleotide sugar metabolism;Metabolic pathways;Biosynthesis of secondary metabolites;Biofilm formation - Escherichia coli	M00565	R00948	RC00002	ko00000,ko00001,ko00002,ko01000	-	-	-	Hexapep,NTP_transferase	COG0448	G	Glucose-1-phosphate adenylyltransferase (ADP-glucose pyrophosphorylase)	5.709	5.59881	5.23708	5.48691	6.24596	5.84022	6.34881
PG_21875	hypothetical protein	Psort location CytoplasmicMembrane, score	-	0.0195064	*	Eubacteriales	Bacteria	Bacillota	Clostridia	Eubacteriales				MGYG000002492_00905	MGYG000002492_00905	21875	4;	4;	1	4	4.11	-			-				-	-		-	-	-	-	-	-	-	DUF3093				6.27305	5.82783	5.34502	5.65103	6.33686	5.59495	5.43853
PG_21887	hypothetical protein	Catalyzes the transfer of a ribosyl phosphate group from 5-phosphoribose 1-diphosphate to orotate, leading to the formation of orotidine monophosphate (OMP)	pyrE1	0.0496794	*	Bifidobacterium adolescentis	Bacteria	Actinomycetota	Actinomycetes	Bifidobacteriales	Bifidobacteriaceae	Bifidobacterium	Bifidobacterium adolescentis	MGYG000002395_01624;MGYG000003452_01730	MGYG000002395_01624	21887	5;4;	5;4;	2	5	4.11	-			-				-	-		-	-	-	-	-	-	-	-	COG0461	F	Orotate phosphoribosyltransferase	5.82512	6.69032	5.58772	5.55093	6.64541	6.49489	6.90792
PG_21902	Glycine/sarcosine/betaine reductase complex component C subunit beta	3-Oxoacyl-[acyl-carrier-protein (ACP)] synthase III	grdC	0.0246914	*	Coprococcus comes	Bacteria	Bacillota	Clostridia	Eubacteriales	Lachnospiraceae	Coprococcus	Coprococcus comes	MGYG000001315_00854	MGYG000001315_00854	21902	5;	5;	1	5	4.1	-			1.21.4.2,1.21.4.3,1.21.4.4	Glycine reductase.;Sarcosine reductase.;Betaine reductase.	Acetyl phosphate + methylamine + thioredoxin disulfide + H(2)O =N-methylglycine + phosphate + thioredoxin.;Acetyl phosphate + NH(3) + thioredoxin disulfide + H(2)O = glycine +phosphate + thioredoxin.;Acetyl phosphate + trimethylamine + thioredoxin disulfide + H(2)O =betaine + phosphate + thioredoxin.		ko:K21577	-		-	-	-	ko00000,ko01000	-	-	-	ACP_syn_III,FA_synthesis	COG0332	I	3-oxoacyl-[acyl-carrier-protein] synthase III	7.10724	7.17215	6.06455	6.83764	6.33318	6.35699	5.88207
PG_21909	hypothetical protein	Domain of unknown function (DUF4179)	-	0.029976	*	Eubacteriales	Bacteria	Bacillota	Clostridia	Eubacteriales				MGYG000001338_00497	MGYG000001338_00497	21909	7;	3;	1	7	4.1	-			-				-	-		-	-	-	-	-	-	-	DUF4179				5.87962	5.81722	6.00911	6.60467	5.44805	6.16416	6.42035
PG_21970	Phospho-2-dehydro-3-deoxyheptonate aldolase	synthase	aroF	0.0106637	*	Eubacteriales	Bacteria	Bacillota	Clostridia	Eubacteriales				MGYG000000084_00676;MGYG000000724_01055;MGYG000001627_02152;MGYG000004700_00649;MGYG000001531_02688	MGYG000000084_00676;MGYG000000724_01055	21970	17;17;8;4;3;	6;6;3;1;1;	5	17	4.1	-			2.5.1.54	3-deoxy-7-phosphoheptulonate synthase.	Phosphoenolpyruvate + D-erythrose 4-phosphate + H(2)O = 3-deoxy-D-arabino-hept-2-ulosonate 7-phosphate + phosphate.	7-phospho-2-keto-3-deoxy-D-arabino-heptonate D-erythrose-4-phosphate;Phospho-2-keto-3-deoxyheptonic aldolase.;DAHP synthase.;KDPH synthetase.;3-deoxy-D-arabino-heptolosonate-7-phosphate synthetase.;Phospho-2-keto-3-deoxyheptonate aldolase.;7-phospho-2-dehydro-3-deoxy-D-arabino-heptonate D-erythrose-4-phosphate;2-keto-3-deoxy-D-arabino-heptonic acid 7-phosphate synthetase.;DAH7-P synthase.;Phospho…	ko:K03856	ko00400,ko01100,ko01110,ko01130,ko01230,map00400,map01100,map01110,map01130,map01230	Phenylalanine, tyrosine and tryptophan biosynthesis;Metabolic pathways;Biosynthesis of secondary metabolites;Biosynthesis of amino acids	M00022	R01826	RC00435	ko00000,ko00001,ko00002,ko01000	-	-	-	DAHP_synth_1	COG2876	E	3-deoxy-D-arabino-heptulosonate 7-phosphate (DAHP) synthase	6.22955	6.18792	5.99327	5.69904	6.28159	6.29353	6.4613
PG_21982	Pyruvate synthase	Oxidoreductase required for the transfer of electrons from pyruvate to flavodoxin	nifJ	0.0303875	*	Eubacteriales	Bacteria	Bacillota	Clostridia	Eubacteriales				MGYG000003875_01859	MGYG000003875_01859	10921;9180;21982	27;	13;	1	27	4.09	-			1.2.7.1	Pyruvate synthase.	Pyruvate + CoA + 2 oxidized ferredoxin = acetyl-CoA + CO(2) + 2 reducedferredoxin + 2 H(+).	Pyruvate synthetase.;2-oxobutyrate synthase.;Pyruvic-ferredoxin oxidoreductase.;2-oxobutyrate-ferredoxin oxidoreductase.;Alpha-ketobutyrate synthase.;Alpha-ketobutyrate-ferredoxin oxidoreductase.;Pyruvate oxidoreductase.	ko:K03737	ko00010,ko00020,ko00620,ko00650,ko00720,ko01100,ko01120,ko01130,ko01200,map00010,map00020,map00620,map00650,map00720,map01100,map01120,map01130,map01200	Glycolysis / Gluconeogenesis;Citrate cycle (TCA cycle);Pyruvate metabolism;Butanoate metabolism;Carbon fixation pathways in prokaryotes;Metabolic pathways;Microbial metabolism in diverse environments;Carbon metabolism	M00173,M00307	R01196,R10866	RC00004,RC02742	br01601,ko00000,ko00001,ko00002,ko01000	-	-	-	EKR,Fer4,Fer4_10,Fer4_16,Fer4_6,Fer4_7,Fer4_9,PFOR_II,POR,POR_N,TPP_enzyme_C	COG1145	C	Ferredoxin	6.65247	7.06857	7.31691	7.37182	7.24015	6.90761	7.20243
PG_22000	Cell division protein FtsZ	Essential cell division protein that forms a contractile ring structure (Z ring) at the future cell division site. The regulation of the ring assembly controls the timing and the location of cell division. One of the functions of the FtsZ ring is to recruit other cell division proteins to the septum to produce a new cell wall between the dividing cells. Binds GTP and shows GTPase activity	ftsZ	0.0326375	*	Lachnospiraceae	Bacteria	Bacillota	Clostridia	Eubacteriales	Lachnospiraceae			MGYG000004296_01750	MGYG000004296_01750	22000	25;	4;	1	25	4.09	-			-				ko:K03531	ko04112,map04112		-	-	-	ko00000,ko00001,ko02048,ko03036,ko04812	-	-	-	FtsZ_C,Tubulin	COG0206	D	Cell division GTPase FtsZ	5.83125	5.97392	5.92033	6.01216	6.20564	5.71575	6.41791
PG_22056	Corrinoid/iron-sulfur protein large subunit	Psort location Cytoplasmic, score 8.87	acsC	0.0331501	*	Eubacteriales	Bacteria	Bacillota	Clostridia	Eubacteriales				MGYG000000092_00528;MGYG000000137_02092	MGYG000000092_00528;MGYG000000137_02092	22056;5891;29759;25898;36985;25376;15040;26653;3904;27491;15002;36201;21837	7;7;	2;2;	2	7	4.09	-			2.1.1.245	Co-methyltransferase.	A [methyl-Co(III) corrinoid Fe-S protein] + tetrahydrosarcinapterin =a [Co(I) corrinoid Fe-S protein] + 5-methyltetrahydrosarcinapterin.		ko:K00197	ko00680,ko00720,ko01120,ko01200,map00680,map00720,map01120,map01200	Methane metabolism;Carbon fixation pathways in prokaryotes;Microbial metabolism in diverse environments;Carbon metabolism	M00357,M00377,M00422	R09096,R10219,R10243	RC00004,RC00113,RC02977	ko00000,ko00001,ko00002,ko01000	-	-	-	CdhD,FeS	COG1456	C	CO dehydrogenase/acetyl-CoA synthase gamma subunit (corrinoid Fe-S protein)	6.38719	5.37545	5.58735	5.37258	5.50446	5.83163	6.38088
PG_22094	50S ribosomal protein L4	Forms part of the polypeptide exit tunnel	rplD	0.00996087	**	Eubacteriales	Bacteria	Bacillota	Clostridia	Eubacteriales				MGYG000000967_00317;MGYG000002602_00848	MGYG000000967_00317	37678;22094	9;4;	2;0;	2	9	4.08	-			-				ko:K02926	ko03010,map03010	Ribosome	M00178	-	-	br01610,ko00000,ko00001,ko00002,ko03011	-	-	-	Ribosomal_L4	COG0088	J	Ribosomal protein L4	5.89133	5.43025	5.53806	5.53338	6.02804	6.0509	4.9161
PG_22111	hypothetical protein	Bacterial protein of unknown function (DUF871)	-	0.0195064	*	Catenibacterium mitsuokai DSM 15897	Bacteria	Bacillota	Erysipelotrichia	Erysipelotrichales	Coprobacillaceae	Catenibacterium	Catenibacterium mitsuokai	MGYG000000244_02118;MGYG000002770_01009	MGYG000000244_02118	22111	9;7;	9;7;	2	9	4.08	-			-				-	-		-	-	-	-	-	-	-	DUF871	COG3589	S	Uncharacterized conserved protein, DUF871 domain	6.31168	6.51749	6.63366	6.77242	6.26683	6.42015	6.84374
PG_2222	Elongation factor Ts	Associates with the EF-Tu.GDP complex and induces the exchange of GDP to GTP. It remains bound to the aminoacyl-tRNA.EF- Tu.GTP complex up to the GTP hydrolysis stage on the ribosome	tsf	0.0326375	*	Bifidobacterium	Bacteria	Actinomycetota	Actinomycetes	Bifidobacteriales	Bifidobacteriaceae	Bifidobacterium		MGYG000002396_01072	MGYG000002396_01072	2222	23;	8;	1	23	8.54	GO:0003674,GO:0003676,GO:0003723,GO:0003746,GO:0005488,GO:0005575,GO:0005618,GO:0005622,GO:0005623,GO:0005737,GO:0005829,GO:0005886,GO:0006412,GO:0006414,GO:0006518,GO:0006807,GO:0008135,GO:0008150,GO:0008152,GO:0009058,GO:0009059,GO:0009987,GO:0010467,GO:0016020,GO:0019538,GO:0030312,GO:0034641,GO:0034645,GO:0040007,GO:0043043,GO:0043170,GO:0043603,GO:0043604,GO:0044237,GO:0044238,GO:0044249,GO:…	molecular_function;nucleic acid binding;RNA binding;translation elongation factor activity;binding;cellular_component;cell wall;intracellular;cell;cytoplasm;cytosol;plasma membrane;translation;translational elongation;peptide metabolic process;nitrogen compound metabolic process;translation factor activity, RNA binding;biological_process;metabolic process;biosynthetic process;macromolecule biosyn…	molecular_function;molecular_function;molecular_function;molecular_function;molecular_function;cellular_component;cellular_component;cellular_component;cellular_component;cellular_component;cellular_component;cellular_component;biological_process;biological_process;biological_process;biological_process;molecular_function;biological_process;biological_process;biological_process;biological_process;…	-				ko:K02357	-		-	-	-	ko00000,ko03012,ko03029	-	-	-	EF_TS,Ribosomal_S2,UBA	COG0264	J	Translation elongation factor EF-Ts	6.15836	7.54232	6.28832	6.82186	6.46502	6.47469	6.95786
PG_22249	Bifunctional NAD(P)H-hydrate repair enzyme Nnr	Bifunctional enzyme that catalyzes the epimerization of the S- and R-forms of NAD(P)HX and the dehydration of the S-form of NAD(P)HX at the expense of ADP, which is converted to AMP. This allows the repair of both epimers of NAD(P)HX, a damaged form of NAD(P)H that is a result of enzymatic or heat-dependent hydration	nnrD	0.0496794	*	Prevotella copri	Bacteria	Bacteroidota	Bacteroidia	Bacteroidales	Prevotellaceae	Prevotella	Prevotella copri	MGYG000002293_00468	MGYG000002293_00468	22249	8;	8;	1	8	4.06	-			4.2.1.136,5.1.99.6	ADP-dependent NAD(P)H-hydrate dehydratase.;NAD(P)H-hydrate epimerase.	(1) ADP + (6S)-6-beta-hydroxy-1,4,5,6-tetrahydronicotinamide adenine-dinucleotide = AMP + phosphate + NADH.(2) ADP + (6S)-6-beta-hydroxy-1,4,5,6-tetrahydronicotinamide adenine-dinucleotide phosphate = AMP + phosphate + NADPH.;(1) (6R)-6-beta-hydroxy-1,4,5,6-tetrahydronicotinamide-adeninedinucleotide = (6S)-6-beta-hydroxy-1,4,5,6-tetrahydronicotinamide-adeninedinucleotide.(2) (6R)-6-beta-hydroxy-1…	hydro-lyase(ADP-hydrolyzing).; NADH-forming).;(6S)-6-beta-hydroxy-1,4,5,6-tetrahydronicotinamide-adenine-dinucleotide;hydro-lyase (ADP-hydrolyzing;NAD(P)HX epimerase.;(6S)-beta-6-hydroxy-1,4,5,6-tetrahydronicotinamide-adenine-dinucleotide	ko:K17758,ko:K17759	-		-	-	-	ko00000,ko01000	-	-	-	Carb_kinase,YjeF_N	COG0063	F	NAD(P)H-hydrate repair enzyme Nnr, NAD(P)H-hydrate dehydratase domain	6.1652	6.0476	5.76294	5.38251	6.34899	6.76863	6.43185
PG_22268	PTS system oligo-beta-mannoside-specific EIIC component	protein-N(PI)-phosphohistidine-lactose phosphotransferase system transporter activity	-	0.0289118	*	Bacillota	Bacteria	Bacillota						MGYG000000045_02691	MGYG000000045_02691	28496;32553;22268	9;	9;	1	9	4.06	-			-				-	-		-	-	-	-	-	-	-	HATPase_c,HisKA,PTS_EIIC,PTS_IIB	COG1455	G	Phosphotransferase system cellobiose-specific component IIC	7.22777	7.31485	6.71562	6.43558	6.83185	6.8859	7.48929
PG_22368	Imidazolonepropionase	Amidohydrolase family	-	0.029976	*	Collinsella aerofaciens	Bacteria	Actinomycetota	Coriobacteriia	Coriobacteriales	Coriobacteriaceae	Collinsella	Collinsella aerofaciens	MGYG000001759_00209;MGYG000001788_01324;MGYG000001992_00376	MGYG000001759_00209;MGYG000001788_01324	22368;13137;19090;12579;28678	20;20;13;	4;4;1;	3	20	4.05	-			-				-	-		-	-	-	-	-	-	-	Amidohydro_1	COG1228	Q	Imidazolonepropionase or related amidohydrolase	6.00929	6.13593	5.68165	5.83279	6.6115	5.88414	5.59046
PG_22386	Trigger factor	Involved in protein export. Acts as a chaperone by maintaining the newly synthesized protein in an open conformation. Functions as a peptidyl-prolyl cis-trans isomerase	tig	0.00650015	**	Dorea formicigenerans	Bacteria	Bacillota	Clostridia	Eubacteriales	Lachnospiraceae	Dorea	Dorea formicigenerans	MGYG000000146_02891;MGYG000001797_02594	MGYG000000146_02891	22386	7;1;	6;1;	2	7	4.05	GO:0005575,GO:0005622,GO:0005623,GO:0005737,GO:0044424,GO:0044464	cellular_component;intracellular;cell;cytoplasm;obsolete intracellular part;obsolete cell part	cellular_component;cellular_component;cellular_component;cellular_component;cellular_component;cellular_component	-				ko:K03545	-		-	-	-	ko00000	-	-	-	FKBP_C,Trigger_C,Trigger_N	COG0544	O	FKBP-type peptidyl-prolyl cis-trans isomerase (trigger factor)	6.89056	6.57224	5.84957	6.55412	6.84856	6.74898	7.00886
PG_2252	Triosephosphate isomerase	Involved in the gluconeogenesis. Catalyzes stereospecifically the conversion of dihydroxyacetone phosphate (DHAP) to D-glyceraldehyde-3-phosphate (G3P)	tpiA	0.0321954	*	Blautia	Bacteria	Bacillota	Clostridia	Eubacteriales	Lachnospiraceae	Blautia		MGYG000002298_02412;MGYG000002985_01873	MGYG000002298_02412	2252	30;18;	6;2;	2	30	8.51	-			5.3.1.1	Triose-phosphate isomerase.	D-glyceraldehyde 3-phosphate = glycerone phosphate.	Phosphotriose isomerase.;Triose phosphoisomerase.;Triosephosphate mutase.;Triosephosphate isomerase.	ko:K01803	ko00010,ko00051,ko00562,ko00710,ko01100,ko01110,ko01120,ko01130,ko01200,ko01230,map00010,map00051,map00562,map00710,map01100,map01110,map01120,map01130,map01200,map01230	Glycolysis / Gluconeogenesis;Fructose and mannose metabolism;Inositol phosphate metabolism;Carbon fixation in photosynthetic organisms;Metabolic pathways;Biosynthesis of secondary metabolites;Microbial metabolism in diverse environments;Carbon metabolism;Biosynthesis of amino acids	M00001,M00002,M00003	R01015	RC00423	ko00000,ko00001,ko00002,ko01000,ko04147	-	-	iHN637.CLJU_RS19265	TIM	COG0149	G	Triosephosphate isomerase	6.50477	6.10084	6.43078	6.37414	6.90547	6.33324	6.46898
PG_22534	Threonine--tRNA ligase 2	Psort location Cytoplasmic, score 10.00	thrS	0.0331716	*	Eubacteriales	Bacteria	Bacillota	Clostridia	Eubacteriales				MGYG000000002_03887;MGYG000000967_00781;MGYG000003504_00520	MGYG000000002_03887	22534	24;4;3;	11;0;0;	3	24	4.03	-			6.1.1.3	Threonine--tRNA ligase.	ATP + L-threonine + tRNA(Thr) = AMP + diphosphate + L-threonyl-tRNA(Thr).	Threonine translase.;Threonyl-tRNA synthetase.	ko:K01868	ko00970,map00970	Aminoacyl-tRNA biosynthesis	M00359,M00360	R03663	RC00055,RC00523	ko00000,ko00001,ko00002,ko01000,ko01007,ko03016	-	-	-	HGTP_anticodon,TGS,tRNA-synt_2b,tRNA_SAD	COG0441	J	Threonyl-tRNA synthetase	6.27003	6.45743	6.96871	7.14077	6.68445	6.93412	6.39313
PG_2255	Chaperone protein DnaK	Heat shock 70 kDa protein	dnaK	0.0414562	*	Lachnospiraceae	Bacteria	Bacillota	Clostridia	Eubacteriales	Lachnospiraceae			MGYG000004891_00594	MGYG000004891_00594	2255	46;	6;	1	46	8.51	-			-				ko:K04043	ko03018,ko04212,ko05152,map03018,map04212,map05152	RNA degradation;Tuberculosis	-	-	-	ko00000,ko00001,ko03019,ko03029,ko03110,ko04147	1.A.33.1	-	-	HSP70,MreB_Mbl	COG0443	O	Molecular chaperone DnaK (HSP70)	7.00093	6.71822	5.77344	6.31909	6.939	6.85104	7.27003
PG_22566	Aspartate aminotransferase	Aminotransferase	aspC	0.0397601	*	Prevotella copri	Bacteria	Bacteroidota	Bacteroidia	Bacteroidales	Prevotellaceae	Prevotella	Prevotella copri	MGYG000002603_01888	MGYG000002603_01888	23096;22566	21;	4;	1	21	4.03	-			2.6.1.1	Aspartate transaminase.	L-aspartate + 2-oxoglutarate = oxaloacetate + L-glutamate.	Transaminase A.;Aspartate aminotransferase.;Glutamic--oxaloacetic transaminase.;Glutamic--aspartic transaminase.	ko:K00812	ko00220,ko00250,ko00270,ko00330,ko00350,ko00360,ko00400,ko00401,ko00950,ko00960,ko01100,ko01110,ko01130,ko01210,ko01230,map00220,map00250,map00270,map00330,map00350,map00360,map00400,map00401,map00950,map00960,map01100,map01110,map01130,map01210,map01230	Arginine biosynthesis;Alanine, aspartate and glutamate metabolism;Cysteine and methionine metabolism;Arginine and proline metabolism;Tyrosine metabolism;Phenylalanine metabolism;Phenylalanine, tyrosine and tryptophan biosynthesis;Novobiocin biosynthesis;Isoquinoline alkaloid biosynthesis;Tropane, piperidine and pyridine alkaloid biosynthesis;Metabolic pathways;Biosynthesis of secondary metabolite…	-	R00355,R00694,R00734,R00896,R02433,R02619,R05052	RC00006	ko00000,ko00001,ko01000,ko01007	-	-	-	Aminotran_1_2	COG0436	E	Aspartate/methionine/tyrosine aminotransferase	5.97732	6.0217	5.89807	5.7974	6.56242	6.76835	6.48554
PG_22596	hypothetical protein	Psort location Cytoplasmic, score	-	0.0264108	*	Eubacteriales	Bacteria	Bacillota	Clostridia	Eubacteriales				MGYG000002492_00885;MGYG000002670_01251	MGYG000002492_00885;MGYG000002670_01251	22596	2;2;	2;2;	2	2	4.02	-			-				-	-		-	-	-	-	-	-	-	DUF1653	COG4728	S	Uncharacterized conserved protein, DUF1653 family	5.73241	5.83207	6.07691	6.66656	6.03286	5.948	6.17005
PG_22636	30S ribosomal protein S6	Binds together with S18 to 16S ribosomal RNA	rpsF	0.0429357	*	Streptococcus thermophilus	Bacteria	Bacillota	Bacilli	Lactobacillales	Streptococcaceae	Streptococcus	Streptococcus thermophilus	MGYG000004345_00763;MGYG000003370_00139	MGYG000004345_00763	22636	6;3;	2;1;	2	6	4.02	GO:0003674,GO:0003676,GO:0003723,GO:0003735,GO:0005198,GO:0005488,GO:0005575,GO:0005622,GO:0005623,GO:0005737,GO:0005829,GO:0005840,GO:0015935,GO:0019843,GO:0022626,GO:0022627,GO:0032991,GO:0043226,GO:0043228,GO:0043229,GO:0043232,GO:0044391,GO:0044422,GO:0044424,GO:0044444,GO:0044445,GO:0044446,GO:0044464,GO:0070181,GO:0097159,GO:1901363,GO:1990904	molecular_function;nucleic acid binding;RNA binding;structural constituent of ribosome;structural molecule activity;binding;cellular_component;intracellular;cell;cytoplasm;cytosol;ribosome;small ribosomal subunit;rRNA binding;cytosolic ribosome;cytosolic small ribosomal subunit;protein-containing complex;organelle;non-membrane-bounded organelle;intracellular organelle;intracellular non-membrane-b…	molecular_function;molecular_function;molecular_function;molecular_function;molecular_function;molecular_function;cellular_component;cellular_component;cellular_component;cellular_component;cellular_component;cellular_component;cellular_component;molecular_function;cellular_component;cellular_component;cellular_component;cellular_component;cellular_component;cellular_component;cellular_component;…	-				ko:K02990	ko03010,map03010	Ribosome	M00178	-	-	br01610,ko00000,ko00001,ko00002,ko03011,ko03029	-	-	-	Ribosomal_S6	COG0360	J	Ribosomal protein S6	4.83092	6.16928	5.65149	5.93645	6.03107	5.47331	6.75384
PG_2264	30S ribosomal protein S1	Ribosomal protein S1	rpsA	0.0334746	*	Bifidobacterium	Bacteria	Actinomycetota	Actinomycetes	Bifidobacteriales	Bifidobacteriaceae	Bifidobacterium		MGYG000003683_00731	MGYG000003683_00731	2264;4415;2458	60;	60;	1	60	8.51	GO:0005575,GO:0005618,GO:0005622,GO:0005623,GO:0005737,GO:0005829,GO:0005886,GO:0008150,GO:0016020,GO:0030312,GO:0040007,GO:0044424,GO:0044444,GO:0044464,GO:0071944	cellular_component;cell wall;intracellular;cell;cytoplasm;cytosol;plasma membrane;biological_process;membrane;external encapsulating structure;growth;obsolete intracellular part;obsolete cytoplasmic part;obsolete cell part;cell periphery	cellular_component;cellular_component;cellular_component;cellular_component;cellular_component;cellular_component;cellular_component;biological_process;cellular_component;cellular_component;biological_process;cellular_component;cellular_component;cellular_component;cellular_component	-				ko:K02945	ko03010,map03010	Ribosome	M00178	-	-	br01610,ko00000,ko00001,ko00002,ko03011	-	-	-	S1	COG0539	J	Ribosomal protein S1	8.08654	8.90953	7.78812	7.76082	8.2219	8.62591	8.85168
PG_22669	30S ribosomal protein S10	Involved in the binding of tRNA to the ribosomes	rpsJ	0.016983	*	Bacillota	Bacteria	Bacillota						MGYG000000045_02208;MGYG000001697_01830;MGYG000001402_02668;MGYG000002444_01225;MGYG000000670_01592	MGYG000000045_02208	25210;22669	8;1;4;2;2;	6;1;3;2;2;	5	8	4.01	-			-				ko:K02946	ko03010,map03010	Ribosome	M00178,M00179	-	-	br01610,ko00000,ko00001,ko00002,ko03011	-	-	-	Ribosomal_S10	COG0051	J	Ribosomal protein S10	6.07857	6.91285	5.1284	5.50955	6.42469	6.2365	6.78183
PG_22687	Acryloyl-CoA reductase (NADH)	Acyl-CoA dehydrogenase, C-terminal domain	-	0.0285511	*	Eggerthella	Bacteria	Actinomycetota	Coriobacteriia	Eggerthellales	Eggerthellaceae	Eggerthella		MGYG000002544_00661;MGYG000004896_00456	MGYG000002544_00661	22687	16;8;	10;3;	2	16	4.01	-			-				-	-		-	-	-	-	-	-	-	Acyl-CoA_dh_1,Acyl-CoA_dh_M,Acyl-CoA_dh_N	COG1960	I	Acyl-CoA dehydrogenase related to the alkylation response protein AidB	6.06438	6.84845	6.70708	6.76493	6.41619	6.60536	6.80755
PG_22693	Aspartate--tRNA ligase	Aspartyl-tRNA synthetase with relaxed tRNA specificity since it is able to aspartylate not only its cognate tRNA(Asp) but also tRNA(Asn). Reaction proceeds in two steps L-aspartate is first activated by ATP to form Asp-AMP and then transferred to the acceptor end of tRNA(Asp Asn)	aspS	0.0128538	*	Eubacteriales	Bacteria	Bacillota	Clostridia	Eubacteriales				MGYG000000212_01726	MGYG000000212_01726	22693	31;	8;	1	31	4.01	-			6.1.1.12	Aspartate--tRNA ligase.	ATP + L-aspartate + tRNA(Asp) = AMP + diphosphate + L-aspartyl-tRNA(Asp).	Aspartyl-tRNA synthetase.;Aspartic acid translase.	ko:K01876	ko00970,map00970	Aminoacyl-tRNA biosynthesis	M00359,M00360	R05577	RC00055,RC00523	ko00000,ko00001,ko00002,ko01000,ko01007,ko03016,ko03029	-	-	-	GAD,Glu-tRNAGln,tRNA-synt_2,tRNA-synt_2d,tRNA_anti-codon	COG0173	J	Aspartyl-tRNA synthetase	6.46203	6.66344	6.1614	5.81418	6.82452	6.57804	7.20228
PG_22714	Anaerobic ribonucleoside-triphosphate reductase	Ribonucleoside-triphosphate reductase	nrdD	0.0104761	*	Lachnospira	Bacteria	Bacillota	Clostridia	Eubacteriales	Lachnospiraceae	Lachnospira		MGYG000000193_02617;MGYG000002224_01822	MGYG000000193_02617	22714	8;2;	3;0;	2	8	4.01	-			1.1.98.6	Ribonucleoside-triphosphate reductase (formate).	Ribonucleoside 5'-triphosphate + formate = 2'-deoxyribonucleoside5'-triphosphate + CO(2) + H(2)O.	Anaerobic ribonucleoside-triphosphate reductase.	ko:K21636	ko00230,ko00240,ko01100,map00230,map00240,map01100	Purine metabolism;Pyrimidine metabolism;Metabolic pathways	M00053	R11633,R11634,R11635,R11636	RC00613	ko00000,ko00001,ko00002,ko01000	-	-	-	ATP-cone,NRDD	COG1328	F	Anaerobic ribonucleoside-triphosphate reductase	5.98323	6.47367	5.80758	5.61403	5.88702	6.50665	6.02476
PG_22728	Nicotinate phosphoribosyltransferase 2	Catalyzes the synthesis of beta-nicotinate D- ribonucleotide from nicotinate and 5-phospho-D-ribose 1-phosphate at the expense of ATP	pncB	0.0119289	*	Eubacteriales	Bacteria	Bacillota	Clostridia	Eubacteriales				MGYG000002492_01377;MGYG000002670_00849	MGYG000002492_01377	22728	8;4;	8;4;	2	8	4	-			6.3.4.21	Nicotinate phosphoribosyltransferase.	Nicotinate + 5-phospho-alpha-D-ribose 1-diphosphate + ATP + H(2)O = beta-nicotinate D-ribonucleotide + diphosphate + ADP + phosphate.	Nicotinic acid mononucleotide glycohydrolase.;Nicotinic acid phosphoribosyltransferase.;Niacin ribonucleotidase.;Nicotinic acid mononucleotide pyrophosphorylase.	ko:K00763	ko00760,ko01100,map00760,map01100	Nicotinate and nicotinamide metabolism;Metabolic pathways	-	R01724	RC00033	ko00000,ko00001,ko01000	-	-	-	CTP_transf_like,NAPRTase	COG1488	H	Nicotinic acid phosphoribosyltransferase	6.55355	6.22911	6.20203	6.2558	6.97629	6.09121	6.04556
PG_22791	hypothetical protein	homoserine dehydrogenase	hom	0.045569	*	Faecalibacterium prausnitzii	Bacteria	Bacillota	Clostridia	Eubacteriales	Oscillospiraceae	Faecalibacterium	Faecalibacterium prausnitzii	MGYG000001300_01327;MGYG000004679_00590;MGYG000000039_00107;MGYG000002274_01995	MGYG000001300_01327	20576;22791	16;6;6;8;	9;1;1;1;	4	16	4	-			1.1.1.3	Homoserine dehydrogenase.	L-homoserine + NAD(P)(+) = L-aspartate 4-semialdehyde + NAD(P)H.		ko:K00003	ko00260,ko00270,ko00300,ko01100,ko01110,ko01120,ko01130,ko01230,map00260,map00270,map00300,map01100,map01110,map01120,map01130,map01230	Glycine, serine and threonine metabolism;Cysteine and methionine metabolism;Lysine biosynthesis;Metabolic pathways;Biosynthesis of secondary metabolites;Microbial metabolism in diverse environments;Biosynthesis of amino acids	M00017,M00018	R01773,R01775	RC00087	ko00000,ko00001,ko00002,ko01000	-	-	-	ACT,Homoserine_dh,NAD_binding_3	COG0460	E	Homoserine dehydrogenase	6.09454	6.08739	7.20529	6.73154	6.01229	6.469	6.51202
PG_22797	hypothetical protein	COG COG0724 RNA-binding proteins (RRM domain)	-	0.00861619	**	Bacteroides uniformis	Bacteria	Bacteroidota	Bacteroidia	Bacteroidales	Bacteroidaceae	Bacteroides	Bacteroides uniformis	MGYG000001346_00622	MGYG000001346_00622	22797	3;	2;	1	3	4	-			-				-	-		-	-	-	-	-	-	-	RRM_1	COG0724	J	RNA recognition motif (RRM) domain	5.55066	5.85317	6.21548	5.70128	5.90662	5.64388	6.73662
PG_2286	Chaperone protein DnaK	Heat shock 70 kDa protein	dnaK	0.0261548	*	Blautia faecicola	Bacteria	Bacillota	Clostridia	Eubacteriales	Lachnospiraceae	Blautia	Blautia faecicola	MGYG000000060_00790	MGYG000000060_00790	2287;5078;2659;2286	61;	20;	1	61	8.49	-			-				ko:K04043	ko03018,ko04212,ko05152,map03018,map04212,map05152	RNA degradation;Tuberculosis	-	-	-	ko00000,ko00001,ko03019,ko03029,ko03110,ko04147	1.A.33.1	-	-	HSP70,MreB_Mbl	COG0443	O	Molecular chaperone DnaK (HSP70)	7.40753	7.09132	6.39378	6.51613	7.40555	6.90881	7.39443
PG_22878	Phosphoribosylaminoimidazole-succinocarboxamide synthase	Belongs to the SAICAR synthetase family	purC	0.0207701	*	Catenibacterium mitsuokai DSM 15897	Bacteria	Bacillota	Erysipelotrichia	Erysipelotrichales	Coprobacillaceae	Catenibacterium	Catenibacterium mitsuokai	MGYG000000244_01413;MGYG000002770_01434;MGYG000004872_00512	MGYG000000244_01413;MGYG000002770_01434	22878	9;9;2;	9;9;2;	3	9	3.99	-			-				-	-		-	-	-	-	-	-	-	SAICAR_synt	COG0152	F	Phosphoribosylaminoimidazole-succinocarboxamide synthase	6.30418	6.30979	6.49678	5.78069	6.46487	5.92207	6.51333
PG_22975	Leucine--tRNA ligase	Leucyl-tRNA synthetase, Domain 2	leuS	0.0368991	*	Dorea formicigenerans	Bacteria	Bacillota	Clostridia	Eubacteriales	Lachnospiraceae	Dorea	Dorea formicigenerans	MGYG000000146_02020;MGYG000000229_01328;MGYG000002290_03072;MGYG000002837_00135;MGYG000000278_02799	MGYG000000146_02020	22975	9;6;5;5;5;	2;1;1;1;1;	5	9	3.98	-			6.1.1.4	Leucine--tRNA ligase.	ATP + L-leucine + tRNA(Leu) = AMP + diphosphate + L-leucyl-tRNA(Leu).	Leucine translase.;Leucyl-tRNA synthetase.	ko:K01869	ko00970,map00970	Aminoacyl-tRNA biosynthesis	M00359,M00360	R03657	RC00055,RC00523	ko00000,ko00001,ko00002,ko01000,ko01007,ko03016,ko03029	-	-	-	Anticodon_1,tRNA-synt_1,tRNA-synt_1_2,tRNA-synt_1g	COG0495	J	Leucyl-tRNA synthetase	6.33247	6.11227	5.51812	5.75478	5.95101	6.12201	5.9656
PG_2316	L-methionine gamma-lyase	Cys/Met metabolism PLP-dependent enzyme	MET17	0.0226142	*	Eubacteriales	Bacteria	Bacillota	Clostridia	Eubacteriales				MGYG000000002_00394;MGYG000000229_01410	MGYG000000002_00394	12598;13323;3129;2970;3934;2212;2316;1172;22383;1729;12910;1651;12763	10;8;	6;4;	2	10	8.47	-			2.5.1.49	O-acetylhomoserine aminocarboxypropyltransferase.	O-acetyl-L-homoserine + methanethiol = L-methionine + acetate.	OAH sulfhydrylase.;O-acetylhomoserine (thiol)-lyase.;O-acetyl-L-homoserine sulfhydrolase.;O-acetylhomoserine sulfhydrolase.;O-acetyl-L-homoserine acetate-lyase (adding methanethiol).;Methionine synthase.	ko:K01740	ko00270,ko01100,map00270,map01100	Cysteine and methionine metabolism;Metabolic pathways	-	R01287,R04859	RC00020,RC02821,RC02848	ko00000,ko00001,ko01000	-	-	-	CoA_binding_2,Cys_Met_Meta_PP	COG2873	E	O-acetylhomoserine/O-acetylserine sulfhydrylase, pyridoxal phosphate-dependent	5.83062	6.01418	5.12518	5.49322	5.85879	5.62159	6.16593
PG_23160	Cytidylate kinase	Cytidylate kinase-like family	-	0.0354738	*	Oscillospiraceae	Bacteria	Bacillota	Clostridia	Eubacteriales	Oscillospiraceae			MGYG000003937_00321;MGYG000002545_00850	MGYG000003937_00321	23160	9;6;	9;6;	2	9	3.95	-			-				-	-		-	-	-	-	-	-	-	Cytidylate_kin2	COG1102	F	Cytidylate kinase	6.33038	6.36403	6.44283	6.72899	5.87612	6.20905	6.66029
PG_23186	Protein translocase subunit SecY	The central subunit of the protein translocation channel SecYEG. Consists of two halves formed by TMs 1-5 and 6-10. These two domains form a lateral gate at the front which open onto the bilayer between TMs 2 and 7, and are clamped together by SecE at the back. The channel is closed by both a pore ring composed of hydrophobic SecY resides and a short helix (helix 2A) on the extracellular side of …	secY	0.0224435	*	Ruminococcus bicirculans	Bacteria	Bacillota	Clostridia	Eubacteriales	Oscillospiraceae	Ruminococcus	Ruminococcus bicirculans	MGYG000002321_01999	MGYG000002321_01999	23186	6;	6;	1	6	3.95	-			-				ko:K03076	ko02024,ko03060,ko03070,map02024,map03060,map03070	Quorum sensing;Protein export;Bacterial secretion system	M00335	-	-	ko00000,ko00001,ko00002,ko02044	3.A.5	-	-	SecY	COG0201	U	Preprotein translocase subunit SecY	7.11281	7.33083	7.02555	7.2749	7.91042	6.81573	6.86366
PG_232	Transaldolase	Transaldolase is important for the balance of metabolites in the pentose-phosphate pathway	tal	0.0476881	*	Bifidobacterium	Bacteria	Actinomycetota	Actinomycetes	Bifidobacteriales	Bifidobacteriaceae	Bifidobacterium		MGYG000002395_00969	MGYG000002395_00969	232;5670	113;	113;	1	113	11.49	-			2.2.1.2	Transaldolase.	Sedoheptulose 7-phosphate + D-glyceraldehyde 3-phosphate = D-erythrose4-phosphate + D-fructose 6-phosphate.	Glycerone transferase.;Dihydroxyacetone transferase.	ko:K00616	ko00030,ko01100,ko01110,ko01120,ko01130,ko01200,ko01230,map00030,map01100,map01110,map01120,map01130,map01200,map01230	Pentose phosphate pathway;Metabolic pathways;Biosynthesis of secondary metabolites;Microbial metabolism in diverse environments;Carbon metabolism;Biosynthesis of amino acids	M00004,M00007	R01827	RC00439,RC00604	ko00000,ko00001,ko00002,ko01000	-	-	-	TAL_FSA	COG0176	G	Transaldolase/fructose-6-phosphate aldolase	8.41221	9.12863	7.63779	8.01541	8.36943	9.27066	9.3338
PG_23241	4-hydroxy-tetrahydrodipicolinate synthase	Catalyzes the condensation of (S)-aspartate-beta- semialdehyde (S)-ASA and pyruvate to 4-hydroxy- tetrahydrodipicolinate (HTPA)	dapA	0.0337876	*	Eubacteriales	Bacteria	Bacillota	Clostridia	Eubacteriales				MGYG000000002_00048	MGYG000000002_00048	11460;23241;26550	6;	2;	1	6	3.94	-			4.3.3.7	4-hydroxy-tetrahydrodipicolinate synthase.	Pyruvate + L-aspartate-4-semialdehyde = (4S)-4-hydroxy-2,3,4,5-tetrahydro-(2S)-dipicolinate + H(2)O.	Dihydrodipicolinate synthetase.;DHDPS.	ko:K01714	ko00261,ko00300,ko01100,ko01110,ko01120,ko01130,ko01230,map00261,map00300,map01100,map01110,map01120,map01130,map01230	Monobactam biosynthesis;Lysine biosynthesis;Metabolic pathways;Biosynthesis of secondary metabolites;Microbial metabolism in diverse environments;Biosynthesis of amino acids	M00016,M00525,M00526,M00527	R10147	RC03062,RC03063	ko00000,ko00001,ko00002,ko01000	-	-	-	DHDPS	COG0329	EM	4-hydroxy-tetrahydrodipicolinate synthase/N-acetylneuraminate lyase	6.45232	5.67671	6.37514	6.77616	5.25909	6.07703	7.21602
PG_23377	30S ribosomal protein S17	One of the primary rRNA binding proteins, it binds specifically to the 5'-end of 16S ribosomal RNA	rpsQ	0.030665	*	Rhizobium	Bacteria	Pseudomonadota	Alphaproteobacteria	Hyphomicrobiales	Rhizobiaceae	Rhizobium		MGYG000004145_00080;MGYG000003305_00988	MGYG000004145_00080	23377	8;5;	2;0;	2	8	3.92	-			-				ko:K02961	ko03010,map03010	Ribosome	M00178,M00179	-	-	br01610,ko00000,ko00001,ko00002,ko03011	-	-	-	Ribosomal_S17	COG0186	J	Ribosomal protein S17	5.87635	5.71459	7.01511	6.35426	6.24987	6.17972	6.22372
PG_23385	hypothetical protein	Psort location OuterMembrane, score	-	0.0425932	*	Dialister	Bacteria	Bacillota	Negativicutes	Veillonellales	Veillonellaceae	Dialister		MGYG000004158_00638	MGYG000004158_00638	6650;25277;14095;16953;8405;34061;29896;6621;2523;23385;21951;22655;23317;19579	15;	3;	1	15	3.92	-			-				-	-		-	-	-	-	-	-	-	Porin_4,Porin_5,SLH	COG3203	M	Outer membrane porin OmpC/OmpF/PhoE	5.89975	5.66465	6.22085	6.30611	4.77137	5.7542	5.82389
PG_23388	Enolase	Catalyzes the reversible conversion of 2- phosphoglycerate into phosphoenolpyruvate. It is essential for the degradation of carbohydrates via glycolysis	eno	0.0215439	*	Lactobacillales	Bacteria	Bacillota	Bacilli	Lactobacillales				MGYG000001694_01702	MGYG000001694_01702	23388	16;	10;	1	16	3.92	GO:0001968,GO:0003674,GO:0003824,GO:0004634,GO:0005488,GO:0005515,GO:0005518,GO:0005575,GO:0005576,GO:0005618,GO:0005622,GO:0005623,GO:0005737,GO:0005975,GO:0006082,GO:0006090,GO:0006091,GO:0006096,GO:0006139,GO:0006163,GO:0006164,GO:0006165,GO:0006725,GO:0006732,GO:0006733,GO:0006753,GO:0006754,GO:0006757,GO:0006793,GO:0006796,GO:0006807,GO:0008150,GO:0008152,GO:0009056,GO:0009058,GO:0009108,GO:…	fibronectin binding;molecular_function;catalytic activity;phosphopyruvate hydratase activity;binding;protein binding;collagen binding;cellular_component;extracellular region;cell wall;intracellular;cell;cytoplasm;carbohydrate metabolic process;organic acid metabolic process;pyruvate metabolic process;generation of precursor metabolites and energy;glycolytic process;nucleobase-containing compound …	molecular_function;molecular_function;molecular_function;molecular_function;molecular_function;molecular_function;molecular_function;cellular_component;cellular_component;cellular_component;cellular_component;cellular_component;cellular_component;biological_process;biological_process;biological_process;biological_process;biological_process;biological_process;biological_process;biological_process;…	4.2.1.11	Phosphopyruvate hydratase.	2-phospho-D-glycerate = phosphoenolpyruvate + H(2)O.	2-phosphoglycerate dehydratase.;Enolase.	ko:K01689	ko00010,ko00680,ko01100,ko01110,ko01120,ko01130,ko01200,ko01230,ko03018,ko04066,map00010,map00680,map01100,map01110,map01120,map01130,map01200,map01230,map03018,map04066	Glycolysis / Gluconeogenesis;Methane metabolism;Metabolic pathways;Biosynthesis of secondary metabolites;Microbial metabolism in diverse environments;Carbon metabolism;Biosynthesis of amino acids;RNA degradation	M00001,M00002,M00003,M00346,M00394	R00658	RC00349	ko00000,ko00001,ko00002,ko01000,ko03019,ko04147	-	-	-	Enolase_C,Enolase_N	COG0148	G	Enolase	6.46776	6.07628	6.46307	6.72914	6.91563	6.32578	6.13012
PG_23439	hypothetical protein	PTS system fructose IIA component	-	0.045569	*	Collinsella aerofaciens	Bacteria	Actinomycetota	Coriobacteriia	Coriobacteriales	Coriobacteriaceae	Collinsella	Collinsella aerofaciens	MGYG000004681_01812;MGYG000004602_01658;MGYG000004766_01233;MGYG000002978_01840	MGYG000004681_01812	23439;38805	9;2;2;4;	9;2;2;4;	4	9	3.92	-			-				ko:K19506	ko02060,map02060	Phosphotransferase system (PTS)	M00764	-	-	ko00000,ko00001,ko00002,ko01000,ko02000	4.A.6.1.19	-	-	EIIA-man	COG2893	G	Phosphotransferase system, mannose/fructose-specific component IIA	6.99058	6.38581	6.2389	6.06147	7.7005	7.12494	7.3375
PG_23454	GTPase Era	CBS domain	corC	0.00861619	**	Bifidobacterium	Bacteria	Actinomycetota	Actinomycetes	Bifidobacteriales	Bifidobacteriaceae	Bifidobacterium		MGYG000001292_01684	MGYG000001292_01684	22096;23454	5;	2;	1	5	3.92	GO:0005575,GO:0005623,GO:0005886,GO:0016020,GO:0044464,GO:0071944	cellular_component;cell;plasma membrane;membrane;obsolete cell part;cell periphery	cellular_component;cellular_component;cellular_component;cellular_component;cellular_component;cellular_component	-				-	-		-	-	-	-	-	-	-	CBS,CorC_HlyC,DUF21	COG1253	R	Hemolysin-related protein, contains CBS domains, UPF0053 family	5.81202	6.22132	5.79741	6.03767	5.95115	6.32543	4.73349
PG_23484	Flagellar assembly factor FliW	Binds to the C-terminal region of flagellin, which is implicated in polymerization, and participates in the assembly of the flagellum	fliW	0.0441419	*	Roseburia faecis	Bacteria	Bacillota	Clostridia	Eubacteriales	Lachnospiraceae	Roseburia	Roseburia faecis	MGYG000003694_02256	MGYG000003694_02256	23484	5;	5;	1	5	3.91	-			-				ko:K13626	-		-	-	-	ko00000,ko02035	-	-	-	FliW	COG1699	N	Flagellar assembly factor FliW	6.15016	5.50211	6.02469	6.13164	6.36302	6.56513	6.33406
PG_23490	putative oxidoreductase YjmC	Psort location Cytoplasmic, score 8.87	mdh	0.0164512	*	Eubacteriales	Bacteria	Bacillota	Clostridia	Eubacteriales				MGYG000000171_02396;MGYG000000201_03029	MGYG000000171_02396;MGYG000000201_03029	29949;23490	6;4;	6;4;	2	6	3.91	-			-				-	-		-	-	-	-	-	-	-	Ldh_2	COG2055	C	Malate/lactate/ureidoglycolate dehydrogenase, LDH2 family	5.99755	5.30661	5.73299	6.12115	6.30939	5.88888	6.24991
PG_23499	Glutaconyl-CoA decarboxylase subunit beta	sodium ion-translocating decarboxylase, beta subunit	gcdB	0.0297111	*	Bacteria	Bacteria							MGYG000004769_01106	MGYG000004769_01106	32941;23499;3635;19827;6033;7193;6126;25424;20905;13280;25368;8553;19869;16708;5162;26521;7381;28708;34027;38415;7370;13822;18793;19560;20698;8670	10;	5;	1	10	3.91	-			4.1.1.70	Transferred entry: 7.2.4.5.			ko:K01615	ko00362,ko00650,ko01120,map00362,map00650,map01120	Benzoate degradation;Butanoate metabolism;Microbial metabolism in diverse environments	-	R03028	RC00832	ko00000,ko00001,ko01000,ko02000	3.B.1.1.3	-	-	OAD_beta	COG1883	C	Na+-transporting oxaloacetate/methylmalonyl-CoA decarboxylase, beta subunit	6.11397	5.66481	5.01981	5.26335	6.98743	5.27024	7.16281
PG_2366	Transketolase	Belongs to the transketolase family	tkt	0.013986	*	Bifidobacterium	Bacteria	Actinomycetota	Actinomycetes	Bifidobacteriales	Bifidobacteriaceae	Bifidobacterium		MGYG000002396_01112	MGYG000002396_01112	2366;2122;2545;39957;2796;8092	72;	13;	1	72	8.44	GO:0005575,GO:0005576,GO:0005618,GO:0005622,GO:0005623,GO:0005737,GO:0005829,GO:0005886,GO:0008150,GO:0016020,GO:0030312,GO:0040007,GO:0044424,GO:0044444,GO:0044464,GO:0071944	cellular_component;extracellular region;cell wall;intracellular;cell;cytoplasm;cytosol;plasma membrane;biological_process;membrane;external encapsulating structure;growth;obsolete intracellular part;obsolete cytoplasmic part;obsolete cell part;cell periphery	cellular_component;cellular_component;cellular_component;cellular_component;cellular_component;cellular_component;cellular_component;cellular_component;biological_process;cellular_component;cellular_component;biological_process;cellular_component;cellular_component;cellular_component;cellular_component	2.2.1.1	Transketolase.	Sedoheptulose 7-phosphate + D-glyceraldehyde 3-phosphate = D-ribose5-phosphate + D-xylulose 5-phosphate.	Glycoaldehyde transferase.	ko:K00615	ko00030,ko00710,ko01051,ko01100,ko01110,ko01120,ko01130,ko01200,ko01230,map00030,map00710,map01051,map01100,map01110,map01120,map01130,map01200,map01230	Pentose phosphate pathway;Carbon fixation in photosynthetic organisms;Biosynthesis of ansamycins;Metabolic pathways;Biosynthesis of secondary metabolites;Microbial metabolism in diverse environments;Carbon metabolism;Biosynthesis of amino acids	M00004,M00007,M00165,M00167	R01067,R01641,R01830,R06590	RC00032,RC00226,RC00571,RC01560	ko00000,ko00001,ko00002,ko01000	-	-	-	TAL_FSA,Transket_pyr,Transketolase_C,Transketolase_N	COG0021	G	Transketolase	6.85696	7.8376	6.51991	6.75355	6.8415	6.68468	7.09782
PG_23683	hypothetical protein	Belongs to the UPF0234 family	-	0.0154402	*	Collinsella aerofaciens	Bacteria	Actinomycetota	Coriobacteriia	Coriobacteriales	Coriobacteriaceae	Collinsella	Collinsella aerofaciens	MGYG000002065_00528;MGYG000002557_01090;MGYG000003266_00468;MGYG000002970_00967;MGYG000002968_01027;MGYG000003168_01215;MGYG000002978_00254	MGYG000002065_00528;MGYG000002557_01090;MGYG000003266_00468;MGYG000002970_00967;MGYG000002968_01027;MGYG000003168_01215;MGYG000002978_00254	23683;28572	3;2;2;3;1;3;2;	3;2;2;3;1;3;2;	7	3	3.89	-			-				ko:K09767	-		-	-	-	ko00000	-	-	-	DUF520	COG1666	T	Cyclic di-GMP-binding protein YajQ, UPF0234 family	6.16625	6.28308	5.63218	6.08769	7.15427	6.81088	6.11191
PG_23709	Protein translocase subunit SecA	Part of the Sec protein translocase complex. Interacts with the SecYEG preprotein conducting channel. Has a central role in coupling the hydrolysis of ATP to the transfer of proteins into and across the cell membrane, serving as an ATP-driven molecular motor driving the stepwise translocation of polypeptide chains across the membrane	secA	0.0466165	*	Eubacteriales	Bacteria	Bacillota	Clostridia	Eubacteriales				MGYG000000362_01806	MGYG000000362_01806	13757;15074;23709;10855;16686	12;	3;	1	12	3.89	-			-				ko:K03070	ko02024,ko03060,ko03070,map02024,map03060,map03070	Quorum sensing;Protein export;Bacterial secretion system	M00335	-	-	ko00000,ko00001,ko00002,ko02044	3.A.5.1,3.A.5.10,3.A.5.2,3.A.5.4	-	-	Helicase_C,SEC-C,SecA_DEAD,SecA_PP_bind,SecA_SW	COG0653	U	Preprotein translocase subunit SecA (ATPase, RNA helicase)	5.13268	5.81833	6.46897	5.67171	4.9416	6.41388	5.49899
PG_23749	50S ribosomal protein L22	The globular domain of the protein is located near the polypeptide exit tunnel on the outside of the subunit, while an extended beta-hairpin is found that lines the wall of the exit tunnel in the center of the 70S ribosome	rplV	0.0291316	*	Eubacterium	Bacteria	Bacillota	Clostridia	Eubacteriales	Eubacteriaceae	Eubacterium		MGYG000000562_01919	MGYG000000562_01919	23749	17;	3;	1	17	3.88	-			-				ko:K02890	ko03010,map03010	Ribosome	M00178,M00179	-	-	br01610,ko00000,ko00001,ko00002,ko03011	-	-	-	Ribosomal_L22	COG0091	J	Ribosomal protein L22	6.30487	5.98077	6.01435	6.20197	6.62104	6.20374	5.36905
PG_23761	hypothetical protein	Capsular exopolysaccharide family	-	0.00912486	**	Faecalibacterium	Bacteria	Bacillota	Clostridia	Eubacteriales	Oscillospiraceae	Faecalibacterium		MGYG000003891_00539	MGYG000003891_00539	23761	4;	4;	1	4	3.88	-			-				-	-		-	-	-	-	-	-	-	AAA_31,CbiA,ParA,Wzz	COG3944	M	Capsular polysaccharide biosynthesis protein YveK	6.7764	6.30355	5.86742	5.9383	6.1751	6.01193	6.19084
PG_23786	50S ribosomal protein L10	Forms part of the ribosomal stalk, playing a central role in the interaction of the ribosome with GTP-bound translation factors	rplJ	0.0498842	*	Lachnospiraceae	Bacteria	Bacillota	Clostridia	Eubacteriales	Lachnospiraceae			MGYG000004296_01661;MGYG000002963_02024	MGYG000004296_01661	23786;39983	10;6;	4;0;	2	10	3.88	-			-				ko:K02864	ko03010,map03010	Ribosome	M00178,M00179	-	-	br01610,ko00000,ko00001,ko00002,ko03011	-	-	-	Ribosomal_L10	COG0244	J	Ribosomal protein L10	6.3281	5.83403	6.28538	6.21315	6.28923	6.02312	6.70403
PG_23853	hypothetical protein	-	-	0.0159601	*	Bacteria	Bacteria							MGYG000002478_00877;MGYG000003922_04005	MGYG000002478_00877	23853	9;6;	9;6;	2	9	3.87	-			-				-	-		-	-	-	-	-	-	-	-				6.29612	6.77343	6.96921	6.56191	6.26985	6.10886	6.25481
PG_2386	Xylulose-5-phosphate/fructose-6-phosphate phosphoketolase	D-xylulose 5-phosphate/D-fructose 6-phosphate phosphoketolase	xfp	0.0352595	*	Bifidobacterium	Bacteria	Actinomycetota	Actinomycetes	Bifidobacteriales	Bifidobacteriaceae	Bifidobacterium		MGYG000002459_00966;sp|Q8TAG9|EXOC6_HUMAN	MGYG000002459_00966	2386;411;1149;5420	66;1;	9;1;	2	66	8.43	-			4.1.2.22,4.1.2.9	Fructose-6-phosphate phosphoketolase.;Phosphoketolase.	D-xylulose 5-phosphate + phosphate = acetyl phosphate + D-glyceraldehyde3-phosphate + H(2)O.;D-fructose 6-phosphate + phosphate = acetyl phosphate + D-erythrose4-phosphate + H(2)O.	D-xylulose-5-phosphate D-glyceraldehyde-3-phosphate-lyase (phosphate-;D-fructose-6-phosphate D-erythrose-4-phosphate-lyase (phosphate-;Xylulose-5-phosphate phosphoketolase.;acetylating).	ko:K01621	ko00030,ko00710,ko01100,ko01120,map00030,map00710,map01100,map01120	Pentose phosphate pathway;Carbon fixation in photosynthetic organisms;Metabolic pathways;Microbial metabolism in diverse environments	-	R00761,R01621	RC00032,RC00226	ko00000,ko00001,ko01000	-	-	-	XFP,XFP_C,XFP_N	COG3957	G	Phosphoketolase	5.36132	7.04218	7.07685	7.95738	6.21418	6.55162	7.38823
PG_23924	Argininosuccinate synthase	Psort location Cytoplasmic, score 8.87	argG	0.0408328	*	Lachnospiraceae	Bacteria	Bacillota	Clostridia	Eubacteriales	Lachnospiraceae			MGYG000004296_00572	MGYG000004296_00572	23924	24;	3;	1	24	3.86	-			6.3.4.5	Argininosuccinate synthase.	ATP + L-citrulline + L-aspartate = AMP + diphosphate + N(omega)-(L-arginino)succinate.	Argininosuccinate synthetase.;Citrulline--aspartate ligase.;Arginine succinate synthetase.	ko:K01940	ko00220,ko00250,ko01100,ko01110,ko01130,ko01230,ko05418,map00220,map00250,map01100,map01110,map01130,map01230,map05418	Arginine biosynthesis;Alanine, aspartate and glutamate metabolism;Metabolic pathways;Biosynthesis of secondary metabolites;Biosynthesis of amino acids	M00029,M00844,M00845	R01954	RC00380,RC00629	ko00000,ko00001,ko00002,ko01000,ko04147	-	-	-	Arginosuc_synth	COG0137	E	Argininosuccinate synthase	6.06475	5.69099	5.90324	6.02426	6.57632	5.68414	6.57061
PG_23938	hypothetical protein	Psort location Cytoplasmic, score	-	0.0197742	*	Faecalibacterium prausnitzii	Bacteria	Bacillota	Clostridia	Eubacteriales	Oscillospiraceae	Faecalibacterium	Faecalibacterium prausnitzii	MGYG000001300_02327	MGYG000001300_02327	18945;23938	9;	3;	1	9	3.86	-			-				-	-		-	-	-	-	-	-	-	cobW	COG3689	S	Uncharacterized membrane protein YcgQ, UPF0703/DUF1980 family	5.37504	5.28298	6.54693	6.08261	5.55534	5.66927	5.98123
PG_24001	Ribonuclease Y	Endoribonuclease that initiates mRNA decay	rny	0.0280913	*	Candidatus Acidulodesulfobacterium acidiphilum	Bacteria	Pseudomonadota	Deltaproteobacteria	Candidatus Acidulodesulfobacterales		Candidatus Acidulodesulfobacterium	Candidatus Acidulodesulfobacterium acidiphilum	MGYG000002321_00452	MGYG000002321_00452	31322;24810;24001;18596;19276;12819;34186;42753;37800;25545;35838;14580;25474;22871;18620;6779;15838;15864;7152;26883;9492;15615;19363;16654;17668;18887;23445	15;	9;	1	15	3.85	-			-				ko:K18682	ko03018,map03018	RNA degradation	-	-	-	ko00000,ko00001,ko01000,ko03019	-	-	-	DUF3552,HD,KH_1	COG1418	JR	HD superfamily phosphodieaserase, includes HD domain of RNase Y	6.59096	6.20718	6.14555	5.28689	7.40298	6.27846	6.06092
PG_24162	N-acetyl-lysine deacetylase	Peptidase dimerisation domain	-	0.0368991	*	Eubacteriales	Bacteria	Bacillota	Clostridia	Eubacteriales				MGYG000000262_01808	MGYG000000262_01808	24162	9;	4;	1	9	3.84	-			-				-	-		-	-	-	-	-	-	-	M20_dimer,Peptidase_M20	COG0624	E	Acetylornithine deacetylase/Succinyl-diaminopimelate desuccinylase or related deacylase	6.41218	5.97021	6.02541	6.61335	6.37229	6.1562	4.98351
PG_2418	30S ribosomal protein S4	Phosphoglycerate mutase family	-	0.045569	*	Oricola cellulosilytica	Bacteria	Pseudomonadota	Alphaproteobacteria	Hyphomicrobiales	Phyllobacteriaceae	Oricola	Oricola cellulosilytica	MGYG000002395_00820;MGYG000003452_01641;MGYG000000756_01015;MGYG000002334_00908	MGYG000002395_00820	4531;2418	40;39;20;12;	40;39;20;12;	4	40	8.41	-			5.4.2.12	Phosphoglycerate mutase (2,3-diphosphoglycerate-independent).	2-phospho-D-glycerate = 3-phospho-D-glycerate.	Phosphoglycerate phosphomutase.;Phosphoglyceromutase.;2,3-diphosphoglycerate-independent phosphoglycerate mutase.;Cofactor independent phosphoglycerate mutase.	ko:K15634	ko00010,ko00260,ko00680,ko01100,ko01110,ko01120,ko01130,ko01200,ko01230,map00010,map00260,map00680,map01100,map01110,map01120,map01130,map01200,map01230	Glycolysis / Gluconeogenesis;Glycine, serine and threonine metabolism;Methane metabolism;Metabolic pathways;Biosynthesis of secondary metabolites;Microbial metabolism in diverse environments;Carbon metabolism;Biosynthesis of amino acids	M00001,M00002,M00003	R01518	RC00536	ko00000,ko00001,ko00002,ko01000	-	-	-	His_Phos_1	COG0406	G	Broad specificity phosphatase PhoE	7.72146	8.28446	7.42304	7.30849	7.91554	8.22512	8.50074
PG_2420	Glucosamine-6-phosphate deaminase	Catalyzes the reversible isomerization-deamination of glucosamine 6-phosphate (GlcN6P) to form fructose 6-phosphate (Fru6P) and ammonium ion	nagB	0.0389509	*	Bifidobacterium bifidum	Bacteria	Actinomycetota	Actinomycetes	Bifidobacteriales	Bifidobacteriaceae	Bifidobacterium	Bifidobacterium bifidum	MGYG000002396_01559;MGYG000000532_02359	MGYG000002396_01559	2420	24;1;	24;1;	2	24	8.41	-			3.5.99.6	Glucosamine-6-phosphate deaminase.	Alpha-D-glucosamine 6-phosphate + H(2)O = D-fructose 6-phosphate + NH(3).	GlcN6P deaminase.;Phosphoglucosaminisomerase.;Glucosamine phosphate deaminase.;Phosphoglucosamine isomerase.;Glucosamine-6-phosphate isomerase.	ko:K02564	ko00520,ko01100,map00520,map01100	Amino sugar and nucleotide sugar metabolism;Metabolic pathways	-	R00765	RC00163	ko00000,ko00001,ko01000	-	-	-	Glucosamine_iso	COG0363	G	6-phosphogluconolactonase/Glucosamine-6-phosphate isomerase/deaminase	6.91027	8.25225	6.73255	7.30056	7.23938	6.93846	7.36306
PG_24214	Small, acid-soluble spore protein C2	Small, acid-soluble spore proteins, alpha/beta type	sasP	0.0197742	*	Clostridium	Bacteria	Bacillota	Clostridia	Eubacteriales	Clostridiaceae	Clostridium		MGYG000000730_01926	MGYG000000730_01926	24214	10;	3;	1	10	3.83	-			-				ko:K06421	-		-	-	-	ko00000	-	-	-	SASP				6.23084	6.20867	6.3588	6.19155	6.05567	5.84746	6.50957
PG_24266	50S ribosomal protein L4	One of the primary rRNA binding proteins, this protein initially binds near the 5'-end of the 23S rRNA. It is important during the early stages of 50S assembly. It makes multiple contacts with different domains of the 23S rRNA in the assembled 50S subunit and ribosome	rplD	0.0272469	*	Faecalibacterium	Bacteria	Bacillota	Clostridia	Eubacteriales	Oscillospiraceae	Faecalibacterium		MGYG000002072_02150;MGYG000003224_01661;MGYG000001658_00387	MGYG000002072_02150	24266	7;4;4;	6;4;3;	3	7	3.83	-			-				ko:K02926	ko03010,map03010	Ribosome	M00178	-	-	br01610,ko00000,ko00001,ko00002,ko03011	-	-	-	Ribosomal_L4	COG0088	J	Ribosomal protein L4	6.27329	6.20868	7.01768	6.22226	6.69043	6.7152	5.53413
PG_24275	Lysine--tRNA ligase	Belongs to the class-II aminoacyl-tRNA synthetase family	lysS	0.0365257	*	Eubacteriales	Bacteria	Bacillota	Clostridia	Eubacteriales				MGYG000002445_01886;MGYG000000127_03311;MGYG000000967_01102;MGYG000004713_00538;MGYG000003825_01399;MGYG000000987_02196	MGYG000002445_01886	11024;14237;16324;10566;8228;24275;7599;14005	19;12;3;4;6;5;	4;0;0;0;0;0;	6	19	3.82	-			6.1.1.6	Lysine--tRNA ligase.	ATP + L-lysine + tRNA(Lys) = AMP + diphosphate + L-lysyl-tRNA(Lys).	Lysine translase.;Lysyl-tRNA synthetase.	ko:K04567	ko00970,map00970	Aminoacyl-tRNA biosynthesis	M00359,M00360	R03658	RC00055,RC00523	ko00000,ko00001,ko00002,ko01000,ko01007,ko03016	-	-	-	DUF2156,tRNA-synt_2,tRNA-synt_2_TM,tRNA_anti-codon,tRNA_bind	COG1190	J	Lysyl-tRNA synthetase (class II)	6.44702	5.8069	6.43781	6.61485	6.32235	6.08949	7.22173
PG_24277	Aspartate--tRNA ligase	Aspartyl-tRNA synthetase with relaxed tRNA specificity since it is able to aspartylate not only its cognate tRNA(Asp) but also tRNA(Asn). Reaction proceeds in two steps L-aspartate is first activated by ATP to form Asp-AMP and then transferred to the acceptor end of tRNA(Asp Asn)	aspS	0.0153669	*	Eubacteriales	Bacteria	Bacillota	Clostridia	Eubacteriales				MGYG000004296_01377;MGYG000003695_01024	MGYG000004296_01377	24277;18695;29110;5783;8653;15148;7026;39043	23;11;	3;1;	2	23	3.82	-			6.1.1.12	Aspartate--tRNA ligase.	ATP + L-aspartate + tRNA(Asp) = AMP + diphosphate + L-aspartyl-tRNA(Asp).	Aspartyl-tRNA synthetase.;Aspartic acid translase.	ko:K01876	ko00970,map00970	Aminoacyl-tRNA biosynthesis	M00359,M00360	R05577	RC00055,RC00523	ko00000,ko00001,ko00002,ko01000,ko01007,ko03016,ko03029	-	-	-	GAD,Glu-tRNAGln,tRNA-synt_2,tRNA-synt_2d,tRNA_anti-codon	COG0173	J	Aspartyl-tRNA synthetase	6.08316	5.34271	5.35742	5.17595	5.99816	6.53331	6.2839
PG_24290	hypothetical protein	Orotate phosphoribosyltransferase	-	0.0149729	*	Faecalibacterium prausnitzii	Bacteria	Bacillota	Clostridia	Eubacteriales	Oscillospiraceae	Faecalibacterium	Faecalibacterium prausnitzii	MGYG000002545_01622	MGYG000002545_01622	14127;28629;24290	3;	2;	1	3	3.82	-			2.4.2.10	Orotate phosphoribosyltransferase.	Orotidine 5'-phosphate + diphosphate = orotate + 5-phospho-alpha-D-ribose1-diphosphate.	OPRT.;Orotidine-5'-phosphate pyrophosphorylase.;Orotidylic acid phosphorylase.;Orotidine-5'-phosphate diphosphorylase.	ko:K00762	ko00240,ko01100,map00240,map01100	Pyrimidine metabolism;Metabolic pathways	M00051	R01870	RC00611	ko00000,ko00001,ko00002,ko01000	-	-	-	Pribosyltran	COG0461	F	Orotate phosphoribosyltransferase	5.85689	5.82094	6.22038	5.8829	6.26596	5.66261	6.27656
PG_24292	NADH-quinone oxidoreductase subunit 1	NADH-ubiquinone oxidoreductase-F iron-sulfur binding region	-	0.00634171	**	Akkermansia muciniphila	Bacteria	Verrucomicrobiota	Verrucomicrobiae	Verrucomicrobiales	Akkermansiaceae	Akkermansia	Akkermansia muciniphila	MGYG000001881_00506;MGYG000002454_00811	MGYG000001881_00506;MGYG000002454_00811	24292	7;7;	6;6;	2	7	3.82	-			1.6.5.3	Transferred entry: 7.1.1.2.			ko:K00335	ko00190,ko01100,map00190,map01100	Oxidative phosphorylation;Metabolic pathways	M00144	R11945	RC00061	ko00000,ko00001,ko00002,ko01000	3.D.1	-	-	Complex1_51K,NADH_4Fe-4S,SLBB	COG1894	C	NADH:ubiquinone oxidoreductase, NADH-binding 51 kD subunit (chain F)	5.69156	5.54476	6.97714	6.33304	5.96734	5.86962	6.13265
PG_24299	[LysW]-aminoadipate semialdehyde transaminase	Belongs to the class-III pyridoxal-phosphate-dependent aminotransferase family	argD	0.0295892	*	Bacteroides	Bacteria	Bacteroidota	Bacteroidia	Bacteroidales	Bacteroidaceae	Bacteroides		MGYG000000196_00068;MGYG000001378_02684	MGYG000000196_00068;MGYG000001378_02684	24299	5;2;	2;2;	2	5	3.82	-			2.6.1.11,2.6.1.17	Acetylornithine transaminase.;Succinyldiaminopimelate transaminase.	N-succinyl-L-2,6-diaminoheptanedioate + 2-oxoglutarate = N-succinyl-2-L-amino-6-oxoheptanedioate + L-glutamate.;N(2)-acetyl-L-ornithine + 2-oxoglutarate = N-acetyl-L-glutamate5-semialdehyde + L-glutamate.	N(2)-acetylornithine 5-transaminase.;N-acetylornithine aminotransferase.;Acetylornithine 5-aminotransferase.;Succinyldiaminopimelate aminotransferase.;Succinylornithine aminotransferase.;Acetylornithine aminotransferase.;Acetylornithine delta-transaminase.;Succinyldiaminopimelate transferase.;N-acetylornithine-delta-transaminase.;ACOAT.	ko:K00821	ko00220,ko00300,ko01100,ko01110,ko01120,ko01130,ko01210,ko01230,map00220,map00300,map01100,map01110,map01120,map01130,map01210,map01230	Arginine biosynthesis;Lysine biosynthesis;Metabolic pathways;Biosynthesis of secondary metabolites;Microbial metabolism in diverse environments;2-Oxocarboxylic acid metabolism;Biosynthesis of amino acids	M00016,M00028,M00845	R02283,R04475	RC00006,RC00062	ko00000,ko00001,ko00002,ko01000,ko01007	-	-	-	Aminotran_3	COG4992	E	Acetylornithine/succinyldiaminopimelate/putrescine aminotransferase	5.52301	5.68517	6.21458	5.81131	5.60782	5.39254	6.51691
PG_24309	Ribulokinase	Psort location Cytoplasmic, score 8.87	araB	0.0321954	*	Blautia	Bacteria	Bacillota	Clostridia	Eubacteriales	Lachnospiraceae	Blautia		MGYG000002298_02809	MGYG000002298_02809	24309	19;	6;	1	19	3.82	-			-				-	-		-	-	-	-	-	-	-	FGGY_C,FGGY_N	COG1070	G	Sugar (pentulose or hexulose) kinase	6.74961	5.81818	6.40744	6.15889	6.47969	6.42019	6.86314
PG_24323	Putative acetolactate synthase small subunit	Acetolactate synthase small	-	0.03607	*	Faecalibacterium	Bacteria	Bacillota	Clostridia	Eubacteriales	Oscillospiraceae	Faecalibacterium		MGYG000003891_01280	MGYG000003891_01280	24323	7;	7;	1	7	3.82	-			2.2.1.6	Acetolactate synthase.	2 pyruvate = 2-acetolactate + CO(2).	Alpha-acetohydroxy acid synthetase.;Acetolactic synthetase.;Acetolactate pyruvate-lyase (carboxylating).;Alpha-acetolactate synthetase.;Alpha-acetolactate synthase.;Acetohydroxy acid synthetase.;Alpha-acetohydroxyacid synthase.;Acetohydroxyacid synthase.	ko:K01653	ko00290,ko00650,ko00660,ko00770,ko01100,ko01110,ko01130,ko01210,ko01230,map00290,map00650,map00660,map00770,map01100,map01110,map01130,map01210,map01230	Valine, leucine and isoleucine biosynthesis;Butanoate metabolism;C5-Branched dibasic acid metabolism;Pantothenate and CoA biosynthesis;Metabolic pathways;Biosynthesis of secondary metabolites;2-Oxocarboxylic acid metabolism;Biosynthesis of amino acids	M00019,M00570	R00006,R00014,R00226,R03050,R04672,R04673,R08648	RC00027,RC00106,RC01192,RC02744,RC02893	ko00000,ko00001,ko00002,ko01000	-	-	-	ACT,ACT_5,ALS_ss_C	COG0440	E	Acetolactate synthase, small subunit	6.81548	6.36033	5.82031	5.71202	6.75647	5.83801	6.46261
PG_24346	3-oxoacyl-[acyl-carrier-protein] reductase FabG	Catalyzes the ATP-dependent amidation of deamido-NAD to form NAD. Uses L-glutamine as a nitrogen source	nadE	0.0337876	*	Eubacteriales	Bacteria	Bacillota	Clostridia	Eubacteriales				MGYG000000028_01636;MGYG000002528_01830;MGYG000001315_01473;MGYG000002298_02688	MGYG000000028_01636;MGYG000002528_01830	24346	8;8;2;2;	3;3;0;0;	4	8	3.82	-			6.3.5.1	NAD(+) synthase (glutamine-hydrolyzing).	ATP + deamido-NAD(+) + L-glutamine + H(2)O = AMP + diphosphate + NAD(+) +L-glutamate.	NAD(+) synthetase (glutamine-hydrolyzing).;Nicotinamide adenine dinucleotide synthetase (glutamine).	ko:K01950	ko00760,ko01100,map00760,map01100	Nicotinate and nicotinamide metabolism;Metabolic pathways	M00115	R00257	RC00010,RC00100	ko00000,ko00001,ko00002,ko01000	-	-	-	CN_hydrolase,NAD_synthase	COG0388	C	Omega-amidase YafV/Nit2, hydrolyzes alpha-ketoglutaramate	5.43583	5.68158	5.98095	5.68106	5.63739	5.73808	5.93912
PG_24348	TRAP-T-associated universal stress protein TeaD	Belongs to the universal stress protein A family	-	0.0421803	*		Bacteria							MGYG000001117_00154	MGYG000001117_00154	24348	4;	4;	1	4	3.82	-			-				-	-		-	-	-	-	-	-	-	Usp	COG0589	T	Nucleotide-binding universal stress protein, UspA family	5.39319	5.65404	5.62118	5.5982	5.97806	5.54334	5.96263
PG_24443	hypothetical protein	Psort location Cytoplasmic, score	-	0.0461946	*	Ruminococcus callidus ATCC 27760	Bacteria	Bacillota	Clostridia	Eubacteriales	Oscillospiraceae	Ruminococcus	Ruminococcus callidus	MGYG000001021_01971	MGYG000001021_01971	24443;45954	3;	3;	1	3	3.81	-			-				-	-		-	-	-	-	-	-	-	AAA_24	COG0433	L	Archaeal DNA helicase HerA or a related bacterial ATPase, contains HAS-barrel and ATPase domains	6.42109	5.87016	6.88324	6.34018	5.75812	5.81047	5.93618
PG_2446	Reverse rubrerythrin-1	Rubrerythrin	rbr3A	0.0368991	*	Blautia	Bacteria	Bacillota	Clostridia	Eubacteriales	Lachnospiraceae	Blautia		MGYG000004296_00642	MGYG000004296_00642	2446	75;	3;	1	75	8.4	-			-				-	-		-	-	-	-	-	-	-	Rubredoxin,Rubrerythrin	COG1592	C	Rubrerythrin	6.10248	5.66421	5.78329	5.26996	6.58759	6.14658	6.6679
PG_24462	Glycogen phosphorylase	Phosphorylase is an important allosteric enzyme in carbohydrate metabolism. Enzymes from different sources differ in their regulatory mechanisms and in their natural substrates. However, all known phosphorylases share catalytic and structural properties	glgP	0.0468694	*	Eubacteriales	Bacteria	Bacillota	Clostridia	Eubacteriales				MGYG000000038_01476;MGYG000001458_02384;MGYG000004893_00239;MGYG000001687_01865;MGYG000002279_01852	MGYG000000038_01476	24462	24;5;7;3;10;	8;0;0;0;1;	5	24	3.81	-			2.4.1.1	Glycogen phosphorylase.	((1->4)-alpha-D-glucosyl)(n) + phosphate = ((1->4)-alpha-D-glucosyl)(n-1)+ alpha-D-glucose 1-phosphate.	Polyphosphorylase.;Amylophosphorylase.;Muscle phosphorylase a and b.	ko:K00688	ko00500,ko01100,ko01110,ko02026,ko04217,ko04910,ko04922,ko04931,map00500,map01100,map01110,map02026,map04217,map04910,map04922,map04931	Starch and sucrose metabolism;Metabolic pathways;Biosynthesis of secondary metabolites;Biofilm formation - Escherichia coli	-	R02111	-	ko00000,ko00001,ko01000	-	GT35	-	Phosphorylase	COG0058	G	Glucan phosphorylase	6.3926	6.47543	6.13196	5.89892	6.17156	6.27747	6.67235
PG_24494	Pyruvate, phosphate dikinase	Psort location Cytoplasmic, score	ppdK	0.0216093	*	Coprobacillus cateniformis	Bacteria	Bacillota	Erysipelotrichia	Erysipelotrichales	Coprobacillaceae	Coprobacillus	Coprobacillus cateniformis	MGYG000001402_00361	MGYG000001402_00361	24494	40;	4;	1	40	3.8	-			2.7.9.1	Pyruvate, phosphate dikinase.	ATP + pyruvate + phosphate = AMP + phosphoenolpyruvate + diphosphate.	Pyruvate,orthophosphate dikinase.;PPDK.;Pyruvate,phosphate dikinase.	ko:K01006	ko00620,ko00710,ko00720,ko01100,ko01120,ko01200,map00620,map00710,map00720,map01100,map01120,map01200	Pyruvate metabolism;Carbon fixation in photosynthetic organisms;Carbon fixation pathways in prokaryotes;Metabolic pathways;Microbial metabolism in diverse environments;Carbon metabolism	M00169,M00171,M00172,M00173	R00206	RC00002,RC00015	ko00000,ko00001,ko00002,ko01000	-	-	-	PEP-utilizers,PEP-utilizers_C,PPDK_N	COG1080	G	Phosphoenolpyruvate-protein kinase (PTS system EI component in bacteria)	5.52808	5.40856	5.8498	5.97622	6.2711	5.87386	6.41843
PG_2451	Aldehyde-alcohol dehydrogenase	Psort location Cytoplasmic, score 9.98	adhE	0.00996087	**	Oribacterium	Bacteria	Bacillota	Clostridia	Eubacteriales	Lachnospiraceae	Oribacterium		MGYG000002298_01049	MGYG000002298_01049	18920;2258;2200;2213;9542;10812;2451;11078;11906	85;	7;	1	85	8.39	-			1.1.1.1,1.2.1.10	Alcohol dehydrogenase.;Acetaldehyde dehydrogenase (acetylating).	(1) A primary alcohol + NAD(+) = an aldehyde + NADH.(2) A secondary alcohol + NAD(+) = a ketone + NADH.;Acetaldehyde + CoA + NAD(+) = acetyl-CoA + NADH.	Acylating acetaldehyde dehydrogenase.;Aldehyde reductase.;Aldehyde dehydrogenase (acylating).	ko:K04072	ko00010,ko00071,ko00350,ko00620,ko00625,ko00626,ko00650,ko01100,ko01110,ko01120,ko01130,ko01220,map00010,map00071,map00350,map00620,map00625,map00626,map00650,map01100,map01110,map01120,map01130,map01220	Glycolysis / Gluconeogenesis;Fatty acid degradation;Tyrosine metabolism;Pyruvate metabolism;Chloroalkane and chloroalkene degradation;Naphthalene degradation;Butanoate metabolism;Metabolic pathways;Biosynthesis of secondary metabolites;Microbial metabolism in diverse environments;Degradation of aromatic compounds	-	R00228,R00623,R00754,R01172,R04880,R05233,R05234,R06917,R06927	RC00004,RC00050,RC00088,RC00099,RC00116,RC00184,RC00649,RC01195	ko00000,ko00001,ko01000	-	-	-	Aldedh,Fe-ADH	COG1454	C	Alcohol dehydrogenase, class IV	6.03655	5.99116	6.32458	6.43573	6.1249	6.03632	6.25044
PG_24557	Triosephosphate isomerase	Involved in the gluconeogenesis. Catalyzes stereospecifically the conversion of dihydroxyacetone phosphate (DHAP) to D-glyceraldehyde-3-phosphate (G3P)	tpiA	0.045569	*	Faecalibacterium prausnitzii	Bacteria	Bacillota	Clostridia	Eubacteriales	Oscillospiraceae	Faecalibacterium	Faecalibacterium prausnitzii	MGYG000002224_01508;MGYG000002965_01943	MGYG000002224_01508;MGYG000002965_01943	197;929;575;176;24557;3289;6040	18;9;	2;2;	2	18	3.79	-			5.3.1.1	Triose-phosphate isomerase.	D-glyceraldehyde 3-phosphate = glycerone phosphate.	Phosphotriose isomerase.;Triose phosphoisomerase.;Triosephosphate mutase.;Triosephosphate isomerase.	ko:K01803	ko00010,ko00051,ko00562,ko00710,ko01100,ko01110,ko01120,ko01130,ko01200,ko01230,map00010,map00051,map00562,map00710,map01100,map01110,map01120,map01130,map01200,map01230	Glycolysis / Gluconeogenesis;Fructose and mannose metabolism;Inositol phosphate metabolism;Carbon fixation in photosynthetic organisms;Metabolic pathways;Biosynthesis of secondary metabolites;Microbial metabolism in diverse environments;Carbon metabolism;Biosynthesis of amino acids	M00001,M00002,M00003	R01015	RC00423	ko00000,ko00001,ko00002,ko01000,ko04147	-	-	iHN637.CLJU_RS19265	TIM	COG0149	G	Triosephosphate isomerase	6.11062	5.59056	6.34629	6.35984	6.13816	6.03337	5.45584
PG_24585	Autoinducer 2-binding protein LsrB	Periplasmic binding protein domain	lsrB	0.0131351	*		Bacteria							MGYG000003875_00156	MGYG000003875_00156	24585	7;	3;	1	7	3.79	-			-				ko:K10555	ko02010,ko02024,map02010,map02024	ABC transporters;Quorum sensing	M00219	-	-	ko00000,ko00001,ko00002,ko02000	3.A.1.2.8	-	-	Peripla_BP_4	COG1879	G	ABC-type sugar transport system, periplasmic component, contains N-terminal xre family HTH domain	5.93033	6.04566	6.29104	7.26361	5.54933	6.61338	5.24514
PG_24677	50S ribosomal protein L30	Ribosomal protein L30p/L7e	rpmD	0.018539	*	Bifidobacterium	Bacteria	Actinomycetota	Actinomycetes	Bifidobacteriales	Bifidobacteriaceae	Bifidobacterium		MGYG000002395_00368;MGYG000003452_00870	MGYG000002395_00368	25598;24677	8;7;	8;7;	2	8	3.78	GO:0005575,GO:0005622,GO:0005623,GO:0005737,GO:0005829,GO:0005840,GO:0008150,GO:0015934,GO:0022625,GO:0022626,GO:0032991,GO:0040007,GO:0043226,GO:0043228,GO:0043229,GO:0043232,GO:0044391,GO:0044422,GO:0044424,GO:0044444,GO:0044445,GO:0044446,GO:0044464,GO:1990904	cellular_component;intracellular;cell;cytoplasm;cytosol;ribosome;biological_process;large ribosomal subunit;cytosolic large ribosomal subunit;cytosolic ribosome;protein-containing complex;growth;organelle;non-membrane-bounded organelle;intracellular organelle;intracellular non-membrane-bounded organelle;ribosomal subunit;obsolete organelle part;obsolete intracellular part;obsolete cytoplasmic par…	cellular_component;cellular_component;cellular_component;cellular_component;cellular_component;cellular_component;biological_process;cellular_component;cellular_component;cellular_component;cellular_component;biological_process;cellular_component;cellular_component;cellular_component;cellular_component;cellular_component;cellular_component;cellular_component;cellular_component;cellular_component;…	-				ko:K02907	ko03010,map03010	Ribosome	M00178,M00179	-	-	br01610,ko00000,ko00001,ko00002,ko03011	-	-	-	Ribosomal_L30	COG1841	J	Ribosomal protein L30/L7E	6.2263	7.14526	6.31088	6.40187	7.32226	6.92677	7.81093
PG_2469	LL-diaminopimelate aminotransferase	Involved in the synthesis of meso-diaminopimelate (m-DAP or DL-DAP), required for both lysine and peptidoglycan biosynthesis. Catalyzes the direct conversion of tetrahydrodipicolinate to LL-diaminopimelate	dapL	0.0496794	*	Roseburia faecis	Bacteria	Bacillota	Clostridia	Eubacteriales	Lachnospiraceae	Roseburia	Roseburia faecis	MGYG000003694_03056;MGYG000004752_01017;MGYG000000389_02096	MGYG000003694_03056	2469	38;6;7;	38;6;7;	3	38	8.39	-			2.6.1.83	LL-diaminopimelate aminotransferase.	LL-2,6-diaminoheptanedioate + 2-oxoglutarate = (S)-2,3,4,5-tetrahydropyridine-2,6-dicarboxylate + L-glutamate + H(2)O.	LL-DAP aminotransferase.;LL-DAP-AT.;LL-diaminopimelate transaminase.	ko:K10206	ko00300,ko01100,ko01110,ko01130,ko01230,map00300,map01100,map01110,map01130,map01230	Lysine biosynthesis;Metabolic pathways;Biosynthesis of secondary metabolites;Biosynthesis of amino acids	M00527	R07613	RC00006,RC01847	ko00000,ko00001,ko00002,ko01000,ko01007	-	-	-	Aminotran_1_2	COG0436	E	Aspartate/methionine/tyrosine aminotransferase	7.49989	7.41989	7.02022	7.29542	8.05736	7.90216	8.22398
PG_24733	Aldehyde-alcohol dehydrogenase	belongs to the iron- containing alcohol dehydrogenase family	adhE	0.0195275	*	Harryflintia acetispora	Bacteria	Bacillota	Clostridia	Eubacteriales	Oscillospiraceae	Harryflintia	Harryflintia acetispora	MGYG000003987_00519	MGYG000003987_00519	24733	12;	12;	1	12	3.77	-			1.1.1.1,1.2.1.10	Alcohol dehydrogenase.;Acetaldehyde dehydrogenase (acetylating).	(1) A primary alcohol + NAD(+) = an aldehyde + NADH.(2) A secondary alcohol + NAD(+) = a ketone + NADH.;Acetaldehyde + CoA + NAD(+) = acetyl-CoA + NADH.	Acylating acetaldehyde dehydrogenase.;Aldehyde reductase.;Aldehyde dehydrogenase (acylating).	ko:K04072	ko00010,ko00071,ko00350,ko00620,ko00625,ko00626,ko00650,ko01100,ko01110,ko01120,ko01130,ko01220,map00010,map00071,map00350,map00620,map00625,map00626,map00650,map01100,map01110,map01120,map01130,map01220	Glycolysis / Gluconeogenesis;Fatty acid degradation;Tyrosine metabolism;Pyruvate metabolism;Chloroalkane and chloroalkene degradation;Naphthalene degradation;Butanoate metabolism;Metabolic pathways;Biosynthesis of secondary metabolites;Microbial metabolism in diverse environments;Degradation of aromatic compounds	-	R00228,R00623,R00754,R01172,R04880,R05233,R05234,R06917,R06927	RC00004,RC00050,RC00088,RC00099,RC00116,RC00184,RC00649,RC01195	ko00000,ko00001,ko01000	-	-	-	Aldedh,Fe-ADH	COG1454	C	Alcohol dehydrogenase, class IV	6.24607	5.92059	6.76953	6.94514	6.30108	6.1919	6.5044
PG_24814	Choline transport ATP-binding protein OpuBA	Psort location CytoplasmicMembrane, score	-	0.0417805	*	Faecalibacterium prausnitzii	Bacteria	Bacillota	Clostridia	Eubacteriales	Oscillospiraceae	Faecalibacterium	Faecalibacterium prausnitzii	MGYG000000022_02425;MGYG000004679_00712;MGYG000000457_01479	MGYG000000022_02425;MGYG000004679_00712	17635;24814;32886	14;14;3;	4;4;1;	3	14	3.77	-			-				ko:K05833	-		M00247	-	-	ko00000,ko00002,ko02000	-	-	-	ABC_tran	COG1101	R	ABC-type uncharacterized transport system, ATPase component	6.56726	6.42848	6.61907	6.07698	6.55679	5.79103	6.00256
PG_2484	30S ribosomal protein S8	One of the primary rRNA binding proteins, it binds directly to 16S rRNA central domain where it helps coordinate assembly of the platform of the 30S subunit	rpsH	0.045274	*	Eubacteriales	Bacteria	Bacillota	Clostridia	Eubacteriales				MGYG000002528_01853;MGYG000000028_01608;MGYG000000065_01564	MGYG000002528_01853	2484;7456	19;17;7;	9;7;1;	3	19	8.38	-			-				ko:K02994	ko03010,map03010	Ribosome	M00178,M00179	-	-	br01610,ko00000,ko00001,ko00002,ko03011	-	-	-	Ribosomal_S8	COG0096	J	Ribosomal protein S8	7.10678	6.75101	6.40574	6.82441	7.31127	6.48435	7.44901
[truncated: 736 more rows]
[truncated: 14 more columns]

## Sheet: Bacterial KEGG pathway
KEGG Pathway Name	p-value (Kruskal-Wallis)	p-value (Benjamini-Hochberg adjusted)	Asymptomatic_mean	Mild_mean	Moderate_mean
[truncated: 63 more rows]

[truncated: 1 more sheets: 6 human PGs]
